# Supplementary material for: Functional and embedding feature analysis for pan-cancer classification
Source: Front Oncol. 2022 Sep 29;12:979336. doi: 10.3389/fonc.2022.979336 (PMC9559388; doi:10.3389/fonc.2022.979336)
Supplement: Supplementary Table 1 — Feature lists obtained by using four feature selection methods after Boruta feature filtering. [file Table_1.xlsx]

## Sheet: Lasso feature list
Rank	Feature name
1	GO:0070234
2	GO:0070601
3	hsa05222
4	GO:0048644
5	GO:0003008
6	GO:0044428
7	hsa05203
8	GO:0030812
9	GO:0051172
10	GO:0070266
11	w233
12	GO:0036276
13	GO:0031658
14	GO:0006139
15	GO:0048546
16	GO:0060571
17	w98
18	GO:0060341
19	GO:0003159
20	GO:1901214
21	GO:0016192
22	GO:0061024
23	w171
24	GO:0032436
25	GO:0016070
26	GO:0002252
27	GO:0051298
28	GO:0031619
29	GO:0061002
30	GO:0009986
31	GO:0048666
32	w153
33	GO:0010906
34	GO:0008543
35	GO:0019902
36	GO:0048679
37	GO:0090559
38	GO:0006974
39	GO:2000379
40	hsa04919
41	GO:0006984
42	GO:0006109
43	GO:0010941
44	GO:1902253
45	GO:0090071
46	GO:0051092
47	GO:0098660
48	GO:0008092
49	GO:0005859
50	GO:0034750
51	GO:0031016
52	GO:0071313
53	n50
54	w59
55	GO:0036092
56	w38
57	GO:0018209
58	GO:1903844
59	GO:0016052
60	w48
61	hsa04973
62	GO:0010823
63	GO:0055085
64	GO:0051571
65	w119
66	hsa04068
67	GO:0001833
68	GO:0050681
69	GO:0016301
70	w70
71	GO:0000153
72	w212
73	GO:0001569
74	GO:0001505
75	GO:0045595
76	GO:0034349
77	GO:0007017
78	GO:0045322
79	GO:1902807
80	w207
81	GO:0060272
82	GO:0070585
83	GO:2000015
84	GO:0072593
85	GO:2000144
86	GO:0001882
87	w197
88	w16
89	GO:0016568
90	GO:0032776
91	GO:0048713
92	GO:0005768
93	GO:0001525
94	GO:0035050
95	w214
96	GO:2000027
97	GO:0008630
98	GO:0005719
99	GO:0071680
100	GO:0002286
101	GO:0003337
102	w126
103	GO:0070374
104	GO:0006661
105	GO:0002218
106	hsa04910
107	GO:0046174
108	GO:0021543
109	GO:0044422
110	GO:0051130
111	w135
112	hsa04110
113	GO:0031642
114	hsa00480
115	w151
116	GO:0070412
117	w190
118	GO:0050804
119	GO:0071705
120	GO:0048715
121	GO:0051090
122	n304
123	hsa03440
124	GO:0008152
125	GO:0060914
126	GO:0050808
127	GO:0030858
128	GO:0005759
129	GO:0033233
130	GO:0001077
131	GO:0048147
132	GO:0097194
133	GO:0051721
134	GO:0045087
135	GO:0060048
136	GO:0030234
137	GO:2000808
138	GO:0007268
139	GO:1903146
140	GO:0044275
141	GO:0008015
142	GO:0044030
143	GO:0038127
144	hsa05100
145	GO:0005267
146	GO:0006275
147	hsa05205
148	GO:0010464
149	w250
150	GO:0031667
151	GO:0007186
152	hsa04080
153	GO:0001085
154	GO:0007398
155	hsa04066
156	GO:0061035
157	GO:1901216
158	GO:0018108
159	GO:0016055
160	n439
161	GO:0044425
162	GO:0040036
163	GO:0006970
164	GO:0061000
165	GO:0010288
166	GO:0021987
167	GO:0010770
168	GO:0051094
169	GO:0046488
170	w245
171	hsa04725
172	hsa04670
173	hsa05162
174	GO:0055001
175	hsa04261
176	GO:0003723
177	GO:0043966
178	GO:0060322
179	GO:0019003
180	GO:2001244
181	GO:0016236
182	GO:0072009
183	GO:0019725
184	hsa04740
185	GO:0006302
186	GO:1902593
187	hsa05230
188	GO:0071312
189	GO:0009161
190	GO:0071375
191	GO:0007160
192	w179
193	GO:0005942
194	GO:0046856
195	hsa05221
196	GO:0014074
197	w24
198	n419
199	GO:0007049
200	GO:0048730
201	GO:0022037
202	GO:0071216
203	hsa04912
204	GO:0040008
205	GO:0002223
206	hsa05166
207	GO:0098772
208	GO:0031012
209	GO:0010485
210	GO:0001704
211	GO:0034332
212	GO:0005507
213	GO:0040012
214	hsa04726
215	GO:0034112
216	GO:0070647
217	w100
218	GO:0022009
219	w200
220	GO:0051384
221	hsa04213
222	GO:0006089
223	GO:0021781
224	GO:0035113
225	GO:0021885
226	GO:0010662
227	GO:0010225
228	n424
229	GO:0019932
230	hsa04930
231	GO:0051924
232	GO:0023057
233	GO:0002250
234	GO:0030326
235	GO:0005549
236	GO:0060538
237	GO:0045786
238	GO:0001656
239	GO:0043566
240	GO:0010639
241	GO:0045165
242	GO:0050900
243	GO:0000060
244	GO:0031674
245	GO:0035637
246	GO:0022407
247	GO:0002931
248	GO:2001233
249	GO:0030054
250	hsa05215
251	GO:0002696
252	GO:0051717
253	hsa05016
254	w51
255	GO:0060429
256	GO:0042762
257	GO:0001702
258	n265
259	GO:0009952
260	GO:0051488
261	GO:0001840
262	GO:0008366
263	GO:0046365
264	GO:0008233
265	GO:0003151
266	hsa04810
267	GO:0048598
268	n6
269	GO:0044774
270	w160
271	GO:0046685
272	GO:0003306
273	GO:0000002
274	GO:0050839
275	GO:0006099
276	n110
277	GO:0032459
278	GO:0061448
279	GO:0021700
280	GO:0048641
281	GO:0044798
282	GO:0030278
283	GO:0033028
284	GO:0010557
285	GO:0051592
286	GO:0035005
287	GO:0005913
288	n286
289	n134
290	GO:0051316
291	GO:0042659
292	n157
293	GO:0019904
294	w141
295	w55
296	w230
297	GO:0046834
298	GO:0009636
299	GO:0005657
300	w198
301	hsa05130
302	w49
303	GO:0045861
304	GO:2000772
305	GO:0061428
306	GO:1903725
307	GO:0071514
308	GO:0044712
309	w148
310	GO:0031224
311	n248
312	GO:0044092
313	GO:0030197
314	GO:0046939
315	n115
316	GO:0044431
317	GO:0009628
318	GO:0036294
319	GO:0044212
320	GO:0005667
321	GO:0098805
322	GO:0032102
323	GO:0048645
324	GO:0045844
325	GO:0001944
326	GO:0003012
327	GO:0048634
328	GO:0009651
329	GO:0005737
330	GO:0071230
331	hsa05202
332	GO:0022402
333	GO:0052745
334	GO:1902806
335	GO:0045089
336	GO:0031645
337	hsa04390
338	GO:0040019
339	hsa00270
340	GO:0031234
341	GO:0070435
342	GO:0043218
343	GO:0007010
344	GO:0060438
345	GO:0015012
346	GO:0010959
347	GO:1901657
348	hsa04120
349	hsa04072
350	GO:0097458
351	GO:0009898
352	w102
353	GO:0048636
354	GO:0043015
355	GO:0005669
356	GO:0002757
357	GO:1904358
358	GO:0022411
359	GO:0022409
360	GO:0007272
361	GO:0007606
362	hsa04014
363	GO:0045815
364	GO:0010720
365	n62
366	GO:0014045
367	GO:0043583
368	GO:0005829
369	GO:0019899
370	w256
371	GO:0090312
372	GO:0046914
373	GO:0044238
374	GO:0002053
375	w173
376	GO:0048878
377	GO:0006979
378	GO:0043405
379	GO:0090172
380	GO:0051311
381	GO:0045671
382	GO:0003205
383	GO:0006289
384	GO:0015075
385	n258
386	GO:0045202
387	w9
388	hsa05211
389	GO:0006260
390	GO:0007265
391	GO:0044446
392	GO:0009132
393	GO:0016363
394	GO:0008289
395	GO:0045912
396	GO:0007093
397	n12
398	GO:0005916
399	w17
400	GO:0009798
401	GO:0046824
402	GO:0006820
403	GO:0048709
404	GO:0001558
405	GO:0071103
406	GO:0045294
407	GO:0051087
408	w5
409	w185
410	GO:1900180
411	hsa04666
412	w40
413	GO:0008324
414	GO:0097480
415	hsa04540
416	GO:0071902
417	GO:0035239
418	GO:0051800
419	GO:0034333
420	GO:0072089
421	GO:0019439
422	n113
423	w13
424	GO:0050877
425	GO:0009593
426	GO:0043618
427	GO:0007623
428	GO:0033593
429	GO:0045686
430	GO:0043045
431	GO:0051963
432	GO:0045842
433	GO:0046498
434	GO:1901970
435	GO:0050730
436	w88
437	GO:0051972
438	w169
439	GO:0043560
440	GO:0071681
441	w1
442	w4
443	w6
444	w12
445	w20
446	w23
447	w27
448	w31
449	w32
450	w33
451	w34
452	w36
453	w37
454	w39
455	w43
456	w45
457	w50
458	w57
459	w60
460	w63
461	w65
462	w67
463	w72
464	w73
465	w76
466	w77
467	w78
468	w79
469	w83
470	w84
471	w89
472	w94
473	w96
474	w97
475	w104
476	w105
477	w107
478	w108
479	w112
480	w114
481	w122
482	w124
483	w131
484	w134
485	w146
486	w156
487	w164
488	w165
489	w174
490	w177
491	w180
492	w182
493	w186
494	w188
495	w189
496	w192
497	w195
498	w203
499	w206
500	w208
501	w216
502	w221
503	w222
504	w224
505	w225
506	w226
507	w228
508	w229
509	w234
510	w235
511	w237
512	w239
513	w240
514	w242
515	w247
516	w248
517	w249
518	w252
519	w253
520	w255
521	n1
522	n2
523	n3
524	n4
525	n5
526	n8
527	n9
528	n11
529	n13
530	n15
531	n17
532	n18
533	n20
534	n21
535	n22
536	n24
537	n26
538	n27
539	n28
540	n29
541	n30
542	n32
543	n34
544	n35
545	n39
546	n41
547	n42
548	n43
549	n44
550	n45
551	n46
552	n47
553	n49
554	n51
555	n52
556	n53
557	n54
558	n55
559	n56
560	n57
561	n58
562	n59
563	n60
564	n61
565	n64
566	n66
567	n67
568	n70
569	n71
570	n72
571	n73
572	n75
573	n76
574	n80
575	n83
576	n84
577	n85
578	n86
579	n87
580	n90
581	n91
582	n92
583	n93
584	n94
585	n96
586	n99
587	n100
588	n101
589	n102
590	n103
591	n104
592	n105
593	n111
594	n112
595	n116
596	n117
597	n118
598	n119
599	n120
600	n121
601	n122
602	n123
603	n124
604	n125
605	n131
606	n132
607	n133
608	n136
609	n137
610	n138
611	n139
612	n140
613	n141
614	n145
615	n147
616	n148
617	n150
618	n151
619	n153
620	n154
621	n155
622	n156
623	n158
624	n160
625	n161
626	n162
627	n163
628	n165
629	n166
630	n168
631	n169
632	n170
633	n171
634	n176
635	n178
636	n182
637	n184
638	n186
639	n190
640	n191
641	n192
642	n193
643	n194
644	n195
645	n197
646	n198
647	n199
648	n202
649	n203
650	n204
651	n205
652	n206
653	n207
654	n211
655	n213
656	n214
657	n215
658	n216
659	n217
660	n218
661	n220
662	n221
663	n222
664	n223
665	n224
666	n225
667	n226
668	n228
669	n230
670	n232
671	n233
672	n234
673	n235
674	n236
675	n237
676	n238
677	n239
678	n240
679	n241
680	n242
681	n243
682	n244
683	n245
684	n246
685	n250
686	n254
687	n255
688	n257
689	n259
690	n260
691	n261
692	n262
693	n263
694	n264
695	n266
696	n267
697	n268
698	n270
699	n271
700	n272
701	n275
702	n277
703	n278
704	n279
705	n280
706	n281
707	n282
708	n284
709	n285
710	n287
711	n288
712	n289
713	n292
714	n293
715	n294
716	n295
717	n298
718	n299
719	n300
720	n302
721	n303
722	n307
723	n308
724	n309
725	n312
726	n313
727	n315
728	n317
729	n318
730	n319
731	n322
732	n323
733	n324
734	n325
735	n326
736	n328
737	n330
738	n331
739	n335
740	n344
741	n345
742	n346
743	n347
744	n349
745	n350
746	n351
747	n353
748	n354
749	n356
750	n357
751	n358
752	n359
753	n360
754	n361
755	n363
756	n364
757	n365
758	n366
759	n367
760	n368
761	n369
762	n371
763	n372
764	n374
765	n375
766	n377
767	n378
768	n379
769	n380
770	n381
771	n384
772	n386
773	n387
774	n388
775	n390
776	n392
777	n393
778	n394
779	n395
780	n396
781	n397
782	n399
783	n403
784	n404
785	n407
786	n409
787	n410
788	n411
789	n412
790	n413
791	n414
792	n415
793	n418
794	n421
795	n423
796	n425
797	n426
798	n428
799	n431
800	n432
801	n435
802	n436
803	n437
804	n438
805	n440
806	n441
807	n442
808	n444
809	n445
810	n446
811	n447
812	n448
813	n450
814	n451
815	n453
816	n454
817	n455
818	n456
819	n458
820	n461
821	n462
822	n463
823	n464
824	n465
825	n466
826	n467
827	n469
828	n470
829	n471
830	n472
831	n473
832	n474
833	n475
834	n477
835	n478
836	n479
837	n480
838	n481
839	n482
840	n483
841	n484
842	n487
843	n488
844	n490
845	n492
846	n493
847	n494
848	n496
849	n498
850	n500
851	hsa00020
852	hsa00562
853	hsa03460
854	hsa04015
855	hsa04070
856	hsa04115
857	hsa04150
858	hsa04151
859	hsa04211
860	hsa04310
861	hsa04320
862	hsa04360
863	hsa04370
864	hsa04380
865	hsa04530
866	hsa04620
867	hsa04650
868	hsa04662
869	hsa04664
870	hsa04720
871	hsa04750
872	hsa04915
873	hsa04916
874	hsa04917
875	hsa04921
876	hsa04923
877	hsa04932
878	hsa04933
879	hsa05014
880	hsa05034
881	hsa05142
882	hsa05160
883	hsa05206
884	hsa05213
885	hsa05214
886	hsa05217
887	hsa05218
888	hsa05220
889	hsa05223
890	hsa05231
891	hsa05414
892	GO:0000075
893	GO:0000077
894	GO:0000082
895	GO:0000165
896	GO:0000186
897	GO:0000422
898	GO:0000423
899	GO:0000724
900	GO:0000725
901	GO:0000902
902	GO:0000904
903	GO:0001508
904	GO:0001568
905	GO:0001658
906	GO:0001667
907	GO:0001678
908	GO:0001706
909	GO:0001711
910	GO:0001759
911	GO:0001763
912	GO:0001764
913	GO:0001775
914	GO:0001823
915	GO:0001836
916	GO:0001837
917	GO:0001844
918	GO:0001889
919	GO:0001942
920	GO:0002220
921	GO:0002253
922	GO:0002285
923	GO:0002326
924	GO:0002366
925	GO:0002429
926	GO:0002431
927	GO:0002433
928	GO:0002694
929	GO:0002758
930	GO:0002761
931	GO:0002768
932	GO:0003002
933	GO:0003007
934	GO:0003013
935	GO:0003231
936	GO:0003263
937	GO:0003264
938	GO:0003266
939	GO:0005996
940	GO:0006006
941	GO:0006007
942	GO:0006029
943	GO:0006081
944	GO:0006097
945	GO:0006102
946	GO:0006110
947	GO:0006113
948	GO:0006140
949	GO:0006163
950	GO:0006165
951	GO:0006195
952	GO:0006281
953	GO:0006284
954	GO:0006304
955	GO:0006305
956	GO:0006306
957	GO:0006323
958	GO:0006333
959	GO:0006346
960	GO:0006349
961	GO:0006351
962	GO:0006355
963	GO:0006357
964	GO:0006366
965	GO:0006461
966	GO:0006476
967	GO:0006575
968	GO:0006606
969	GO:0006644
970	GO:0006650
971	GO:0006734
972	GO:0006811
973	GO:0006812
974	GO:0006836
975	GO:0006839
976	GO:0006898
977	GO:0006909
978	GO:0006914
979	GO:0006915
980	GO:0006921
981	GO:0006928
982	GO:0006936
983	GO:0006941
984	GO:0006952
985	GO:0006978
986	GO:0006983
987	GO:0007004
988	GO:0007005
989	GO:0007006
990	GO:0007092
991	GO:0007098
992	GO:0007141
993	GO:0007155
994	GO:0007167
995	GO:0007173
996	GO:0007267
997	GO:0007275
998	GO:0007369
999	GO:0007389
1000	GO:0007399
1001	GO:0007403
1002	GO:0007405
1003	GO:0007409
1004	GO:0007411
1005	GO:0007416
1006	GO:0007420
1007	GO:0007440
1008	GO:0007492
1009	GO:0007569
1010	GO:0007600
1011	GO:0007608
1012	GO:0007617
1013	GO:0008104
1014	GO:0008219
1015	GO:0008283
1016	GO:0008285
1017	GO:0008340
1018	GO:0008544
1019	GO:0008654
1020	GO:0009057
1021	GO:0009059
1022	GO:0009117
1023	GO:0009118
1024	GO:0009119
1025	GO:0009123
1026	GO:0009126
1027	GO:0009135
1028	GO:0009141
1029	GO:0009144
1030	GO:0009150
1031	GO:0009166
1032	GO:0009167
1033	GO:0009179
1034	GO:0009185
1035	GO:0009199
1036	GO:0009205
1037	GO:0009259
1038	GO:0009267
1039	GO:0009303
1040	GO:0009411
1041	GO:0009648
1042	GO:0009649
1043	GO:0009743
1044	GO:0009746
1045	GO:0009749
1046	GO:0009794
1047	GO:0009855
1048	GO:0009890
1049	GO:0009891
1050	GO:0009950
1051	GO:0009966
1052	GO:0009968
1053	GO:0009991
1054	GO:0009994
1055	GO:0010092
1056	GO:0010212
1057	GO:0010259
1058	GO:0010332
1059	GO:0010453
1060	GO:0010506
1061	GO:0010558
1062	GO:0010559
1063	GO:0010564
1064	GO:0010604
1065	GO:0010605
1066	GO:0010628
1067	GO:0010629
1068	GO:0010631
1069	GO:0010657
1070	GO:0010658
1071	GO:0010659
1072	GO:0010660
1073	GO:0010661
1074	GO:0010663
1075	GO:0010665
1076	GO:0010666
1077	GO:0010675
1078	GO:0010718
1079	GO:0010721
1080	GO:0010821
1081	GO:0010822
1082	GO:0010833
1083	GO:0010948
1084	GO:0012501
1085	GO:0014031
1086	GO:0014065
1087	GO:0015031
1088	GO:0015980
1089	GO:0016032
1090	GO:0016202
1091	GO:0016241
1092	GO:0016242
1093	GO:0016265
1094	GO:0016358
1095	GO:0016567
1096	GO:0016570
1097	GO:0016575
1098	GO:0017015
1099	GO:0018105
1100	GO:0018193
1101	GO:0019221
1102	GO:0019318
1103	GO:0019320
1104	GO:0019362
1105	GO:0019659
1106	GO:0019660
1107	GO:0019661
1108	GO:0019674
1109	GO:0019693
1110	GO:0019827
1111	GO:0021537
1112	GO:0021542
1113	GO:0021549
1114	GO:0021795
1115	GO:0021799
1116	GO:0021801
1117	GO:0022029
1118	GO:0022030
1119	GO:0022404
1120	GO:0022405
1121	GO:0022603
1122	GO:0022604
1123	GO:0022607
1124	GO:0022610
1125	GO:0023052
1126	GO:0030001
1127	GO:0030030
1128	GO:0030154
1129	GO:0030155
1130	GO:0030163
1131	GO:0030182
1132	GO:0030183
1133	GO:0030201
1134	GO:0030217
1135	GO:0030277
1136	GO:0030308
1137	GO:0030330
1138	GO:0030811
1139	GO:0030856
1140	GO:0030902
1141	GO:0030997
1142	GO:0031049
1143	GO:0031052
1144	GO:0031056
1145	GO:0031058
1146	GO:0031062
1147	GO:0031063
1148	GO:0031065
1149	GO:0031069
1150	GO:0031128
1151	GO:0031175
1152	GO:0031295
1153	GO:0031324
1154	GO:0031325
1155	GO:0031327
1156	GO:0031328
1157	GO:0031334
1158	GO:0031497
1159	GO:0031570
1160	GO:0031571
1161	GO:0031641
1162	GO:0031644
1163	GO:0031647
1164	GO:0031657
1165	GO:0031668
1166	GO:0031669
1167	GO:0031960
1168	GO:0032042
1169	GO:0032101
1170	GO:0032105
1171	GO:0032108
1172	GO:0032204
1173	GO:0032206
1174	GO:0032210
1175	GO:0032212
1176	GO:0032268
1177	GO:0032269
1178	GO:0032286
1179	GO:0032330
1180	GO:0032388
1181	GO:0032429
1182	GO:0032430
1183	GO:0032431
1184	GO:0032446
1185	GO:0032461
1186	GO:0032501
1187	GO:0032502
1188	GO:0032768
1189	GO:0032770
1190	GO:0032774
1191	GO:0032869
1192	GO:0032880
1193	GO:0032990
1194	GO:0033036
1195	GO:0033044
1196	GO:0033057
1197	GO:0033077
1198	GO:0033121
1199	GO:0033122
1200	GO:0033135
1201	GO:0033157
1202	GO:0033189
1203	GO:0033234
1204	GO:0033500
1205	GO:0033599
1206	GO:0033600
1207	GO:0034110
1208	GO:0034220
1209	GO:0034613
1210	GO:0034641
1211	GO:0034644
1212	GO:0034655
1213	GO:0034762
1214	GO:0034765
1215	GO:0034767
1216	GO:0034976
1217	GO:0035107
1218	GO:0035108
1219	GO:0035112
1220	GO:0035116
1221	GO:0035176
1222	GO:0035264
1223	GO:0035282
1224	GO:0035601
1225	GO:0035690
1226	GO:0035695
1227	GO:0035794
1228	GO:0035850
1229	GO:0036003
1230	GO:0036022
1231	GO:0036023
1232	GO:0036211
1233	GO:0036293
1234	GO:0038093
1235	GO:0038094
1236	GO:0038095
1237	GO:0038096
1238	GO:0038179
1239	GO:0040007
1240	GO:0040011
1241	GO:0040014
1242	GO:0040029
1243	GO:0042098
1244	GO:0042110
1245	GO:0042127
1246	GO:0042149
1247	GO:0042176
1248	GO:0042220
1249	GO:0042278
1250	GO:0042391
1251	GO:0042493
1252	GO:0042552
1253	GO:0042593
1254	GO:0042594
1255	GO:0042633
1256	GO:0042752
1257	GO:0042770
1258	GO:0042771
1259	GO:0042772
1260	GO:0042981
1261	GO:0043060
1262	GO:0043065
1263	GO:0043067
1264	GO:0043068
1265	GO:0043069
1266	GO:0043086
1267	GO:0043153
1268	GO:0043276
1269	GO:0043279
1270	GO:0043406
1271	GO:0043414
1272	GO:0043457
1273	GO:0043465
1274	GO:0043467
1275	GO:0043470
1276	GO:0043471
1277	GO:0043504
1278	GO:0043523
1279	GO:0043524
1280	GO:0043525
1281	GO:0043620
1282	GO:0044028
1283	GO:0044029
1284	GO:0044087
1285	GO:0044089
1286	GO:0044237
1287	GO:0044336
1288	GO:0044340
1289	GO:0044344
1290	GO:0044403
1291	GO:0044419
1292	GO:0044707
1293	GO:0044708
1294	GO:0044724
1295	GO:0044728
1296	GO:0044744
1297	GO:0044767
1298	GO:0044773
1299	GO:0044783
1300	GO:0044819
1301	GO:0044843
1302	GO:0045017
1303	GO:0045088
1304	GO:0045448
1305	GO:0045603
1306	GO:0045664
1307	GO:0045737
1308	GO:0045743
1309	GO:0045787
1310	GO:0045892
1311	GO:0045893
1312	GO:0045926
1313	GO:0045930
1314	GO:0045934
1315	GO:0045935
1316	GO:0045936
1317	GO:0045944
1318	GO:0045980
1319	GO:0046031
1320	GO:0046034
1321	GO:0046128
1322	GO:0046474
1323	GO:0046486
1324	GO:0046487
1325	GO:0046496
1326	GO:0046499
1327	GO:0046651
1328	GO:0046677
1329	GO:0046838
1330	GO:0046854
1331	GO:0046855
1332	GO:0046902
1333	GO:0048011
1334	GO:0048015
1335	GO:0048017
1336	GO:0048144
1337	GO:0048262
1338	GO:0048263
1339	GO:0048478
1340	GO:0048489
1341	GO:0048511
1342	GO:0048512
1343	GO:0048514
1344	GO:0048585
1345	GO:0048592
1346	GO:0048599
1347	GO:0048638
1348	GO:0048643
1349	GO:0048667
1350	GO:0048699
1351	GO:0048729
1352	GO:0048731
1353	GO:0048732
1354	GO:0048738
1355	GO:0048754
1356	GO:0048762
1357	GO:0048771
1358	GO:0048813
1359	GO:0048858
1360	GO:0048864
1361	GO:0048869
1362	GO:0050731
1363	GO:0050768
1364	GO:0050793
1365	GO:0050803
1366	GO:0050807
1367	GO:0050821
1368	GO:0050865
1369	GO:0050867
1370	GO:0050870
1371	GO:0050906
1372	GO:0050907
1373	GO:0050911
1374	GO:0050982
1375	GO:0050999
1376	GO:0051000
1377	GO:0051049
1378	GO:0051053
1379	GO:0051170
1380	GO:0051173
1381	GO:0051176
1382	GO:0051193
1383	GO:0051195
1384	GO:0051196
1385	GO:0051198
1386	GO:0051204
1387	GO:0051205
1388	GO:0051235
1389	GO:0051246
1390	GO:0051248
1391	GO:0051251
1392	GO:0051252
1393	GO:0051253
1394	GO:0051254
1395	GO:0051259
1396	GO:0051297
1397	GO:0051303
1398	GO:0051310
1399	GO:0051336
1400	GO:0051341
1401	GO:0051385
1402	GO:0051402
1403	GO:0051455
1404	GO:0051606
1405	GO:0051650
1406	GO:0051703
1407	GO:0051705
1408	GO:0051707
1409	GO:0051726
1410	GO:0051960
1411	GO:0051961
1412	GO:0051962
1413	GO:0051973
1414	GO:0055082
1415	GO:0055123
1416	GO:0060024
1417	GO:0060047
1418	GO:0060066
1419	GO:0060231
1420	GO:0060415
1421	GO:0060423
1422	GO:0060424
1423	GO:0060431
1424	GO:0060439
1425	GO:0060440
1426	GO:0060441
1427	GO:0060492
1428	GO:0060537
1429	GO:0060541
1430	GO:0060572
1431	GO:0060612
1432	GO:0060675
1433	GO:0060736
1434	GO:0060767
1435	GO:0060768
1436	GO:0060788
1437	GO:0060789
1438	GO:0060795
1439	GO:0060856
1440	GO:0060916
1441	GO:0060993
1442	GO:0061008
1443	GO:0061037
1444	GO:0061046
1445	GO:0061047
1446	GO:0061053
1447	GO:0061138
1448	GO:0061196
1449	GO:0061197
1450	GO:0061198
1451	GO:0061311
1452	GO:0061316
1453	GO:0061323
1454	GO:0061324
1455	GO:0061333
1456	GO:0061351
1457	GO:0061418
1458	GO:0061419
1459	GO:0061549
1460	GO:0061564
1461	GO:0061726
1462	GO:0070141
1463	GO:0070227
1464	GO:0070228
1465	GO:0070230
1466	GO:0070231
1467	GO:0070232
1468	GO:0070242
1469	GO:0070243
1470	GO:0070245
1471	GO:0070265
1472	GO:0070271
1473	GO:0070371
1474	GO:0070482
1475	GO:0070486
1476	GO:0070489
1477	GO:0070602
1478	GO:0070661
1479	GO:0070727
1480	GO:0070838
1481	GO:0070997
1482	GO:0071156
1483	GO:0071158
1484	GO:0071214
1485	GO:0071331
1486	GO:0071333
1487	GO:0071361
1488	GO:0071407
1489	GO:0071415
1490	GO:0071453
1491	GO:0071456
1492	GO:0071479
1493	GO:0071482
1494	GO:0071494
1495	GO:0071545
1496	GO:0071594
1497	GO:0071696
1498	GO:0071697
1499	GO:0071702
1500	GO:0071774
1501	GO:0071804
1502	GO:0071805
1503	GO:0071822
1504	GO:0071850
1505	GO:0071900
1506	GO:0072028
1507	GO:0072053
1508	GO:0072054
1509	GO:0072073
1510	GO:0072077
1511	GO:0072078
1512	GO:0072079
1513	GO:0072080
1514	GO:0072087
1515	GO:0072088
1516	GO:0072091
1517	GO:0072160
1518	GO:0072163
1519	GO:0072164
1520	GO:0072171
1521	GO:0072182
1522	GO:0072283
1523	GO:0072331
1524	GO:0072332
1525	GO:0072358
1526	GO:0072359
1527	GO:0072361
1528	GO:0072363
1529	GO:0072395
1530	GO:0072401
1531	GO:0072413
1532	GO:0072422
1533	GO:0072431
1534	GO:0072523
1535	GO:0072524
1536	GO:0090068
1537	GO:0090069
1538	GO:0090092
1539	GO:0090116
1540	GO:0090130
1541	GO:0090132
1542	GO:0090183
1543	GO:0090199
1544	GO:0090200
1545	GO:0090287
1546	GO:0090311
1547	GO:0090342
1548	GO:0090344
1549	GO:0090394
1550	GO:0090399
1551	GO:0090400
1552	GO:0090403
1553	GO:0090596
1554	GO:0097107
1555	GO:0097190
1556	GO:0097201
1557	GO:0097252
1558	GO:0097284
1559	GO:0097300
1560	GO:0097345
1561	GO:0097479
1562	GO:0097485
1563	GO:0098609
1564	GO:0098655
1565	GO:0098662
1566	GO:0098727
1567	GO:0098732
1568	GO:0098742
1569	GO:0098779
1570	GO:0098780
1571	GO:1900117
1572	GO:1900119
1573	GO:1900542
1574	GO:1900543
1575	GO:1900739
1576	GO:1900740
1577	GO:1901003
1578	GO:1901215
1579	GO:1901361
1580	GO:1901522
1581	GO:1901524
1582	GO:1901525
1583	GO:1901538
1584	GO:1901565
1585	GO:1901566
1586	GO:1901630
1587	GO:1901796
1588	GO:1901800
1589	GO:1901863
1590	GO:1901963
1591	GO:1901987
1592	GO:1901988
1593	GO:1901991
1594	GO:1902101
1595	GO:1902108
1596	GO:1902110
1597	GO:1902275
1598	GO:1902400
1599	GO:1902402
1600	GO:1902403
1601	GO:1902578
1602	GO:1902580
1603	GO:1902589
1604	GO:1902679
1605	GO:1902680
1606	GO:1902686
1607	GO:1902688
1608	GO:1902689
1609	GO:1902804
1610	GO:1903008
1611	GO:1903020
1612	GO:1903037
1613	GO:1903039
1614	GO:1903147
1615	GO:1903308
1616	GO:1903310
1617	GO:1903506
1618	GO:1903507
1619	GO:1903508
1620	GO:1903578
1621	GO:1903579
1622	GO:1903747
1623	GO:1903749
1624	GO:1903827
1625	GO:1903829
1626	GO:1903845
1627	GO:1904023
1628	GO:1904024
1629	GO:1904356
1630	GO:1904668
1631	GO:1990440
1632	GO:2000008
1633	GO:2000017
1634	GO:2000045
1635	GO:2000113
1636	GO:2000134
1637	GO:2000142
1638	GO:2000177
1639	GO:2000178
1640	GO:2000241
1641	GO:2000270
1642	GO:2000377
1643	GO:2000378
1644	GO:2000573
1645	GO:2000647
1646	GO:2000653
1647	GO:2000736
1648	GO:2000738
1649	GO:2000811
1650	GO:2000826
1651	GO:2001141
1652	GO:2001235
1653	GO:2001242
1654	GO:0000151
1655	GO:0000791
1656	GO:0001741
1657	GO:0005654
1658	GO:0005720
1659	GO:0005739
1660	GO:0005783
1661	GO:0005886
1662	GO:0005887
1663	GO:0005912
1664	GO:0005924
1665	GO:0005925
1666	GO:0005943
1667	GO:0008076
1668	GO:0016021
1669	GO:0016023
1670	GO:0016591
1671	GO:0016600
1672	GO:0016605
1673	GO:0019897
1674	GO:0019898
1675	GO:0030016
1676	GO:0030017
1677	GO:0030018
1678	GO:0030027
1679	GO:0030122
1680	GO:0030128
1681	GO:0030424
1682	GO:0030877
1683	GO:0030891
1684	GO:0031226
1685	GO:0031252
1686	GO:0031410
1687	GO:0031974
1688	GO:0032993
1689	GO:0034399
1690	GO:0034702
1691	GO:0034703
1692	GO:0036477
1693	GO:0042995
1694	GO:0043005
1695	GO:0043220
1696	GO:0043226
1697	GO:0043227
1698	GO:0043228
1699	GO:0043229
1700	GO:0043231
1701	GO:0043232
1702	GO:0043233
1703	GO:0043235
1704	GO:0043292
1705	GO:0044291
1706	GO:0044424
1707	GO:0044449
1708	GO:0044456
1709	GO:0044459
1710	GO:0045211
1711	GO:0071664
1712	GO:0090575
1713	GO:0097060
1714	GO:0097487
1715	GO:0097489
1716	GO:0097651
1717	GO:0098562
1718	GO:0098589
1719	GO:0098590
1720	GO:0098793
1721	GO:0098796
1722	GO:1902494
1723	GO:1902495
1724	GO:0000978
1725	GO:0000979
1726	GO:0000989
1727	GO:0001012
1728	GO:0001047
1729	GO:0001102
1730	GO:0001228
1731	GO:0001653
1732	GO:0002039
1733	GO:0003684
1734	GO:0003886
1735	GO:0004438
1736	GO:0004448
1737	GO:0004450
1738	GO:0004842
1739	GO:0004871
1740	GO:0004872
1741	GO:0004888
1742	GO:0004930
1743	GO:0004984
1744	GO:0005161
1745	GO:0005215
1746	GO:0005216
1747	GO:0005218
1748	GO:0005230
1749	GO:0005244
1750	GO:0005261
1751	GO:0005524
1752	GO:0005525
1753	GO:0010484
1754	GO:0010997
1755	GO:0015079
1756	GO:0015267
1757	GO:0015276
1758	GO:0016303
1759	GO:0016307
1760	GO:0016314
1761	GO:0016817
1762	GO:0019001
1763	GO:0019002
1764	GO:0019207
1765	GO:0019209
1766	GO:0019787
1767	GO:0019900
1768	GO:0019901
1769	GO:0019903
1770	GO:0022803
1771	GO:0022832
1772	GO:0022834
1773	GO:0022836
1774	GO:0022838
1775	GO:0022843
1776	GO:0022857
1777	GO:0022890
1778	GO:0022891
1779	GO:0030275
1780	GO:0030295
1781	GO:0030554
1782	GO:0030971
1783	GO:0032559
1784	GO:0032561
1785	GO:0034593
1786	GO:0035035
1787	GO:0038023
1788	GO:0043167
1789	GO:0046332
1790	GO:0046872
1791	GO:0046873
1792	GO:0046934
1793	GO:0052742
1794	GO:0052743
1795	GO:0052744
1796	GO:0052813
1797	GO:0052866
1798	GO:0060089
1799	GO:0061630
1800	GO:0061659
1801	GO:0070011
1802	GO:0070491
1803	GO:0097159
1804	GO:1901363
1805	GO:1990188
1806	GO:1990782
1807	GO:0032107
1808	GO:0044027
1809	GO:0010909
1810	GO:1901615
1811	GO:0045475
1812	GO:0007612
1813	GO:0044085
1814	GO:0008528
1815	GO:0001071
1816	GO:0043587
1817	GO:0035115
1818	GO:0044334
1819	GO:0043046
1820	GO:0070369
1821	GO:0061548
1822	GO:0032879
1823	GO:0030539
1824	GO:0002318
1825	GO:0007346
1826	GO:0045665
1827	GO:0045785
1828	GO:0051097
1829	GO:0010908
1830	GO:1903018
1831	GO:0097009
1832	GO:0042303
1833	GO:0044463
1834	w236
1835	GO:0044430
1836	GO:0033043
1837	GO:0098781
1838	GO:0010165
1839	GO:0003700
1840	GO:0005794
1841	n89
1842	GO:0005815
1843	GO:0002020
1844	hsa04510
1845	GO:0042330
1846	GO:0042711
1847	GO:0009887
1848	GO:0048485
1849	GO:0022010
1850	GO:0050852
1851	GO:0048593
1852	GO:0051128
1853	GO:0010717
1854	GO:0009888
1855	GO:0030534
1856	hsa04071
1857	GO:0045814
1858	GO:0006996
1859	GO:0044346
1860	w149
1861	GO:0008610
1862	w106
1863	w150
1864	w86
1865	GO:1901681
1866	GO:0043586
1867	GO:0060284
1868	n252
1869	GO:0045111
1870	GO:0043006
1871	w41
1872	GO:0048863
1873	GO:0048010
1874	GO:0071944
1875	GO:1990234
1876	GO:0098797
1877	hsa04630
1878	GO:0001046
1879	GO:0005176
1880	GO:0048471
1881	GO:0051718
1882	hsa04010
1883	GO:0022008
1884	GO:2000136
1885	GO:0006935
1886	GO:0032943
1887	GO:0060742
1888	GO:0071322
1889	w44
1890	GO:0001666
1891	GO:0046621
1892	GO:0044705
1893	GO:0046903
1894	w145
1895	GO:0030258
1896	GO:0050678
1897	GO:0007610
1898	GO:0008270
1899	GO:0006103
1900	GO:0080135
1901	GO:0048145
1902	GO:0009607
1903	GO:0043234
1904	GO:2001252
1905	GO:0019887
1906	GO:0048812
1907	GO:0060485
1908	GO:0032868
1909	GO:0003676
1910	hsa04024
1911	GO:0007270
1912	GO:0048871
1913	GO:0086002
1914	GO:0046982
1915	n177
1916	GO:0010424
1917	hsa05161
1918	GO:0050776
1919	GO:0008134
1920	w3
1921	GO:0006352
1922	w29
1923	n273
1924	GO:0060746
1925	GO:0034284
1926	GO:0010769
1927	GO:0006897
1928	GO:0003690
1929	GO:0005575
1930	GO:0031294
1931	GO:0045976
1932	GO:0065009
1933	GO:0051353
1934	GO:0030055
1935	GO:0050863
1936	w90
1937	n174
1938	GO:2000026
1939	GO:0010560
1940	GO:1902692
1941	GO:0016342
1942	GO:0045184
1943	GO:0060479
1944	GO:0043967
1945	GO:0048545
1946	GO:0009799
1947	n142
1948	GO:0060179
1949	GO:0005622
1950	GO:0043621
1951	n98
1952	GO:0033554
1953	GO:0045168
1954	GO:0030162
1955	w167
1956	GO:0032403
1957	GO:0043217
1958	GO:0071478
1959	GO:0006955
1960	GO:0007157
1961	GO:0007507
1962	w82
1963	GO:0035749
1964	GO:0048565
1965	GO:1901292
1966	GO:0006733
1967	GO:0048468
1968	GO:0030509
1969	GO:0005615
1970	GO:0032104
1971	GO:0008637
1972	GO:0090101
1973	w22
1974	GO:0000803
1975	GO:0002088
1976	w154
1977	GO:0033273
1978	GO:0046649
1979	GO:0071887
1980	GO:0001657
1981	GO:0030900
1982	GO:0038028
1983	GO:2000106
1984	GO:0006342
1985	hsa04931
1986	n251
1987	GO:0051345
1988	GO:0045121
1989	GO:0048856
1990	GO:0061326
1991	GO:0000790
1992	GO:0045333
1993	n201
1994	GO:0009611
1995	n329
1996	GO:0098794
1997	GO:2000209
1998	GO:0048096
1999	hsa04730
[truncated: 215 more rows]

## Sheet: mRMR feature list
Rank	Feature name
1	GO:0019002
2	GO:0048589
3	GO:0031052
4	GO:0005943
5	GO:0098609
6	hsa04740
7	GO:0007420
8	GO:0030275
9	GO:0070601
10	hsa04151
11	GO:0071944
12	GO:0051800
13	GO:0051049
14	GO:0033121
15	GO:0044029
16	GO:0038023
17	GO:0022610
18	GO:0051000
19	hsa04150
20	GO:0050877
21	GO:0051176
22	GO:0042772
23	GO:0061428
24	GO:0005509
25	GO:0019899
26	GO:0070411
27	GO:0022607
28	GO:0044028
29	GO:0031049
30	GO:0005886
31	GO:0051385
32	GO:0007608
33	GO:0051717
34	GO:0048646
35	GO:0051095
36	GO:0060916
37	GO:0019003
38	GO:0007275
39	GO:0038028
40	GO:0007600
41	GO:0040007
42	GO:0098742
43	GO:0072182
44	GO:0016021
45	GO:2000808
46	GO:0018193
47	GO:0032770
48	GO:0002309
49	GO:0050906
50	GO:0097651
51	GO:0009611
52	n419
53	GO:0031657
54	hsa05210
55	GO:0010225
56	GO:0060742
57	GO:0071313
58	GO:0048731
59	GO:0050808
60	GO:0009593
61	GO:0044340
62	GO:2000270
63	GO:1904024
64	GO:0031658
65	GO:0007167
66	GO:0004888
67	GO:0030891
68	GO:0006978
69	GO:0070602
70	GO:0003008
71	GO:0060429
72	GO:2000811
73	GO:0007156
74	hsa05200
75	GO:0044085
76	GO:0070369
77	GO:0007406
78	GO:0050911
79	GO:0090071
80	GO:2000026
81	GO:0043457
82	GO:0003159
83	GO:0009653
84	GO:0044425
85	GO:0061324
86	GO:0010663
87	GO:0032879
88	GO:0007606
89	hsa05213
90	GO:1901630
91	GO:0097009
92	GO:0044707
93	GO:0051353
94	GO:0010165
95	GO:2000696
96	GO:0004872
97	GO:0097201
98	GO:2000653
99	GO:1990440
100	GO:1990188
101	GO:0032286
102	hsa05221
103	GO:0030182
104	GO:0070412
105	GO:2000269
106	GO:0004984
107	GO:0031224
108	GO:1902730
109	GO:0090400
110	GO:0050999
111	hsa04973
112	GO:0009888
113	GO:0035112
114	GO:0045595
115	GO:2000209
116	GO:0090069
117	GO:0004930
118	GO:0070245
119	GO:0061548
120	GO:0035005
121	GO:0032501
122	GO:0060024
123	GO:0071415
124	GO:0010909
125	GO:0050907
126	hsa05215
127	GO:1900119
128	GO:0021819
129	GO:0010997
130	hsa04960
131	GO:2000136
132	GO:0042771
133	GO:0060089
134	GO:0061154
135	GO:0072160
136	GO:1902689
137	GO:0052813
138	GO:0016314
139	GO:0051606
140	GO:0007399
141	GO:0040014
142	GO:0044334
143	GO:0061419
144	GO:0044459
145	GO:0000153
146	hsa05100
147	GO:0052743
148	GO:0004871
149	GO:1901963
150	GO:0030016
151	GO:0031295
152	GO:0006983
153	GO:0035749
154	GO:0046934
155	GO:0061323
156	GO:0097458
157	GO:0010908
158	GO:0055008
159	GO:0048856
160	GO:0060736
161	GO:0032461
162	GO:0033138
163	GO:0005916
164	hsa04917
165	GO:0009628
166	GO:0061002
167	GO:0048812
168	GO:0010666
169	GO:0065009
170	GO:2000017
171	GO:0035004
172	GO:0007155
173	GO:0007092
174	GO:0044767
175	GO:0043276
176	GO:1901525
177	GO:0007186
178	GO:0060914
179	GO:0005887
180	GO:0048617
181	GO:0060272
182	GO:0090200
183	GO:0044456
184	GO:1904668
185	GO:0050852
186	GO:0003337
187	GO:0030154
188	GO:0044346
189	GO:0036092
190	GO:0005575
191	GO:0043504
192	GO:0033233
193	GO:0043292
194	GO:0030295
195	GO:0048666
196	GO:0007403
197	GO:0022803
198	GO:0031294
199	GO:0051973
200	GO:0031226
201	GO:0000733
202	hsa04923
203	GO:0033135
204	GO:0060572
205	GO:0002052
206	GO:1901524
207	GO:0046174
208	GO:2000015
209	GO:0042391
210	GO:0016303
211	GO:0048468
212	GO:0071664
213	GO:0072332
214	GO:1902578
215	hsa04930
216	GO:1900739
217	GO:0060415
218	GO:0090394
219	GO:0033234
220	GO:0031175
221	GO:0032768
222	GO:0072498
223	GO:0032502
224	GO:0006089
225	GO:0052742
226	GO:0031645
227	GO:0005261
228	GO:0045448
229	GO:0006306
230	GO:0030017
231	GO:1901003
232	GO:0061000
233	hsa04620
234	GO:0021781
235	GO:0010718
236	GO:0042711
237	GO:2000378
238	GO:0072283
239	GO:0007610
240	GO:0045333
241	GO:0030877
242	GO:0043560
243	GO:0090403
244	GO:0001508
245	GO:0048869
246	w189
247	GO:0001840
248	GO:0046855
249	GO:0015267
250	GO:0007440
251	GO:0019209
252	GO:0010665
253	hsa04726
254	GO:0009794
255	hsa05142
256	GO:0031674
257	GO:0046685
258	GO:1990144
259	GO:0010560
260	GO:0048699
261	hsa04932
262	GO:0032206
263	GO:0044336
264	GO:0060746
265	GO:1900740
266	GO:0045202
267	hsa04666
268	hsa05216
269	GO:0003306
270	GO:0005549
271	hsa04320
272	GO:0002326
273	GO:0016307
274	GO:0045294
275	GO:0005216
276	GO:0031642
277	GO:0042762
278	GO:0071333
279	GO:0072077
280	hsa04914
281	GO:0072363
282	hsa05414
283	GO:0060179
284	GO:0038096
285	GO:0007063
286	GO:0048667
287	GO:2000008
288	GO:0001836
289	GO:0097107
290	GO:0046834
291	GO:0051972
292	GO:0034349
293	GO:0006305
294	GO:0044449
295	GO:0048643
296	hsa04550
297	GO:0045475
298	hsa04152
299	GO:0035033
300	GO:0061325
301	GO:0034594
302	GO:0022838
303	hsa04730
304	GO:0060439
305	GO:0098589
306	GO:0046838
307	GO:1902253
308	GO:0060612
309	GO:0061549
310	GO:0048644
311	GO:1904358
312	GO:0050793
313	GO:0022010
314	GO:0043465
315	w41
316	GO:0042995
317	GO:0003263
318	hsa05218
319	GO:1903020
320	GO:0046854
321	GO:0007409
322	w131
323	GO:0051204
324	GO:0071326
325	GO:0052745
326	GO:0006302
327	GO:0060769
328	GO:0097060
329	GO:0022843
330	GO:0010661
331	GO:0002433
332	GO:0060231
333	GO:0022008
334	GO:0003264
335	GO:0043167
336	GO:0006113
337	GO:0032291
338	GO:0043005
339	GO:0009950
340	hsa04664
341	GO:0045743
342	GO:0046621
343	GO:0043966
344	GO:0090199
345	GO:0030018
346	GO:0016342
347	w45
348	GO:0007416
349	GO:0051571
350	GO:0019661
351	GO:0044728
352	GO:0045992
353	GO:0035176
354	GO:0071697
355	hsa00562
356	GO:0030030
357	GO:0032212
358	GO:0043218
359	GO:0009648
360	GO:0048599
361	GO:0098794
362	hsa04919
363	GO:0046873
364	GO:0072087
365	GO:0005161
366	GO:0097252
367	GO:0071514
368	GO:0048096
369	GO:0036211
370	GO:0071545
371	GO:0007062
372	GO:0006007
373	GO:0031012
374	GO:0045603
375	GO:0071322
376	GO:0004438
377	GO:0007098
378	GO:1904023
379	GO:0038094
380	GO:0072054
381	GO:0045211
382	GO:0061564
383	GO:0008630
384	GO:0010092
385	GO:0006661
386	GO:0032459
387	GO:0050765
388	GO:0046872
389	GO:0036023
390	GO:0005942
391	GO:0007268
392	GO:0051198
393	GO:0003266
394	hsa05214
395	GO:0010484
396	GO:1903392
397	GO:0072053
398	GO:0098662
399	hsa04668
400	GO:0033122
401	GO:0035116
402	GO:0043220
403	GO:0001711
404	GO:0071331
405	GO:0071696
406	GO:0051703
407	GO:0045976
408	GO:0070234
409	GO:0022836
410	hsa04662
411	GO:0032204
412	GO:0048679
413	GO:0021801
414	GO:0050821
415	GO:0019660
416	GO:0032989
417	GO:0005218
418	GO:0036022
419	GO:0052744
420	GO:0033600
421	GO:0060767
422	GO:1901030
423	GO:0060571
424	hsa05220
425	GO:0061196
426	w145
427	GO:0061311
428	GO:0019659
429	GO:0051311
430	GO:0000904
431	GO:2000826
432	GO:0002431
433	w34
434	hsa05410
435	GO:0061197
436	hsa04360
437	GO:1902108
438	GO:0015012
439	GO:0022834
440	GO:0048715
441	GO:1902688
442	GO:0033593
443	GO:0048262
444	GO:0048858
445	GO:0048853
446	hsa04650
447	GO:0060788
448	GO:0043153
449	GO:0044030
450	GO:0098590
451	GO:0033028
452	GO:0010662
453	GO:0060789
454	GO:0023052
455	GO:0051455
456	GO:2000573
457	GO:0050807
458	GO:0033057
459	GO:0051195
460	GO:0061047
461	w182
462	GO:2000144
463	GO:0030539
464	hsa04370
465	GO:0071494
466	GO:0098655
467	GO:0021542
468	GO:0048263
469	GO:0050803
470	GO:0004450
471	GO:0072033
472	GO:0043060
473	GO:0070243
474	GO:0022030
475	w239
476	GO:0034750
477	GO:0051488
478	GO:0006734
479	GO:0006928
480	GO:0060066
481	GO:0035413
482	GO:0006097
483	GO:1903147
484	GO:0032990
485	GO:0035115
486	hsa04530
487	GO:0045815
488	GO:0051298
489	GO:0007617
490	GO:0035035
491	GO:0051316
492	GO:0060484
493	hsa04660
494	GO:0045792
495	GO:0002931
496	GO:0022009
497	hsa04540
498	GO:0034220
499	GO:0007507
500	GO:1904356
501	GO:0019887
502	GO:0051097
503	GO:0021537
504	GO:0060768
505	GO:0031619
506	GO:0031641
507	GO:0060440
508	GO:0010658
509	GO:0003007
510	GO:0007398
511	GO:0042770
512	GO:0021799
513	GO:0060492
514	GO:0001844
515	GO:0098780
516	GO:0030900
517	GO:0030554
518	GO:0014045
519	w146
520	GO:0072361
521	GO:0090172
522	GO:0044463
523	GO:0060424
524	hsa04213
525	GO:0015276
526	hsa04071
527	GO:0010212
528	GO:0001702
529	GO:0009649
530	GO:0034703
531	GO:0061061
532	GO:0060423
533	w42
534	GO:0043621
535	GO:0050851
536	hsa05212
537	GO:0061316
538	GO:0003684
539	GO:0043217
540	GO:0006304
541	GO:2000647
542	GO:0034765
543	GO:0043586
544	GO:0014067
545	GO:0048512
546	GO:0032210
547	GO:0044708
548	GO:0071850
549	GO:0048713
550	GO:0000902
551	GO:0016600
552	GO:0035637
553	GO:0019207
554	GO:0097300
555	GO:0044705
556	w228
557	GO:0060431
558	GO:0009994
559	GO:0098779
560	GO:0070242
561	GO:0090279
562	GO:0010332
563	GO:0034702
564	w48
565	GO:0042659
566	GO:0030997
567	GO:0097345
568	GO:0007411
569	w237
570	GO:0032430
571	GO:0090344
572	GO:0035850
573	GO:0030054
574	GO:0019898
575	GO:0022890
576	GO:0070265
577	GO:0030850
578	w192
579	GO:0007215
580	GO:0040036
581	GO:0046856
582	GO:1900117
583	GO:0060856
584	GO:2000738
585	w135
586	GO:1990351
587	hsa04933
588	GO:0051205
589	GO:0061198
590	GO:0001678
591	GO:0097485
592	GO:0043015
593	GO:0061046
594	GO:0030128
595	GO:0010659
596	GO:0098660
597	w149
598	GO:0004448
599	GO:0010453
600	GO:0032559
601	GO:1901970
602	GO:1902686
603	GO:0007270
604	GO:0034762
605	GO:0010457
606	w134
607	GO:0070230
608	GO:0031062
609	GO:0048641
610	w126
611	GO:0043542
612	GO:0007612
613	GO:0008156
614	hsa04931
615	w5
616	GO:0030812
617	hsa05230
618	GO:1902589
619	GO:0045842
620	w217
621	hsa04012
622	GO:0032429
623	GO:0051960
624	GO:1902110
625	GO:0072079
626	GO:1902495
627	w174
628	GO:0044325
629	GO:0097487
630	GO:0002360
631	GO:0022604
632	GO:0036477
633	GO:1902101
634	w216
635	GO:0070266
636	GO:0045844
637	w4
638	GO:0005524
639	GO:1902804
640	GO:0031659
641	GO:0031065
642	w82
643	GO:0010717
644	GO:0010770
645	GO:0070228
646	GO:0002020
647	GO:0002089
648	GO:0021543
649	GO:0071681
650	GO:0008340
651	hsa04070
652	GO:0001833
653	GO:0071774
654	GO:0032403
655	w94
656	GO:0005719
657	GO:0070838
658	GO:1901028
659	hsa05161
660	hsa04670
661	GO:0048636
662	w36
663	GO:0097489
664	GO:0098781
665	GO:0043234
666	hsa05223
667	GO:0030201
668	GO:0071680
669	w76
670	GO:0009651
671	hsa04380
672	GO:0060537
673	hsa04068
674	GO:0032431
675	GO:0071158
676	GO:0001102
677	GO:0043967
678	GO:0034593
679	GO:0005669
680	GO:0048485
681	hsa04630
682	w240
683	GO:0051962
684	GO:0008543
685	GO:0032042
686	GO:0005244
687	GO:0001569
688	w80
689	GO:0008092
690	GO:0048147
691	GO:0008324
692	w234
693	GO:0050767
694	GO:0043006
695	GO:0006102
696	hsa04720
697	GO:1903579
698	GO:0007267
699	GO:0009887
700	GO:0051718
701	GO:0030424
702	GO:0006289
703	GO:0043587
704	GO:0030122
705	w63
706	GO:0071479
707	GO:0006936
708	GO:2000178
709	GO:0031644
710	GO:0001759
711	GO:0055085
712	hsa05205
713	GO:0033189
714	GO:0048478
715	w190
716	w203
717	GO:0030330
718	GO:0044344
719	GO:0035794
720	GO:0060322
721	hsa05164
722	w224
723	GO:0010424
724	GO:0007010
725	hsa04916
726	GO:0002053
727	GO:0045978
728	GO:0030048
729	w208
730	GO:0010769
731	GO:0046488
732	GO:2000142
733	GO:0090342
734	GO:0007141
735	GO:0022891
736	GO:0003151
737	w188
738	GO:0030197
739	GO:2001244
740	GO:0006941
741	hsa04725
742	GO:0033599
743	GO:0060438
744	w167
745	GO:0022832
746	GO:0072523
747	GO:0034333
748	GO:0045686
749	w96
750	GO:0046902
751	GO:0050890
752	GO:0098797
753	hsa04080
754	GO:0007004
755	GO:0043235
756	GO:0007622
757	GO:1901863
758	w9
759	GO:0051721
760	GO:0005856
761	w256
762	hsa04921
763	GO:0097193
764	GO:0005176
765	GO:2000108
766	GO:0044027
767	GO:0060048
768	w37
769	w84
770	GO:0090183
771	GO:0051961
772	GO:0070435
773	GO:0000002
774	GO:0060441
775	GO:0044026
776	GO:0048738
777	w16
778	GO:0010823
779	hsa03460
780	GO:0015075
781	GO:0060479
782	GO:1902403
783	hsa04020
784	n496
785	GO:0040011
786	hsa03440
787	GO:0090399
788	w214
789	GO:0032330
790	GO:0048546
791	GO:0036276
792	GO:0014706
793	GO:0090312
794	GO:0030425
795	GO:0030534
796	GO:0052866
797	GO:0070232
798	GO:0034332
799	w249
800	hsa04210
801	GO:0022857
802	GO:0010485
803	GO:0048645
804	w86
805	hsa05222
806	GO:0009303
807	GO:0072331
808	w108
809	GO:0048730
810	GO:0034103
811	GO:0003205
812	GO:0045671
813	w55
814	GO:0071392
815	GO:0090559
816	GO:0016358
817	n483
818	GO:0009749
819	GO:0006195
820	w204
821	GO:0048638
822	GO:0045322
823	GO:0046365
824	GO:0045664
825	GO:0031069
826	w197
827	w247
828	GO:0072401
829	GO:0097479
830	w104
831	GO:0031063
832	GO:0016192
833	GO:0046487
834	w33
835	GO:0006346
836	GO:0001658
837	GO:0007157
838	GO:0030258
839	GO:0021795
840	n493
841	GO:0030277
842	GO:0016242
843	w137
844	GO:0000791
845	GO:0030001
846	GO:0005006
847	GO:0044819
848	GO:0035050
849	GO:0046499
850	GO:0071312
851	w169
852	GO:0009746
853	GO:0046332
854	GO:0019674
855	GO:0070491
856	GO:0051705
857	hsa05219
858	GO:0051983
859	w72
860	GO:0030235
861	GO:0042552
862	GO:0006977
863	w77
864	GO:1904031
865	GO:0045930
866	hsa04510
867	GO:0000979
868	GO:0042330
869	GO:0043269
870	GO:0032108
871	GO:0040019
872	w89
873	GO:0086002
874	GO:0015630
875	GO:0055001
876	GO:0010259
877	GO:0030858
878	w31
879	GO:0005215
880	GO:0010660
881	w121
882	GO:0010464
883	w150
884	GO:0007389
885	GO:1901800
886	GO:0060284
887	GO:0043525
888	w154
889	GO:0003886
890	GO:0072413
891	GO:0010720
892	GO:0010559
893	hsa05211
894	GO:0005507
895	GO:0044291
896	GO:0032105
897	n328
898	GO:0043467
899	GO:0090116
900	GO:0031128
901	GO:0007611
902	GO:0051087
903	w10
904	GO:0001704
905	w165
906	GO:0048709
907	GO:0045737
908	GO:0006935
909	w81
910	hsa04750
911	GO:0090311
912	GO:1901215
913	GO:0003012
914	n444
915	GO:0001882
916	hsa04912
917	w156
918	GO:0010657
919	GO:0003231
920	GO:0006260
921	w225
922	GO:0006278
923	GO:0051128
924	GO:0072422
925	GO:0061037
926	n395
927	GO:0051053
928	GO:0051648
929	hsa04024
930	GO:0036003
931	GO:0051297
932	GO:0019897
933	GO:0072359
934	w102
935	GO:0001764
936	GO:1902692
937	GO:0019932
938	GO:0003156
939	n357
940	GO:0046474
941	GO:2001233
942	GO:0050681
943	GO:0006284
944	w90
945	GO:0031252
946	GO:0045168
947	GO:0035690
948	n178
949	GO:0006921
950	GO:1901214
951	GO:0010288
952	hsa04211
953	GO:0046677
954	GO:0004674
955	GO:0016887
956	w200
957	GO:2000772
958	GO:0035987
959	GO:0010721
960	w112
961	GO:0072358
962	GO:0006110
963	GO:0043231
964	GO:0008366
965	GO:0072395
966	GO:0046498
967	n454
968	GO:0050804
969	GO:0035107
970	GO:0042149
971	GO:0007492
972	GO:0043524
973	w210
974	GO:0043566
975	GO:0045121
976	w22
977	GO:0044430
978	GO:1901522
979	hsa05145
980	GO:0060047
981	GO:0060795
982	GO:0044783
983	w171
984	GO:0097159
985	GO:0035282
986	GO:0006811
987	w12
988	GO:0070141
989	GO:0019320
990	GO:0040029
991	hsa04910
992	GO:0061035
993	GO:0030027
994	n186
995	GO:0070231
996	GO:0009008
997	GO:0007272
998	GO:0051303
999	GO:1903310
1000	w29
1001	GO:0061008
1002	GO:0038093
1003	GO:0045017
1004	GO:1902400
1005	w207
1006	GO:0098805
1007	w122
1008	hsa04015
1009	w119
1010	GO:0006970
1011	n358
1012	GO:0030811
1013	GO:0021549
1014	hsa05231
1015	GO:0044260
1016	hsa05166
1017	GO:0005859
1018	GO:0048813
1019	GO:0050768
1020	GO:1903018
1021	GO:0007160
1022	hsa05160
1023	GO:0032259
1024	GO:0051310
1025	GO:0014065
1026	GO:0030902
1027	GO:0016570
1028	GO:0061351
1029	n292
1030	GO:0038095
1031	GO:0035108
1032	GO:0007006
1033	GO:0043046
1034	n490
1035	GO:0007017
1036	GO:0031058
1037	hsa04072
1038	GO:0003013
1039	w32
1040	GO:0048729
1041	GO:0031571
1042	GO:0016817
1043	GO:0051341
1044	n428
1045	GO:0033044
1046	w198
1047	hsa04261
1048	GO:0050839
1049	GO:0010507
1050	w230
1051	GO:0022603
1052	GO:0035264
1053	GO:0005622
1054	w2
1055	GO:0000725
1056	hsa05203
1057	GO:0031981
1058	GO:1902402
1059	n361
1060	GO:0043583
1061	GO:0002088
1062	GO:0043227
1063	GO:0072006
1064	GO:0031023
1065	GO:0001889
1066	GO:0022037
1067	GO:0043471
1068	GO:0032436
1069	GO:0051963
1070	GO:0032776
1071	GO:0048736
1072	GO:0007269
1073	GO:0021987
1074	hsa05206
1075	GO:0006996
1076	GO:0018209
1077	GO:0048593
1078	w148
1079	hsa04310
1080	GO:0003015
1081	GO:1901363
1082	GO:0006984
1083	GO:0043414
1084	GO:0042593
1085	GO:0051924
1086	GO:0071361
1087	GO:0000724
1088	GO:0072431
1089	w124
1090	hsa04810
1091	GO:1901538
1092	GO:0002286
1093	GO:0044424
1094	GO:0022029
1095	GO:0001505
1096	GO:0043491
1097	GO:0001741
1098	GO:0008015
1099	hsa04915
1100	GO:0009118
1101	GO:0051235
1102	GO:0006812
1103	GO:2000241
1104	GO:0034767
1105	w229
1106	GO:0043232
1107	GO:0043045
1108	GO:0043279
1109	GO:0043470
1110	GO:0003676
1111	GO:0003002
1112	GO:0033500
1113	GO:0006836
1114	GO:0007569
1115	GO:0002318
1116	GO:0031016
1117	GO:0061726
1118	GO:0045912
1119	GO:0038179
1120	hsa04115
1121	GO:0001756
1122	GO:0098793
1123	GO:1903578
1124	GO:0030326
1125	GO:0005654
1126	GO:0010639
1127	GO:0071156
1128	GO:0007369
1129	GO:0001837
1130	GO:0006103
1131	GO:0043228
1132	GO:0001706
1133	hsa05217
1134	w49
1135	GO:0005657
1136	GO:0021885
1137	GO:0044428
1138	hsa04390
1139	GO:0070647
1140	GO:0006349
1141	GO:0048598
1142	GO:0097194
1143	GO:0070997
1144	GO:1901796
1145	GO:1902275
1146	GO:0097190
1147	GO:0048592
1148	GO:0016202
1149	GO:0010669
1150	GO:0061053
1151	hsa04722
1152	GO:0060675
1153	GO:0031672
1154	GO:0009743
1155	GO:0043226
1156	hsa05130
1157	GO:0051193
1158	GO:0051592
1159	GO:0031253
1160	GO:2000177
1161	GO:0010833
1162	GO:0009799
1163	GO:0018105
1164	GO:0000060
1165	w141
1166	GO:0034284
1167	GO:0002429
1168	GO:0061418
1169	GO:0048634
1170	GO:0016363
1171	GO:0043588
1172	GO:0035113
1173	hsa04010
1174	GO:0097284
1175	GO:0043229
1176	GO:0090304
1177	GO:0007173
1178	GO:0007346
1179	GO:0051196
1180	GO:0035695
1181	GO:0072171
1182	GO:0016568
1183	GO:0009952
1184	GO:1901216
1185	hsa05146
1186	GO:0001085
1187	GO:0051402
1188	GO:0005739
1189	GO:0010906
1190	GO:0015077
1191	GO:0006139
1192	GO:0010959
1193	GO:0042220
1194	GO:0032993
1195	GO:0000422
1196	GO:0031234
1197	GO:0090130
1198	GO:0047485
1199	GO:0070227
1200	GO:0005634
1201	w164
1202	GO:0005267
1203	GO:0030155
1204	GO:0097285
1205	GO:0035239
1206	GO:1990782 0.01657
1207	hsa04611
1208	GO:0051130
1209	GO:0034644
1210	GO:0000423
1211	w44
1212	GO:0005518
1213	w235
1214	GO:1903146
1215	GO:0098727
1216	GO:0051052
1217	GO:0008654
1218	GO:0048011
1219	GO:0061333
1220	GO:0007405
1221	GO:0008637
1222	GO:0031056
1223	GO:2001235
1224	GO:0005912
1225	GO:0072091
1226	GO:0045786
1227	GO:0006029
1228	GO:0005913
1229	GO:0043523
1230	GO:0021700
1231	GO:0044237
1232	GO:0002253
1233	hsa04520
1234	GO:0090596
1235	GO:1903308
1236	GO:0000803
1237	GO:0008289
1238	GO:0072028
1239	GO:0031667
1240	GO:0006575
1241	GO:0009132
1242	GO:0022402
1243	GO:0030168
1244	GO:0097480
1245	GO:0072073
1246	GO:0009166
1247	GO:0006275
1248	GO:0061448
1249	GO:0006461
1250	GO:0016055
1251	hsa04062
1252	GO:0001656
1253	hsa00020
1254	GO:2001242
1255	GO:0032868
1256	GO:0030971
1257	GO:0048545
1258	GO:0005720
1259	GO:0090132
1260	GO:1903008
1261	GO:0009411
1262	GO:1902494
1263	GO:0033043
1264	GO:0072078
1265	GO:0009185
1266	GO:0009416
1267	GO:0033077
1268	GO:0019827
1269	hsa04066
1270	GO:0070271
1271	GO:0051726
1272	GO:0030055
1273	GO:0030856
1274	GO:0046903
1275	GO:0006333
1276	GO:0001942
1277	w107
1278	GO:0051129
1279	GO:0016236
1280	GO:0009798
1281	GO:0000075
1282	GO:0016301
1283	GO:0015672
1284	GO:0000165
1285	GO:0071594
1286	GO:0009986
1287	GO:1903844
1288	GO:0071103
1289	GO:0072088
1290	GO:0048015
1291	GO:0031647
1292	GO:0009179
1293	GO:0046486
1294	GO:0016070
1295	GO:0090398
1296	GO:0031668
1297	hsa05034
1298	GO:0042633
1299	GO:0050863
1300	GO:0006165
1301	GO:0010631
1302	GO:0006898
1303	GO:0009855
1304	GO:0048017
1305	GO:0071496
1306	hsa04022
1307	GO:1901292
1308	GO:0022407
1309	GO:2001252
1310	GO:0022405
1311	w221
1312	GO:0008610
1313	GO:0031570
1314	GO:0031497
1315	GO:0043068
1316	GO:0060538
1317	GO:0034641
1318	GO:0050870
1319	GO:0008286
1320	GO:0017015
1321	GO:0016567
1322	GO:0006281
1323	GO:0008076
1324	GO:0045665
1325	hsa05162
1326	GO:0061138
1327	GO:0006099
1328	GO:0065003
1329	GO:0060993
1330	GO:0002694
1331	GO:0002768
1332	GO:0042303
1333	GO:2000106
1334	GO:0005925
1335	GO:0014074
1336	GO:0040008
1337	GO:0044798
1338	GO:0051091
1339	GO:0051384
1340	GO:0048762
1341	GO:0071805
1342	GO:0042594
1343	GO:0009968
1344	GO:0032940
1345	GO:0072089
1346	GO:0007005
1347	GO:0044773
1348	n96
1349	GO:0003723
1350	GO:0001667
1351	GO:0048489
1352	GO:0022411
1353	GO:0034399
1354	GO:0019902
1355	GO:0009135
1356	GO:0002220
1357	GO:0051170
1358	GO:0032446
1359	GO:0045980
1360	GO:0032869
1361	GO:0000790
1362	GO:0001657
1363	GO:0000077
1364	GO:0034112
1365	GO:0008270
1366	GO:0022404
1367	GO:0005924
1368	GO:0006757
1369	GO:0038127
1370	GO:0010564
1371	GO:0009267
1372	w67
1373	GO:0006909
1374	GO:0048754
1375	GO:0071230
1376	GO:0045111
1377	hsa05014
1378	GO:0051092
1379	GO:0000151
1380	GO:0044822
1381	GO:1900543
1382	GO:0061630
1383	GO:0051345
1384	GO:0051650
1385	hsa04014
1386	GO:0006897
1387	GO:0046939
1388	GO:0044711
1389	GO:0010256
1390	hsa05016
1391	GO:0051240
1392	GO:0045787
1393	GO:0014031
1394	GO:0051090
1395	GO:0000186
1396	GO:0071478
1397	GO:1903037
1398	GO:0001046
1399	GO:1990234
1400	GO:0048565
1401	GO:0071804
1402	GO:0090287
1403	GO:0005230
1404	GO:0006096
1405	GO:0070013
1406	n116
1407	GO:0045597
1408	GO:0044724
1409	GO:0001763
1410	w27
1411	GO:0098773
1412	GO:0007049
1413	GO:0045165
1414	w253
1415	GO:0006644
1416	GO:0001077
1417	GO:0019900
1418	GO:0071887
1419	GO:0031669
1420	GO:0061695
1421	hsa04120
1422	GO:0051249
1423	GO:0009991
1424	GO:0044275
1425	GO:0005525
1426	GO:0010948
1427	GO:0043065
1428	GO:0048010
1429	GO:0072080
1430	GO:0009893
1431	GO:0044744
1432	hsa00480
1433	GO:0009898
1434	GO:0043618
1435	GO:0046914
1436	GO:0002223
1437	GO:0023057
1438	GO:1903039
1439	GO:0048864
1440	GO:0090575
1441	GO:0004842
1442	GO:0044212
1443	GO:0002285
1444	GO:1903508
1445	GO:0072164
1446	GO:1901657
1447	GO:0002039
1448	GO:0015980
1449	GO:0031960
1450	GO:0034110
1451	GO:0010604
1452	GO:0046031
1453	GO:0071214
1454	hsa04110
1455	w222
1456	GO:0044774
1457	GO:0009966
1458	GO:0009057
1459	GO:0001558
1460	GO:0030512
1461	GO:2000027
1462	GO:0002757
1463	GO:0019901
1464	GO:0044238
1465	GO:0005667
1466	GO:0015079
1467	GO:0019318
1468	GO:0019787
1469	w24
1470	GO:0005815
1471	GO:0009123
1472	GO:0044089
1473	GO:0044403
1474	GO:1902593
1475	GO:0001568
1476	GO:1903845
1477	GO:0072163
1478	w65
1479	GO:0007219
1480	GO:0060326
1481	GO:0055123
1482	GO:0098796
1483	GO:0005759
1484	GO:0044087
1485	GO:0006351
1486	GO:0072009
1487	GO:0061024
1488	GO:0032104
1489	GO:0098562
1490	w177
1491	GO:0051094
1492	GO:0030308
1493	GO:0045087
1494	GO:0006323
1495	GO:0098771
1496	GO:0008047
1497	GO:0006606
1498	GO:0043620
1499	GO:0006352
1500	GO:0046128
1501	GO:0051336
1502	GO:0016052
1503	GO:0051262
1504	GO:0044419
1505	w43
1506	GO:0042752
1507	w39
1508	GO:0007093
1509	GO:0071407
1510	GO:0032268
1511	GO:0006006
1512	w252
1513	GO:0045893
1514	GO:0009161
1515	GO:0061326
1516	GO:0032107
1517	GO:0061659
1518	GO:0043406
1519	GO:0016575
1520	w179
1521	GO:0001525
1522	GO:0070374
1523	GO:0006650
1524	GO:0050982
1525	GO:0010628
1526	GO:0006914
1527	GO:0051252
1528	GO:0009150
1529	GO:0032561
1530	w160
1531	GO:0031327
1532	GO:0048871
1533	GO:0044422
1534	w233
1535	GO:0003690
1536	GO:0019903
1537	GO:1901991
1538	GO:0008528
1539	GO:1903747
1540	GO:0043233
1541	GO:1901681
1542	GO:0005996
1543	GO:0008152
1544	GO:0050865
1545	GO:0051246
1546	GO:0001012
1547	GO:0016591
1548	GO:0048514
1549	GO:0045934
1550	w13
1551	w23
1552	GO:0022409
1553	GO:0034976
1554	w59
1555	GO:0016032
1556	GO:0019001
1557	GO:0008544
1558	GO:2000736
1559	GO:0006081
1560	GO:0055082
1561	w245
1562	GO:0030183
1563	GO:0033554
1564	GO:0001823
1565	GO:1902680
1566	GO:0009119
1567	GO:0009890
1568	GO:0072593
1569	GO:0009059
1570	GO:0001228
1571	GO:0001653
1572	GO:0002761
1573	GO:0016241
1574	GO:0001047
1575	GO:0006807
1576	w17
1577	GO:0006090
1578	GO:0030278
1579	GO:0098732
1580	hsa05169
1581	GO:0010557
1582	GO:0006140
1583	GO:0002252
1584	GO:0051259
1585	GO:0002696
1586	GO:0010558
1587	w50
1588	hsa00270
1589	GO:1901988
1590	GO:0098552
1591	GO:0002758
1592	GO:0071482
1593	GO:0007265
1594	GO:0006163
1595	GO:0006366
1596	GO:0048863
1597	GO:0048878
1598	GO:0042127
1599	GO:2000377
1600	GO:0035601
1601	w130
1602	GO:0001944
1603	w1
1604	GO:0010822
1605	GO:0006820
1606	GO:1902806
1607	GO:0048145
1608	GO:0044764
1609	GO:0048471
1610	w242
1611	GO:0048732
1612	w100
1613	GO:0080135
1614	GO:1900542
1615	GO:0050730
1616	GO:0009892
1617	GO:0009167
1618	GO:0050678
1619	GO:0031974
1620	w212
1621	GO:0055029
1622	GO:0042176
1623	GO:0060485
1624	GO:0071822
1625	GO:0042278
1626	GO:0050900
1627	GO:0051251
1628	w85
1629	GO:0031324
1630	w20
1631	GO:0034599
1632	GO:0006091
1633	GO:2000134
1634	GO:0051254
1635	GO:0060359
1636	GO:0006974
1637	GO:0051172
1638	GO:0046649
1639	GO:1902580
1640	GO:0006952
1641	w79
1642	GO:0048585
1643	GO:0045089
1644	w251
1645	GO:0005737
1646	w60
1647	GO:0032774
1648	GO:0032388
1649	GO:0009199
1650	GO:0070371
1651	GO:1903749
1652	GO:0070011
1653	GO:0005615
1654	GO:0032102
1655	GO:0090101
1656	GO:0045926
1657	GO:1901615
1658	GO:2001141
1659	GO:0009259
1660	GO:0048144
1661	n267
1662	w69
1663	GO:0019725
1664	GO:0050776
1665	w226
1666	GO:0044446
1667	GO:0030163
1668	GO:0040012
1669	GO:0046824
1670	GO:0002218
1671	GO:0051173
1672	GO:0046982
1673	w51
1674	GO:0070489
1675	GO:0009126
1676	GO:0009607
1677	w248
1678	GO:0007623
1679	GO:1902807
1680	w232
1681	w106
1682	w57
1683	GO:0006476
1684	GO:1901565
1685	GO:0019693
1686	GO:0019904
1687	GO:0009636
1688	GO:0046034
1689	GO:0006979
1690	GO:0071900
1691	GO:1903506
1692	GO:0008134
1693	w83
1694	GO:0008283
1695	GO:0044802
1696	n225
1697	GO:0060341
1698	GO:0050867
1699	GO:0002366
1700	GO:0098772
1701	GO:0002250
1702	GO:0043405
1703	GO:0045814
1704	GO:0030509
1705	GO:1903725
1706	GO:0090288
1707	GO:0070372
1708	w185
1709	GO:0006508
1710	GO:0009205
1711	GO:0031325
1712	GO:0042981
1713	GO:0016605
1714	GO:0008233
1715	GO:0050731
1716	GO:0042493
1717	GO:0031334
1718	GO:0045088
1719	GO:1901987
1720	GO:0030217
1721	GO:0071375
1722	GO:0006355
1723	GO:0044262
1724	GO:0051248
1725	GO:0034504
1726	GO:2000379
1727	GO:0071216
1728	w3
1729	GO:0010675
1730	w250
1731	GO:0001071
1732	GO:0032386
1733	GO:0030855
1734	GO:0010605
1735	n411
1736	GO:0070486
1737	GO:0031328
1738	GO:0010506
1739	GO:0030234
1740	GO:0060541
1741	GO:0098588
1742	n181
1743	GO:0009144
1744	GO:0031349
1745	GO:0090068
1746	GO:0045936
1747	GO:0000978
1748	GO:1903829
1749	GO:0003700
1750	GO:0009891
1751	GO:0009141
1752	GO:2000045
1753	w153
1754	GO:0009117
1755	GO:0043067
1756	GO:0042110
1757	GO:0090092
1758	GO:1901566
1759	n215
1760	GO:0000989
1761	GO:0071705
1762	GO:0033273
1763	GO:2000113
1764	n102
1765	GO:0045785
1766	GO:0032269
1767	GO:0006733
1768	w97
1769	hsa05202
1770	GO:0071902
1771	GO:0000987
1772	GO:0042098
1773	GO:0019439
1774	GO:0008104
1775	w173
1776	w73
1777	GO:0045935
1778	w70
1779	n218
1780	w98
1781	GO:0019221
1782	GO:0005829
1783	w114
1784	GO:0043066
1785	w195
1786	GO:0048511
1787	n158
1788	n165
1789	GO:0034655
1790	GO:0006955
1791	GO:1900180
1792	w78
1793	GO:0070585
1794	GO:0001775
1795	GO:0036294
1796	GO:0005768
1797	w180
1798	n302
1799	GO:0006109
1800	GO:0072524
1801	GO:0000988
1802	GO:1902679
1803	GO:0046434
1804	n288
1805	w236
1806	GO:0018108
1807	n474
1808	GO:0043086
1809	GO:0016740
1810	GO:0071456
1811	w220
1812	GO:0048771
1813	n471
1814	GO:0034613
1815	n403
1816	GO:1901361
1817	GO:0032880
1818	GO:0044843
1819	n322
1820	w6
1821	GO:0045944
1822	n15
1823	GO:0046496
1824	GO:0005794
1825	w255
1826	n61
1827	GO:0008285
1828	n153
1829	n148
1830	n437
1831	n89
1832	GO:0044431
1833	GO:0019362
1834	GO:0045861
1835	n100
1836	w151
1837	GO:0070727
1838	GO:0005783
1839	GO:0000122
1840	n467
1841	n323
1842	w186
1843	GO:0010629
1844	GO:0033036
1845	n270
1846	GO:0051253
1847	GO:0016482
1848	n447
1849	GO:0071453
1850	GO:0044712
1851	n216
1852	n266
1853	w206
1854	GO:0006915
1855	n3
1856	n378
1857	GO:0006839
1858	n294
1859	GO:0044092
1860	n279
1861	n353
1862	n367
1863	n473
1864	n68
1865	n86
1866	n359
1867	n157
1868	GO:0012501
1869	n312
1870	n415
1871	GO:0080134
1872	n118
1873	n192
1874	GO:0015031
1875	n303
1876	n354
1877	n223
1878	n386
1879	n350
1880	GO:0010821
1881	GO:0051707
1882	n465
1883	n245
1884	GO:1903507
1885	n462
1886	w40
1887	GO:0070661
1888	GO:0071702
1889	n230
1890	GO:0008219
1891	w88
1892	n384
1893	GO:0005102
1894	GO:0043069
1895	GO:1903827
1896	GO:0006342
1897	n478
1898	n268
1899	n94
1900	n426
1901	n57
1902	GO:0033157
1903	n67
1904	n21
1905	n326
1906	n309
1907	w38
1908	GO:0016265
1909	n300
1910	n73
1911	n360
1912	n60
1913	n286
1914	GO:0006357
1915	n232
1916	n11
1917	w105
1918	n55
1919	n141
1920	GO:0032943
1921	n258
1922	n234
1923	n448
1924	n233
1925	n113
1926	n220
1927	n351
1928	n103
1929	n481
1930	n206
1931	n155
1932	n248
1933	GO:0060548
1934	n12
1935	n214
1936	n315
1937	n440
1938	n450
1939	n52
1940	n237
1941	n34
1942	n43
1943	n238
1944	n139
1945	n409
1946	GO:0000082
1947	n133
1948	n255
1949	n307
1950	n93
1951	n407
1952	n160
1953	n128
1954	n492
1955	n26
1956	n205
1957	n325
1958	GO:0045892
1959	n92
1960	n50
1961	n28
1962	n119
1963	n418
1964	GO:0046651
1965	n71
1966	n424
1967	n39
1968	n182
1969	n284
1970	n500
1971	n470
1972	n487
1973	n466
1974	n99
1975	GO:0016023
1976	n456
1977	n484
1978	GO:0032101
1979	n150
1980	n289
1981	GO:0010941
1982	n17
1983	n260
1984	GO:0045184
1985	n174
1986	n53
1987	n184
1988	GO:0031410
1989	n202
1990	n41
1991	n75
1992	n138
1993	n120
1994	n346
1995	n299
1996	n51
1997	n410
1998	n308
1999	n413
[truncated: 215 more rows]

## Sheet: MCFS feature list
Rank	Feature name
1	hsa05210
2	hsa05216
3	hsa04740
4	hsa05161
5	hsa05213
6	hsa04730
7	hsa04151
8	hsa05215
9	w198
10	hsa05212
11	hsa05223
12	n84
13	n286
14	hsa05219
15	hsa05220
16	w42
17	hsa04071
18	hsa05205
19	hsa04310
20	hsa05166
21	hsa04720
22	w160
23	w221
24	w248
25	n266
26	n259
27	hsa05203
28	hsa04919
29	w67
30	hsa04010
31	hsa04722
32	n225
33	n163
34	hsa05218
35	hsa05214
36	hsa04960
37	w216
38	hsa04530
39	hsa04068
40	w23
41	n42
42	hsa04916
43	n466
44	n323
45	hsa04210
46	n361
47	hsa05222
48	n461
49	n201
50	hsa04370
51	hsa04662
52	hsa04211
53	n432
54	n223
55	w232
56	hsa04550
57	n328
58	hsa04320
59	n424
60	n229
61	hsa05034
62	n366
63	n492
64	w22
65	n186
66	n428
67	n331
68	w165
69	hsa05221
70	n413
71	hsa04917
72	hsa04933
73	hsa04664
74	n244
75	hsa05200
76	n483
77	n379
78	hsa04540
79	hsa04914
80	n234
81	w27
82	hsa05160
83	hsa04510
84	hsa04150
85	n30
86	n176
87	n153
88	hsa04921
89	hsa04024
90	n455
91	n73
92	hsa04912
93	n156
94	w5
95	n304
96	hsa04650
97	n170
98	n222
99	n83
100	n257
101	w1
102	hsa05206
103	n45
104	n71
105	w220
106	hsa05016
107	hsa04930
108	hsa05169
109	n419
110	n6
111	n313
112	n278
113	n193
114	n318
115	n103
116	n384
117	hsa04660
118	w237
119	w48
120	w102
121	n358
122	n177
123	hsa04668
124	n89
125	n462
126	n132
127	w250
128	w51
129	n251
130	n363
131	n353
132	n165
133	hsa05100
134	n90
135	n20
136	hsa00020
137	hsa04012
138	n258
139	n22
140	w253
141	n488
142	n76
143	hsa04015
144	hsa05217
145	n377
146	n394
147	n168
148	hsa04620
149	n119
150	n450
151	n115
152	n58
153	n140
154	n12
155	n46
156	hsa05414
157	n4
158	n91
159	n374
160	n93
161	n113
162	w20
163	n50
164	hsa04062
165	n302
166	n440
167	n458
168	w214
169	n446
170	n236
171	n351
172	n493
173	n99
174	n346
175	w34
176	n293
177	hsa04931
178	w185
179	n235
180	n480
181	n303
182	n426
183	n355
184	n393
185	n3
186	n41
187	w171
188	n265
189	n329
190	hsa00480
191	w65
192	hsa04070
193	n299
194	n350
195	n57
196	n464
197	n473
198	n232
199	n158
200	n364
201	hsa04360
202	n237
203	n445
204	n392
205	w135
206	n260
207	n51
208	n396
209	n284
210	w44
211	n357
212	hsa04932
213	n263
214	n190
215	n421
216	hsa04915
217	n39
218	n216
219	hsa05130
220	w119
221	hsa05162
222	n162
223	n308
224	w222
225	hsa03440
226	n469
227	n121
228	hsa04520
229	n174
230	n197
231	n181
232	w13
233	hsa04261
234	n206
235	n344
236	n147
237	hsa04213
238	hsa04670
239	n32
240	w60
241	n472
242	hsa04923
243	n218
244	hsa05230
245	n465
246	n250
247	hsa00562
248	w97
249	n451
250	n479
251	n54
252	hsa00270
253	n467
254	n279
255	n101
256	n53
257	n191
258	n378
259	n412
260	n288
261	n238
262	w233
263	w126
264	n315
265	n345
266	hsa04115
267	n262
268	n210
269	n261
270	n386
271	n330
272	n242
273	hsa05231
274	w229
275	n484
276	n415
277	n85
278	n359
279	n110
280	w235
281	n133
282	n86
283	n356
284	w190
285	n326
286	n43
287	hsa03460
288	n102
289	hsa04726
290	n240
291	n490
292	n213
293	n371
294	w82
295	n11
296	hsa04973
297	w234
298	n409
299	n123
300	n368
301	n55
302	n136
303	hsa04066
304	n203
305	n61
306	n142
307	n360
308	n150
309	w16
310	n44
311	n202
312	n282
313	n456
314	hsa04080
315	hsa05145
316	w78
317	n75
318	n100
319	n448
320	n169
321	n471
322	n410
323	n289
324	n29
325	n97
326	n160
327	w85
328	n192
329	w39
330	n382
331	w177
332	n166
333	n120
334	hsa04380
335	n498
336	w59
337	n275
338	w252
339	n5
340	n139
341	n322
342	n273
343	n134
344	w41
345	w189
346	w98
347	hsa04666
348	hsa04390
349	w148
350	n205
351	n145
352	w167
353	w156
354	hsa05146
355	w88
356	w12
357	n380
358	n13
359	n62
360	n18
361	n112
362	n212
363	w174
364	n178
365	n21
366	n211
367	w77
368	n171
369	n1
370	n56
371	n98
372	n399
373	n105
374	n369
375	w245
376	n148
377	n264
378	n35
379	w141
380	n395
381	n125
382	n474
383	n138
384	w108
385	n270
386	n17
387	n414
388	n151
389	n267
390	n454
391	n104
392	n66
393	n131
394	w182
395	n271
396	n312
397	w169
398	n72
399	n496
400	w10
401	n285
402	n47
403	n68
404	n2
405	n217
406	w153
407	n277
408	w124
409	hsa04110
410	hsa04014
411	n239
412	n307
413	n418
414	n335
415	n60
416	n475
417	n478
418	n438
419	hsa04611
420	n272
421	n481
422	w226
423	n137
424	n416
425	n280
426	n9
427	hsa04152
428	n28
429	w112
430	n141
431	hsa04022
432	w37
433	hsa04020
434	n447
435	w145
436	n182
437	hsa04910
438	hsa04630
439	n243
440	hsa05211
441	n96
442	n161
443	hsa04072
444	w32
445	n287
446	n248
447	w38
448	n184
449	n423
450	n437
451	w79
452	n397
453	n246
454	n128
455	w134
456	n118
457	n106
458	w180
459	n252
460	n295
461	n122
462	n154
463	n435
464	n294
465	n34
466	n390
467	w256
468	hsa04120
469	w72
470	n381
471	w255
472	n319
473	w107
474	n92
475	n111
476	n442
477	n292
478	n375
479	w146
480	hsa05202
481	w149
482	n309
483	n372
484	n198
485	n207
486	w36
487	n470
488	w57
489	hsa05014
490	w73
491	n453
492	w130
493	w251
494	w131
495	w195
496	w210
497	w2
498	w114
499	hsa05164
500	w29
501	w6
502	n403
503	w24
504	n347
505	w63
506	w43
507	w70
508	n204
509	n64
510	n477
511	n482
512	w89
513	w55
514	n300
515	n80
516	hsa05410
517	n254
518	n298
519	n436
520	w49
521	n407
522	n325
523	n215
524	w33
525	w31
526	n87
527	w173
528	w230
529	n268
530	w94
531	w188
532	n431
533	n439
534	w76
535	w104
536	w83
537	w90
538	w96
539	w225
540	n94
541	n230
542	n194
543	hsa04810
544	n226
545	w137
546	w105
547	n324
548	w150
549	w206
550	w17
551	w4
552	w40
553	n228
554	n224
555	n411
556	n214
557	w50
558	n354
559	w121
560	n15
561	w224
562	w249
563	w81
564	n441
565	w242
566	n195
567	w106
568	n463
569	w80
* Features in MCFS with RI score less than 0 were removed

## Sheet: LightGBM feature list
Rank	Feature name
1	GO:0019002
2	GO:0005575
3	GO:0008270
4	hsa05210
5	n201
6	GO:0031253
7	w38
8	GO:0005943
9	w83
10	n466
11	GO:0031012
12	GO:0016817
13	w51
14	n84
15	n270
16	GO:0009057
17	GO:0005759
18	w242
19	GO:0031049
20	w251
21	w247
22	w145
23	n68
24	n396
25	GO:0045978
26	GO:0007608
27	w108
28	hsa05216
29	GO:1902494
30	GO:0070601
31	w250
32	n41
33	n261
34	n204
35	n163
36	w45
37	w224
38	GO:0098742
39	w232
40	w216
41	n145
42	hsa04730
43	GO:0070647
44	GO:0016887
45	GO:0007399
46	w48
47	w239
48	w236
49	w206
50	w174
51	w169
52	n483
53	n133
54	GO:1901800
55	GO:0048871
56	w190
57	n91
58	n46
59	n42
60	GO:0098552
61	GO:0051129
62	GO:0007160
63	GO:0002252
64	w42
65	n217
66	n192
67	GO:0046685
68	GO:0000988
69	w69
70	w55
71	w43
72	w160
73	w112
74	n423
75	n140
76	GO:0050803
77	GO:0048736
78	GO:0044711
79	GO:0043229
80	GO:0005737
81	GO:0002020
82	w82
83	w240
84	w121
85	n394
86	n255
87	GO:0098797
88	GO:0098609
89	GO:0061428
90	GO:0032940
91	GO:0006097
92	n213
93	n182
94	n112
95	GO:0043583
96	GO:0005783
97	w97
98	w96
99	w63
100	w22
101	w12
102	n428
103	n328
104	n222
105	n171
106	hsa04973
107	GO:1902578
108	GO:0048638
109	GO:0046982
110	GO:0033135
111	GO:0007611
112	GO:0007606
113	GO:0006898
114	w72
115	w36
116	w156
117	w126
118	n413
119	hsa04740
120	GO:1902589
121	GO:0097190
122	GO:0030275
123	GO:0019003
124	GO:0015630
125	GO:0009950
126	w44
127	w41
128	w31
129	w256
130	w204
131	w2
132	w185
133	n43
134	n409
135	n379
136	n278
137	n259
138	n220
139	n138
140	GO:0048641
141	GO:0046903
142	GO:0045111
143	GO:0044260
144	GO:0033554
145	GO:0005518
146	GO:0005509
147	w253
148	w221
149	w16
150	w1
151	n378
152	n271
153	n257
154	hsa04914
155	GO:1990234
156	GO:0098588
157	GO:0072358
158	GO:0046914
159	GO:0044459
160	GO:0016568
161	GO:0005815
162	GO:0005615
163	w203
164	w20
165	w173
166	w149
167	w134
168	w107
169	w105
170	n72
171	n390
172	n258
173	n194
174	n147
175	GO:0061024
176	GO:0051240
177	GO:0043269
178	GO:0019897
179	w245
180	n61
181	n498
182	n207
183	n136
184	GO:0045861
185	GO:0044708
186	GO:0030534
187	GO:0018209
188	GO:0008610
189	GO:0006979
190	GO:0006575
191	GO:0001775
192	GO:0001505
193	w70
194	w57
195	w37
196	w235
197	w226
198	w212
199	w13
200	n92
201	n416
202	GO:0097285
203	GO:0045333
204	GO:0042303
205	GO:0010639
206	GO:0009986
207	GO:0009888
208	GO:0007156
209	GO:0005794
210	GO:0005549
211	GO:0004674
212	w39
213	n76
214	n47
215	n469
216	n464
217	n365
218	n318
219	n104
220	GO:0071944
221	GO:0045814
222	GO:0040011
223	GO:0034644
224	GO:0033138
225	GO:0030425
226	GO:0030234
227	GO:0010256
228	GO:0009593
229	GO:0007186
230	GO:0006820
231	GO:0005654
232	GO:0005176
233	GO:0000151
234	w67
235	w5
236	w237
237	w228
238	w217
239	w131
240	n59
241	n496
242	n482
243	n451
244	n438
245	n361
246	n353
247	n331
248	n202
249	GO:0048471
250	GO:0045597
251	GO:0044463
252	GO:0044446
253	GO:0044424
254	GO:0043279
255	GO:0043228
256	GO:0033036
257	GO:0031657
258	GO:0010770
259	GO:0005887
260	GO:0005102
261	GO:0000153
262	w248
263	w24
264	w233
265	w188
266	w153
267	w124
268	n54
269	n500
270	n39
271	n384
272	n351
273	n22
274	n156
275	n103
276	hsa05212
277	hsa04611
278	hsa04550
279	GO:1903827
280	GO:1901003
281	GO:0051345
282	GO:0050804
283	GO:0050731
284	GO:0040012
285	GO:0030277
286	GO:0018193
287	GO:0008544
288	GO:0008152
289	GO:0007416
290	GO:0006836
291	GO:0005886
292	GO:0005622
293	w65
294	w208
295	w186
296	w165
297	n8
298	n6
299	n372
300	n349
301	n304
302	n263
303	n124
304	n12
305	n100
306	GO:0071496
307	GO:0061418
308	GO:0046872
309	GO:0044712
310	GO:0044431
311	GO:0044085
312	GO:0043167
313	GO:0035264
314	GO:0021537
315	GO:0016055
316	GO:0016021
317	GO:0003008
318	w85
319	w60
320	w249
321	w222
322	w207
323	w195
324	w154
325	n93
326	n56
327	n480
328	n458
329	n426
330	n326
331	n309
332	n268
333	n252
334	n203
335	n186
336	n178
337	n15
338	n117
339	hsa04726
340	hsa04540
341	hsa04071
342	GO:2001244
343	GO:0098796
344	GO:0097193
345	GO:0071705
346	GO:0055008
347	GO:0051298
348	GO:0050877
349	GO:0048589
350	GO:0043231
351	GO:0032403
352	GO:0019932
353	GO:0016358
354	GO:0015031
355	GO:0008283
356	GO:0005768
357	GO:0005634
358	GO:0003205
359	GO:0001667
360	w98
361	w90
362	w73
363	w33
364	w252
365	w210
366	w146
367	n57
368	n484
369	n475
370	n462
371	n461
372	n450
373	n380
374	n374
375	n368
376	n3
377	n241
378	n232
379	n216
380	n199
381	n160
382	n142
383	n110
384	hsa05206
385	hsa05203
386	hsa04933
387	GO:2000026
388	GO:0097060
389	GO:0071702
390	GO:0050852
391	GO:0046873
392	GO:0046174
393	GO:0040029
394	GO:0019904
395	GO:0016023
396	GO:0008047
397	GO:0006302
398	w81
399	w50
400	w198
401	w164
402	w151
403	n85
404	n382
405	n35
406	n330
407	n310
408	n293
409	n238
410	n205
411	n170
412	n121
413	n105
414	hsa04810
415	hsa04070
416	hsa04068
417	hsa04066
418	GO:2000378
419	GO:0098772
420	GO:0090394
421	GO:0071312
422	GO:0065009
423	GO:0060359
424	GO:0051726
425	GO:0048869
426	GO:0048585
427	GO:0046621
428	GO:0044422
429	GO:0044028
430	GO:0043065
431	GO:0032501
432	GO:0031252
433	GO:0022411
434	GO:0010628
435	GO:0007600
436	GO:0007275
437	GO:0007219
438	GO:0007155
439	GO:0006508
440	GO:0006461
441	GO:0005996
442	GO:0005856
443	GO:0005739
444	GO:0001012
445	w49
446	w220
447	w141
448	w106
449	n424
450	n412
451	n346
452	n322
453	n32
454	n292
455	n266
456	n236
457	n225
458	n221
459	n212
460	n193
461	n184
462	n173
463	n150
464	n131
465	n115
466	n11
467	n102
468	n1
469	hsa04916
470	hsa04720
471	hsa04152
472	hsa04150
473	GO:1901566
474	GO:0098771
475	GO:0090304
476	GO:0051707
477	GO:0048813
478	GO:0048738
479	GO:0048731
480	GO:0043406
481	GO:0043226
482	GO:0040014
483	GO:0040007
484	GO:0031410
485	GO:0031023
486	GO:0030856
487	GO:0030162
488	GO:0022407
489	GO:0022402
490	GO:0019898
491	GO:0016482
492	GO:0009892
493	GO:0008289
494	GO:0007610
495	GO:0007267
496	GO:0005525
497	w86
498	w77
499	w6
500	w59
501	w255
502	w171
503	n99
504	n97
505	n60
506	n492
507	n453
508	n45
509	n441
510	n397
511	n357
512	n354
513	n350
514	n347
515	n329
516	n272
517	n125
518	hsa05164
519	hsa04510
520	hsa00480
521	GO:2001233
522	GO:1901214
523	GO:0071214
524	GO:0061061
525	GO:0060429
526	GO:0051606
527	GO:0051130
528	GO:0051128
529	GO:0044764
530	GO:0043005
531	GO:0031334
532	GO:0030855
533	GO:0030154
534	GO:0016070
535	GO:0015672
536	GO:0009887
537	GO:0008134
538	GO:0006952
539	GO:0006936
540	GO:0005912
541	w40
542	w34
543	w189
544	w148
545	n267
546	n265
547	n254
548	n242
549	n215
550	hsa04360
551	hsa04320
552	GO:1903725
553	GO:0097458
554	GO:0097159
555	GO:0071514
556	GO:0070997
557	GO:0060548
558	GO:0051259
559	GO:0051049
560	GO:0043542
561	GO:0043234
562	GO:0032430
563	GO:0032386
564	GO:0022836
565	GO:0009607
566	GO:0008654
567	GO:0006897
568	GO:0006811
569	GO:0006644
570	GO:0006349
571	w167
572	w114
573	w104
574	n94
575	n67
576	n58
577	n465
578	n447
579	n439
580	n419
581	n393
582	n381
583	n303
584	n288
585	n286
586	n235
587	n18
588	n134
589	hsa05213
590	hsa04666
591	hsa04390
592	hsa04015
593	GO:0098794
594	GO:0071103
595	GO:0050906
596	GO:0050851
597	GO:0048732
598	GO:0044430
599	GO:0044237
600	GO:0036477
601	GO:0036294
602	GO:0032429
603	GO:0031224
604	GO:0031175
605	GO:0030258
606	GO:0030197
607	GO:0030027
608	GO:0019900
609	GO:0019827
610	GO:0009611
611	GO:0008233
612	GO:0007270
613	GO:0007017
614	GO:0001764
615	GO:0001071
616	GO:0000978
617	GO:0000165
618	w94
619	w78
620	w182
621	w177
622	w17
623	w130
624	w10
625	n90
626	n89
627	n494
628	n49
629	n4
630	n387
631	n294
632	n279
633	n141
634	n128
635	n119
636	n111
637	hsa05414
638	hsa05222
639	hsa05220
640	hsa04650
641	hsa04530
642	GO:1902804
643	GO:0098589
644	GO:0080134
645	GO:0071407
646	GO:0051960
647	GO:0051248
648	GO:0045211
649	GO:0044822
650	GO:0043621
651	GO:0043588
652	GO:0033233
653	GO:0032990
654	GO:0030182
655	GO:0022604
656	GO:0019899
657	GO:0016192
658	GO:0009628
659	GO:0008285
660	GO:0007411
661	GO:0007265
662	GO:0007215
663	GO:0007049
664	GO:0006974
665	GO:0006812
666	GO:0006091
667	GO:0003012
668	GO:0000987
669	GO:0000724
670	w80
671	w3
672	w29
673	w230
674	w100
675	n66
676	n455
677	n446
678	n411
679	n388
680	n371
681	n364
682	n315
683	n313
684	n30
685	n299
686	n289
687	n234
688	n226
689	n17
690	n157
691	hsa05221
692	hsa05215
693	hsa05169
694	GO:0072089
695	GO:0071230
696	GO:0060916
697	GO:0051235
698	GO:0051052
699	GO:0050730
700	GO:0048729
701	GO:0048468
702	GO:0045665
703	GO:0045017
704	GO:0043523
705	GO:0043276
706	GO:0043227
707	GO:0043015
708	GO:0042594
709	GO:0033043
710	GO:0031226
711	GO:0022603
712	GO:0019207
713	GO:0016570
714	GO:0010718
715	GO:0009653
716	GO:0009636
717	GO:0007507
718	GO:0007167
719	GO:0006935
720	GO:0006357
721	GO:0005829
722	GO:0003723
723	GO:0002429
724	GO:0001844
725	w9
726	w79
727	w76
728	w23
729	w229
730	w192
731	w119
732	n87
733	n83
734	n73
735	n53
736	n490
737	n488
738	n444
739	n410
740	n369
741	n308
742	n284
743	n26
744	n224
745	n210
746	n151
747	n137
748	hsa04919
749	hsa04917
750	hsa04213
751	GO:0098805
752	GO:0098590
753	GO:0051385
754	GO:0051252
755	GO:0048667
756	GO:0046474
757	GO:0046434
758	GO:0045595
759	GO:0045184
760	GO:0045121
761	GO:0044707
762	GO:0044089
763	GO:0043414
764	GO:0042981
765	GO:0042493
766	GO:0032502
767	GO:0032259
768	GO:0031016
769	GO:0030900
770	GO:0022008
771	GO:0021700
772	GO:0019221
773	GO:0009893
774	GO:0009798
775	GO:0008092
776	GO:0007612
777	GO:0007420
778	GO:0007062
779	GO:0007005
780	GO:0006342
781	GO:0004888
782	GO:0003151
783	GO:0003007
784	GO:0002431
785	GO:0001882
786	w27
787	w225
788	w214
789	w137
790	n75
791	n456
792	n442
793	n399
794	n392
795	n377
796	n359
797	n298
798	n169
799	n168
800	n101
801	hsa05410
802	GO:2001235
803	GO:2000177
804	GO:2000027
805	GO:1902807
806	GO:0098781
807	GO:0070013
808	GO:0060572
809	GO:0051650
810	GO:0051254
811	GO:0051090
812	GO:0050911
813	GO:0050821
814	GO:0048666
815	GO:0045935
816	GO:0044325
817	GO:0043457
818	GO:0043086
819	GO:0042391
820	GO:0035850
821	GO:0035176
822	GO:0034976
823	GO:0033500
824	GO:0033273
825	GO:0032993
826	GO:0032989
827	GO:0032104
828	GO:0031672
829	GO:0031349
830	GO:0031328
831	GO:0022409
832	GO:0021543
833	GO:0018108
834	GO:0016032
835	GO:0014074
836	GO:0010823
837	GO:0010506
838	GO:0009059
839	GO:0007389
840	GO:0007010
841	GO:0006355
842	GO:0002318
843	GO:0001658
844	GO:0000122
845	w88
846	w84
847	w32
848	w180
849	w135
850	n51
851	n448
852	n421
853	n367
854	n344
855	n34
856	n335
857	n325
858	n319
859	n281
860	n250
861	n240
862	n24
863	n237
864	n233
865	n230
866	n20
867	n197
868	n155
869	n153
870	n148
871	hsa05161
872	hsa05160
873	hsa05016
874	hsa04620
875	hsa04151
876	hsa04020
877	hsa04010
878	GO:1903008
879	GO:1901615
880	GO:0072331
881	GO:0071375
882	GO:0071322
883	GO:0070374
884	GO:0061035
885	GO:0060284
886	GO:0051963
887	GO:0048853
888	GO:0048545
889	GO:0048514
890	GO:0045926
891	GO:0045664
892	GO:0044425
893	GO:0044087
894	GO:0043966
895	GO:0043620
896	GO:0043292
897	GO:0033044
898	GO:0032388
899	GO:0031324
900	GO:0030512
901	GO:0030155
902	GO:0030048
903	GO:0019902
904	GO:0019901
905	GO:0016740
906	GO:0015276
907	GO:0010604
908	GO:0010453
909	GO:0006807
910	GO:0006366
911	GO:0006333
912	GO:0006305
913	GO:0006139
914	GO:0005215
915	GO:0003676
916	w4
917	w234
918	w197
919	w122
920	w102
921	n98
922	n86
923	n5
924	n478
925	n477
926	n473
927	n470
928	n454
929	n418
930	n415
931	n386
932	n360
933	n358
934	n27
935	n245
936	n243
937	n206
938	n2
939	n190
940	n166
941	n158
942	n132
943	n113
944	hsa05223
945	hsa05202
946	hsa05200
947	hsa04210
948	hsa00020
949	GO:1901681
950	GO:0098655
951	GO:0090596
952	GO:0090130
953	GO:0071900
954	GO:0070661
955	GO:0061448
956	GO:0061351
957	GO:0060538
958	GO:0055082
959	GO:0051962
960	GO:0051592
961	GO:0051336
962	GO:0051173
963	GO:0048699
964	GO:0048565
965	GO:0046649
966	GO:0045944
967	GO:0045792
968	GO:0044403
969	GO:0043618
970	GO:0043060
971	GO:0042995
972	GO:0042127
973	GO:0036211
974	GO:0034767
975	GO:0034641
976	GO:0034332
977	GO:0034220
978	GO:0033157
979	GO:0032768
980	GO:0031669
981	GO:0031327
982	GO:0030891
983	GO:0030326
984	GO:0030278
985	GO:0023052
986	GO:0019887
987	GO:0016567
988	GO:0015077
989	GO:0010959
990	GO:0010720
991	GO:0010212
992	GO:0009891
993	GO:0008156
994	GO:0007409
995	GO:0006928
996	GO:0004872
997	GO:0003684
998	GO:0001508
999	w89
1000	w200
1001	w179
1002	n44
1003	n436
1004	n432
1005	n407
1006	n404
1007	n403
1008	n356
1009	n317
1010	n312
1011	n302
1012	n280
1013	n277
1014	n275
1015	n251
1016	n246
1017	n244
1018	n229
1019	n214
1020	n118
1021	hsa05214
1022	hsa05211
1023	hsa05146
1024	hsa04380
1025	hsa04310
1026	hsa04072
1027	hsa04024
1028	hsa00562
1029	GO:2001252
1030	GO:2000008
1031	GO:1901363
1032	GO:0098660
1033	GO:0097009
1034	GO:0071478
1035	GO:0070372
1036	GO:0070234
1037	GO:0060541
1038	GO:0060089
1039	GO:0051705
1040	GO:0051170
1041	GO:0051094
1042	GO:0051000
1043	GO:0050982
1044	GO:0050678
1045	GO:0048812
1046	GO:0048754
1047	GO:0048598
1048	GO:0045936
1049	GO:0045785
1050	GO:0044262
1051	GO:0044212
1052	GO:0044030
1053	GO:0042176
1054	GO:0035239
1055	GO:0034613
1056	GO:0034110
1057	GO:0032446
1058	GO:0032269
1059	GO:0031641
1060	GO:0030509
1061	GO:0019725
1062	GO:0018105
1063	GO:0010629
1064	GO:0009994
1065	GO:0009968
1066	GO:0009743
1067	GO:0007617
1068	GO:0007006
1069	GO:0006996
1070	GO:0006914
1071	GO:0005720
1072	GO:0005524
1073	GO:0005267
1074	GO:0002250
1075	GO:0001889
1076	GO:0000790
1077	w150
1078	n9
1079	n487
1080	n479
1081	n471
1082	n467
1083	n437
1084	n431
1085	n425
1086	n395
1087	n307
1088	n29
1089	n28
1090	n273
1091	n228
1092	n198
1093	n181
1094	n162
1095	n123
1096	n116
1097	hsa05230
1098	hsa05205
1099	hsa05145
1100	hsa05034
1101	hsa04931
1102	hsa04910
1103	hsa04725
1104	hsa04261
1105	hsa04014
1106	GO:2000136
1107	GO:1902275
1108	GO:1901361
1109	GO:1901216
1110	GO:1900119
1111	GO:0097201
1112	GO:0071822
1113	GO:0071313
1114	GO:0061564
1115	GO:0060993
1116	GO:0055085
1117	GO:0051092
1118	GO:0050900
1119	GO:0050793
1120	GO:0048646
1121	GO:0046332
1122	GO:0045087
1123	GO:0044092
1124	GO:0043235
1125	GO:0043068
1126	GO:0043066
1127	GO:0042770
1128	GO:0042220
1129	GO:0042110
1130	GO:0040008
1131	GO:0035637
1132	GO:0034504
1133	GO:0034399
1134	GO:0033077
1135	GO:0032868
1136	GO:0032774
1137	GO:0032101
1138	GO:0030424
1139	GO:0022607
1140	GO:0010564
1141	GO:0007173
1142	GO:0006352
1143	GO:0006260
1144	GO:0006102
1145	GO:0005507
1146	GO:0003231
1147	GO:0002694
1148	GO:0002220
1149	GO:0001656
1150	GO:0001228
1151	n64
1152	n55
1153	n52
1154	n50
1155	n481
1156	n435
1157	n363
1158	n295
1159	n264
1160	n248
1161	n174
1162	n165
1163	n161
1164	n120
1165	n106
1166	hsa05231
1167	hsa05100
1168	hsa04915
1169	hsa04662
1170	GO:2000811
1171	GO:2000270
1172	GO:1903310
1173	GO:1901987
1174	GO:1900180
1175	GO:0072160
1176	GO:0061197
1177	GO:0061008
1178	GO:0060571
1179	GO:0060322
1180	GO:0060048
1181	GO:0060024
1182	GO:0051303
1183	GO:0051251
1184	GO:0050907
1185	GO:0050890
1186	GO:0050865
1187	GO:0048679
1188	GO:0045893
1189	GO:0044767
1190	GO:0044456
1191	GO:0044428
1192	GO:0044238
1193	GO:0043566
1194	GO:0043405
1195	GO:0032268
1196	GO:0032102
1197	GO:0031234
1198	GO:0030308
1199	GO:0030054
1200	GO:0030001
1201	GO:0022843
1202	GO:0021799
1203	GO:0016605
1204	GO:0010605
1205	GO:0009991
1206	GO:0009966
1207	GO:0009144
1208	GO:0007268
1209	GO:0006323
1210	GO:0006281
1211	GO:0006029
1212	GO:0004871
1213	GO:0000904
1214	n62
1215	n414
1216	n355
1217	n300
1218	n285
1219	n223
1220	n195
1221	hsa05219
1222	hsa05142
1223	hsa05130
1224	hsa04932
1225	hsa04750
1226	hsa04668
1227	hsa04080
1228	hsa04012
1229	GO:2000379
1230	GO:1903829
1231	GO:1902580
1232	GO:1901215
1233	GO:0098562
1234	GO:0090287
1235	GO:0086002
1236	GO:0070411
1237	GO:0070011
1238	GO:0061138
1239	GO:0061000
1240	GO:0055123
1241	GO:0052745
1242	GO:0051053
1243	GO:0050776
1244	GO:0048644
1245	GO:0048592
1246	GO:0048015
1247	GO:0045992
1248	GO:0045930
1249	GO:0045202
1250	GO:0044291
1251	GO:0042762
1252	GO:0040019
1253	GO:0036003
1254	GO:0035050
1255	GO:0034762
1256	GO:0034702
1257	GO:0034594
1258	GO:0032879
1259	GO:0032436
1260	GO:0031647
1261	GO:0030902
1262	GO:0030163
1263	GO:0030055
1264	GO:0030030
1265	GO:0030017
1266	GO:0023057
1267	GO:0016342
1268	GO:0016301
1269	GO:0016236
1270	GO:0016052
1271	GO:0015079
1272	GO:0014706
1273	GO:0010769
1274	GO:0010669
1275	GO:0009952
1276	GO:0008104
1277	GO:0007492
1278	GO:0006921
1279	GO:0006140
1280	GO:0006099
1281	GO:0005667
1282	GO:0005261
1283	GO:0003159
1284	GO:0002433
1285	GO:0001944
1286	GO:0001085
1287	GO:0000082
1288	GO:0000077
1289	n80
1290	n70
1291	n463
1292	n445
1293	n262
1294	n239
1295	n191
1296	n139
1297	hsa04370
1298	hsa04062
1299	hsa04022
1300	GO:2000113
1301	GO:1990144
1302	GO:1903506
1303	GO:0098793
1304	GO:0098662
1305	GO:0097194
1306	GO:0090575
1307	GO:0072593
1308	GO:0071887
1309	GO:0071482
1310	GO:0070371
1311	GO:0065003
1312	GO:0060479
1313	GO:0060441
1314	GO:0060341
1315	GO:0060326
1316	GO:0052866
1317	GO:0051983
1318	GO:0051961
1319	GO:0051648
1320	GO:0051176
1321	GO:0051091
1322	GO:0048878
1323	GO:0048546
1324	GO:0048511
1325	GO:0046856
1326	GO:0046854
1327	GO:0044802
1328	GO:0042098
1329	GO:0038023
1330	GO:0036092
1331	GO:0035690
1332	GO:0035107
1333	GO:0034103
1334	GO:0032770
1335	GO:0031981
1336	GO:0031667
1337	GO:0031325
1338	GO:0031056
1339	GO:0030168
1340	GO:0030016
1341	GO:0022890
1342	GO:0021987
1343	GO:0016591
1344	GO:0015075
1345	GO:0010717
1346	GO:0010557
1347	GO:0009416
1348	GO:0009411
1349	GO:0006915
1350	GO:0006661
1351	GO:0006109
1352	GO:0006103
1353	GO:0005230
1354	GO:0003015
1355	GO:0000422
1356	GO:0000075
1357	n96
1358	n440
1359	n345
1360	n260
1361	n211
1362	n21
1363	n177
1364	hsa04930
1365	hsa04923
1366	hsa04115
1367	GO:2001242
1368	GO:1903146
1369	GO:1902495
1370	GO:1901522
1371	GO:0098779
1372	GO:0090288
1373	GO:0090068
1374	GO:0072091
1375	GO:0070838
1376	GO:0061630
1377	GO:0060231
1378	GO:0055001
1379	GO:0051924
1380	GO:0051353
1381	GO:0050999
1382	GO:0048863
1383	GO:0048593
1384	GO:0045165
1385	GO:0044798
1386	GO:0043069
1387	GO:0032869
1388	GO:0031497
1389	GO:0030554
1390	GO:0019439
1391	GO:0019209
1392	GO:0015980
1393	GO:0014065
1394	GO:0009119
1395	GO:0008637
1396	GO:0008286
1397	GO:0007269
1398	GO:0006978
1399	GO:0006909
1400	GO:0006346
1401	GO:0005719
1402	GO:0005244
1403	GO:0003690
1404	GO:0003013
1405	GO:0002761
1406	GO:0002758
1407	GO:0002223
1408	n71
1409	n287
1410	n282
1411	n218
1412	n154
1413	n13
1414	hsa05218
1415	hsa05166
1416	hsa05162
1417	hsa04921
1418	hsa04660
1419	hsa04211
1420	GO:2000736
1421	GO:1903392
1422	GO:0090183
1423	GO:0080135
1424	GO:0071453
1425	GO:0070412
1426	GO:0070141
1427	GO:0061419
1428	GO:0061053
1429	GO:0060767
1430	GO:0060742
1431	GO:0060612
1432	GO:0055029
1433	GO:0051341
1434	GO:0051246
1435	GO:0051172
1436	GO:0050867
1437	GO:0050839
1438	GO:0050808
1439	GO:0050807
1440	GO:0050767
1441	GO:0048856
1442	GO:0048771
1443	GO:0048709
1444	GO:0048489
1445	GO:0047485
1446	GO:0046824
1447	GO:0046498
1448	GO:0046488
1449	GO:0045844
1450	GO:0044728
1451	GO:0044705
1452	GO:0043967
1453	GO:0043524
1454	GO:0043491
1455	GO:0043067
1456	GO:0038028
1457	GO:0034599
1458	GO:0034333
1459	GO:0033599
1460	GO:0032880
1461	GO:0031644
1462	GO:0031058
1463	GO:0021781
1464	GO:0021549
1465	GO:0019001
1466	GO:0016241
1467	GO:0016202
1468	GO:0010948
1469	GO:0010833
1470	GO:0010822
1471	GO:0010424
1472	GO:0009855
1473	GO:0008324
1474	GO:0008219
1475	GO:0007369
1476	GO:0007346
1477	GO:0007272
1478	GO:0007141
1479	GO:0006984
1480	GO:0006955
1481	GO:0006476
1482	GO:0006275
1483	GO:0006006
1484	GO:0002053
1485	GO:0001942
1486	GO:0001837
1487	GO:0001756
1488	GO:0001706
1489	GO:0001666
1490	GO:0001569
1491	GO:0001558
1492	GO:0001077
1493	n493
1494	n324
1495	n176
1496	n122
1497	hsa04120
1498	GO:2001141
1499	GO:2000653
1500	GO:2000045
1501	GO:1903037
1502	GO:1902806
1503	GO:0090342
1504	GO:0071326
1505	GO:0071156
1506	GO:0070482
1507	GO:0061695
1508	GO:0051402
1509	GO:0051384
1510	GO:0051249
1511	GO:0051193
1512	GO:0051087
1513	GO:0048858
1514	GO:0048715
1515	GO:0048713
1516	GO:0048011
1517	GO:0048010
1518	GO:0046834
1519	GO:0045089
1520	GO:0044346
1521	GO:0038093
1522	GO:0035413
1523	GO:0035282
1524	GO:0035035
1525	GO:0034703
1526	GO:0034655
1527	GO:0032561
1528	GO:0032330
1529	GO:0031674
1530	GO:0031668
1531	GO:0031294
1532	GO:0030295
1533	GO:0019903
1534	GO:0017015
1535	GO:0015267
1536	GO:0010941
1537	GO:0010225
1538	GO:0008630
1539	GO:0008543
1540	GO:0008076
1541	GO:0007623
1542	GO:0007398
1543	GO:0007157
1544	GO:0007098
1545	GO:0006941
1546	GO:0006839
1547	GO:0006289
1548	GO:0006284
1549	GO:0006081
1550	GO:0006007
1551	GO:0005657
1552	GO:0004930
1553	GO:0002768
1554	GO:0002218
1555	GO:0002088
1556	GO:0002039
1557	GO:0001763
1558	GO:0001704
1559	GO:0001678
1560	GO:0001568
1561	GO:0000791
1562	GO:0000186
1563	n474
1564	n472
1565	n375
1566	n323
1567	hsa04912
1568	hsa04664
1569	hsa04630
1570	hsa03460
1571	GO:2000772
1572	GO:2000108
1573	GO:1901565
1574	GO:1901292
1575	GO:0098773
1576	GO:0097651
1577	GO:0097479
1578	GO:0072524
1579	GO:0072028
1580	GO:0071902
1581	GO:0071392
1582	GO:0071216
1583	GO:0060537
1584	GO:0060485
1585	GO:0051721
1586	GO:0051262
1587	GO:0050870
1588	GO:0050681
1589	GO:0048645
1590	GO:0048599
1591	GO:0046486
1592	GO:0045980
1593	GO:0045912
1594	GO:0045787
1595	GO:0045168
1596	GO:0045088
1597	GO:0044336
1598	GO:0043046
1599	GO:0042278
1600	GO:0034112
1601	GO:0032461
1602	GO:0031974
1603	GO:0031062
1604	GO:0030858
1605	GO:0030850
1606	GO:0030217
1607	GO:0030183
1608	GO:0022857
1609	GO:0022037
1610	GO:0021885
1611	GO:0019693
1612	GO:0016575
1613	GO:0015012
1614	GO:0010657
1615	GO:0010631
1616	GO:0010484
1617	GO:0009898
1618	GO:0009890
1619	GO:0008340
1620	GO:0007622
1621	GO:0007405
1622	GO:0006970
1623	GO:0006650
1624	GO:0006606
1625	GO:0006163
1626	GO:0005913
1627	GO:0003306
1628	GO:0003002
1629	GO:0002757
1630	GO:0002253
1631	GO:0001102
1632	GO:0000423
1633	GO:0000002
1634	n366
1635	hsa05217
1636	hsa05014
1637	hsa04520
1638	GO:2000377
1639	GO:2000209
1640	GO:2000106
1641	GO:1904356
1642	GO:1903147
1643	GO:1902679
1644	GO:1902253
1645	GO:1901988
1646	GO:1900542
1647	GO:0098727
1648	GO:0090101
1649	GO:0090071
1650	GO:0072332
1651	GO:0072163
1652	GO:0072009
1653	GO:0071850
1654	GO:0071804
1655	GO:0071479
1656	GO:0070486
1657	GO:0070266
1658	GO:0061326
1659	GO:0061002
1660	GO:0060438
1661	GO:0051571
1662	GO:0051297
1663	GO:0050768
1664	GO:0048478
1665	GO:0046487
1666	GO:0046365
1667	GO:0044843
1668	GO:0044724
1669	GO:0044449
1670	GO:0044344
1671	GO:0043525
1672	GO:0038179
1673	GO:0038127
1674	GO:0038095
1675	GO:0032943
1676	GO:0032559
1677	GO:0032204
1678	GO:0031960
1679	GO:0031659
1680	GO:0030018
1681	GO:0022891
1682	GO:0022610
1683	GO:0019318
1684	GO:0010906
1685	GO:0010559
1686	GO:0010507
1687	GO:0009651
1688	GO:0009259
1689	GO:0007093
1690	GO:0006351
1691	GO:0005924
1692	GO:0004984
1693	GO:0004842
1694	GO:0002696
1695	GO:0001823
1696	GO:0001653
1697	GO:0001046
1698	GO:0000803
1699	GO:0000733
1700	hsa04722
1701	hsa04110
1702	hsa03440
1703	GO:2000269
1704	GO:2000241
1705	GO:2000134
1706	GO:1903747
1707	GO:1903018
1708	GO:1901863
1709	GO:1900117
1710	GO:0090311
1711	GO:0090279
1712	GO:0090132
1713	GO:0090092
1714	GO:0072523
1715	GO:0072006
1716	GO:0071456
1717	GO:0071415
1718	GO:0070727
1719	GO:0070585
1720	GO:0070491
1721	GO:0060795
1722	GO:0060675
1723	GO:0060439
1724	GO:0060415
1725	GO:0060047
1726	GO:0051310
1727	GO:0048144
1728	GO:0045934
1729	GO:0043560
1730	GO:0043467
1731	GO:0043233
1732	GO:0042552
1733	GO:0035695
1734	GO:0035005
1735	GO:0033057
1736	GO:0032776
1737	GO:0032105
1738	GO:0030201
1739	GO:0022838
1740	GO:0022010
1741	GO:0021542
1742	GO:0012501
1743	GO:0010821
1744	GO:0010675
1745	GO:0009799
1746	GO:0009267
1747	GO:0009205
1748	GO:0009185
1749	GO:0009166
1750	GO:0009161
1751	GO:0009141
1752	GO:0009135
1753	GO:0008528
1754	GO:0007406
1755	GO:0006977
1756	GO:0006304
1757	GO:0006090
1758	GO:0005859
1759	GO:0005669
1760	GO:0005218
1761	GO:0003156
1762	GO:0002286
1763	GO:0001741
1764	GO:0001711
1765	GO:0001047
1766	GO:0000902
1767	hsa04670
1768	hsa00270
1769	GO:2000826
1770	GO:2000738
1771	GO:2000647
1772	GO:2000144
1773	GO:2000142
1774	GO:1990782
1775	GO:1990440
1776	GO:1903749
1777	GO:1903507
1778	GO:1903020
1779	GO:1902680
1780	GO:1901991
1781	GO:1901796
1782	GO:1901657
1783	GO:0090403
1784	GO:0072079
1785	GO:0072073
1786	GO:0071774
1787	GO:0070232
1788	GO:0051253
1789	GO:0048864
1790	GO:0048643
1791	GO:0048485
1792	GO:0048147
1793	GO:0046934
1794	GO:0046677
1795	GO:0046651
1796	GO:0045786
1797	GO:0045737
1798	GO:0045686
1799	GO:0045671
1800	GO:0045475
1801	GO:0044819
1802	GO:0044773
1803	GO:0044275
1804	GO:0043586
1805	GO:0042149
1806	GO:0035987
1807	GO:0035115
1808	GO:0034750
1809	GO:0033600
1810	GO:0031570
1811	GO:0031295
1812	GO:0030877
1813	GO:0030330
1814	GO:0030122
1815	GO:0016363
1816	GO:0016303
1817	GO:0014031
1818	GO:0010558
1819	GO:0010332
1820	GO:0009303
1821	GO:0009199
1822	GO:0009150
1823	GO:0009117
1824	GO:0008015
1825	GO:0007569
1826	GO:0006733
1827	GO:0005925
1828	GO:0005216
1829	GO:0004448
1830	GO:0002931
1831	GO:0002360
1832	GO:0001525
1833	GO:0000989
1834	GO:0000979
1835	GO:0000060
1836	hsa04960
1837	GO:2000573
1838	GO:1990351
1839	GO:1903308
1840	GO:1903039
1841	GO:1902692
1842	GO:1902108
1843	GO:0098732
1844	GO:0097252
1845	GO:0090344
1846	GO:0090312
1847	GO:0090200
1848	GO:0072395
1849	GO:0072182
1850	GO:0072171
1851	GO:0072080
1852	GO:0072078
1853	GO:0071545
1854	GO:0071494
1855	GO:0071158
1856	GO:0070265
1857	GO:0070243
1858	GO:0061659
1859	GO:0061548
1860	GO:0061333
1861	GO:0061196
1862	GO:0061154
1863	GO:0060914
1864	GO:0060788
1865	GO:0051097
1866	GO:0050863
1867	GO:0048634
1868	GO:0048617
1869	GO:0048096
1870	GO:0046838
1871	GO:0045892
1872	GO:0045743
1873	GO:0044783
1874	GO:0043504
1875	GO:0043153
1876	GO:0043006
1877	GO:0042752
1878	GO:0040036
1879	GO:0038094
1880	GO:0036276
1881	GO:0035112
1882	GO:0034765
1883	GO:0034284
1884	GO:0033028
1885	GO:0032459
1886	GO:0031658
1887	GO:0031645
1888	GO:0031063
1889	GO:0030971
1890	GO:0030539
1891	GO:0021795
1892	GO:0019787
1893	GO:0019362
1894	GO:0019320
1895	GO:0016242
1896	GO:0010721
1897	GO:0010485
1898	GO:0010464
1899	GO:0010457
1900	GO:0010288
1901	GO:0010259
1902	GO:0010165
1903	GO:0009649
1904	GO:0009648
1905	GO:0009126
1906	GO:0009118
1907	GO:0006278
1908	GO:0006195
1909	GO:0006165
1910	GO:0006113
1911	GO:0005942
1912	GO:0003337
1913	GO:0003264
1914	GO:0002366
1915	GO:0002309
1916	GO:0002285
1917	GO:0002052
1918	GO:0001840
1919	GO:0001833
1920	GO:0001702
1921	GO:2000696
1922	GO:1904031
1923	GO:1900543
1924	GO:0097489
1925	GO:0097345
1926	GO:0090559
1927	GO:0090400
1928	GO:0090399
1929	GO:0072498
1930	GO:0072413
1931	GO:0072283
1932	GO:0072033
1933	GO:0071680
1934	GO:0071664
1935	GO:0071361
1936	GO:0070231
1937	GO:0070228
1938	GO:0070227
1939	GO:0061549
1940	GO:0061323
1941	GO:0061311
1942	GO:0060768
1943	GO:0060736
1944	GO:0052742
1945	GO:0051972
1946	GO:0051488
1947	GO:0051095
1948	GO:0048762
1949	GO:0048730
1950	GO:0048262
1951	GO:0048017
1952	GO:0046939
1953	GO:0046855
1954	GO:0046034
1955	GO:0046031
1956	GO:0045815
1957	GO:0045294
1958	GO:0044340
1959	GO:0043587
1960	GO:0043470
1961	GO:0043217
1962	GO:0042711
1963	GO:0036293
1964	GO:0035794
1965	GO:0035601
1966	GO:0035116
1967	GO:0035033
1968	GO:0035004
1969	GO:0034593
1970	GO:0033122
1971	GO:0033121
1972	GO:0032431
1973	GO:0032212
1974	GO:0032042
1975	GO:0031619
1976	GO:0031069
1977	GO:0030811
1978	GO:0030235
1979	GO:0022029
1980	GO:0021819
1981	GO:0021801
1982	GO:0019674
1983	GO:0014067
1984	GO:0010665
1985	GO:0010663
1986	GO:0010662
1987	GO:0010661
1988	GO:0010660
1989	GO:0010658
1990	GO:0009746
1991	GO:0009123
1992	GO:0007440
1993	GO:0007063
1994	GO:0006110
1995	GO:0006096
1996	GO:0005916
1997	GO:0003263
1998	GO:0002089
1999	GO:0001836
[truncated: 215 more rows]
