# Supplementary material for: Functional and embedding feature analysis for pan-cancer classification
Source: Front Oncol. 2022 Sep 29;12:979336. doi: 10.3389/fonc.2022.979336 (PMC9559388; doi:10.3389/fonc.2022.979336)
Supplement: Supplementary Table 2 — Detailed results for incremental feature selection under different feature lists and different classification algorithms. [file Table_2.xlsx]

## Sheet: Lasso feature list
IFS Results on Lasso feature list
Classification algorithm	Number of features	BLCA	BRCA	COADREAD	GBM	HNSC	KIRC	LAML	LUAD	LUSC	OV	UCEC	ACC	MCC	Macro_F1	Weighted F1
Decision tree	5	0.413534	0.337761	0.249433	0.263432	0.248739	0.291815	0.553271	0.368973	0.473282	0.268507	0.43203	0.335825	0.262036	0.354616	0.326318
Decision tree	10	0.470588	0.298947	0.249433	0.284734	0.285714	0.380531	0.540206	0.394191	0.530713	0.300231	0.410156	0.352501	0.279921	0.376859	0.345684
Decision tree	15	0.42963	0.293305	0.242081	0.363014	0.289348	0.407407	0.522876	0.355556	0.488432	0.340326	0.52552	0.36659	0.295642	0.387045	0.360547
Decision tree	20	0.472	0.291667	0.231982	0.338211	0.245791	0.382452	0.549898	0.341085	0.488889	0.300115	0.489484	0.351639	0.279907	0.375598	0.343677
Decision tree	25	0.407547	0.295671	0.260674	0.342669	0.242718	0.350282	0.578616	0.36773	0.5	0.333333	0.464567	0.354802	0.283065	0.37671	0.348813
Decision tree	30	0.451613	0.257173	0.239453	0.349673	0.266667	0.39207	0.551867	0.343558	0.509091	0.353078	0.466539	0.356527	0.284475	0.380071	0.349749
Decision tree	35	0.421053	0.31721	0.248337	0.365055	0.282609	0.377104	0.507157	0.374502	0.476923	0.355609	0.470363	0.363427	0.293406	0.381447	0.358017
Decision tree	40	0.412451	0.31823	0.308559	0.344051	0.267537	0.346821	0.512	0.38193	0.5	0.372727	0.465483	0.368028	0.297608	0.384526	0.363293
Decision tree	45	0.401515	0.293194	0.276256	0.351613	0.2816	0.351624	0.543478	0.348361	0.46	0.358734	0.490421	0.359689	0.288279	0.37789	0.354641
Decision tree	50	0.444444	0.34322	0.269406	0.336026	0.295282	0.378007	0.559499	0.396761	0.459596	0.390995	0.451977	0.376078	0.306983	0.393201	0.371432
Decision tree	55	0.370968	0.320594	0.283084	0.339934	0.282958	0.363842	0.533881	0.400771	0.453333	0.35706	0.494505	0.36774	0.297642	0.381903	0.362281
Decision tree	60	0.367816	0.340956	0.272523	0.328308	0.264438	0.349887	0.527383	0.368	0.445652	0.323877	0.482897	0.354802	0.28256	0.370158	0.35112
Decision tree	65	0.487805	0.302204	0.295006	0.340568	0.298413	0.378499	0.557114	0.345679	0.472637	0.371158	0.484288	0.374353	0.305083	0.393943	0.367847
Decision tree	70	0.374532	0.338912	0.315545	0.350584	0.266871	0.362613	0.524851	0.360324	0.420213	0.357895	0.456349	0.364865	0.294406	0.375335	0.361523
Decision tree	75	0.444444	0.343234	0.30303	0.324873	0.251177	0.431591	0.563601	0.346774	0.470899	0.355856	0.502924	0.379816	0.310625	0.3944	0.375298
Decision tree	80	0.47012	0.289362	0.31101	0.340909	0.272048	0.370123	0.574514	0.40873	0.462396	0.342385	0.517958	0.37234	0.30217	0.396323	0.367581
Decision tree	85	0.40613	0.297556	0.302326	0.345048	0.262595	0.359777	0.548057	0.35743	0.424731	0.334917	0.487427	0.358539	0.287607	0.37509	0.353808
Decision tree	90	0.357414	0.35177	0.287611	0.339434	0.319018	0.418079	0.585062	0.363273	0.47185	0.368298	0.529081	0.387004	0.319155	0.399172	0.382998
Decision tree	95	0.3861	0.329114	0.261283	0.33945	0.254317	0.372685	0.561616	0.337255	0.473552	0.361927	0.468938	0.36199	0.292289	0.376931	0.356743
Decision tree	100	0.410646	0.316249	0.290398	0.329193	0.274882	0.358857	0.56746	0.333333	0.438503	0.39726	0.482625	0.368028	0.298786	0.381764	0.362743
Decision tree	105	0.406926	0.310825	0.30011	0.325823	0.291859	0.4	0.548387	0.325773	0.391534	0.390698	0.500914	0.370615	0.299873	0.381168	0.366497
Decision tree	110	0.360784	0.352816	0.299441	0.297386	0.266254	0.386238	0.581053	0.316222	0.430851	0.318501	0.525292	0.363427	0.291969	0.375894	0.360409
Decision tree	115	0.408333	0.354805	0.276102	0.342105	0.279743	0.410423	0.540426	0.367265	0.460759	0.366394	0.502814	0.378666	0.309172	0.391743	0.373979
Decision tree	120	0.370107	0.326039	0.293242	0.360065	0.314961	0.391304	0.538622	0.345238	0.501292	0.334917	0.501961	0.374066	0.305121	0.388886	0.369334
Decision tree	125	0.4	0.349206	0.298876	0.338658	0.276083	0.425532	0.556034	0.378906	0.446154	0.355713	0.504817	0.380679	0.311468	0.393635	0.37731
Decision tree	130	0.4	0.338983	0.294887	0.342762	0.281734	0.399093	0.53112	0.322068	0.425532	0.350365	0.527241	0.37234	0.304268	0.383071	0.367101
Decision tree	135	0.417391	0.322034	0.285073	0.367622	0.274448	0.377273	0.556237	0.374753	0.510101	0.341297	0.479532	0.372053	0.301577	0.391433	0.366719
Decision tree	140	0.408922	0.345815	0.270081	0.352941	0.245776	0.412027	0.547009	0.369524	0.474667	0.396355	0.49434	0.378666	0.310227	0.392496	0.374459
Decision tree	145	0.348178	0.34433	0.281498	0.305141	0.266263	0.35183	0.536688	0.340681	0.403141	0.363006	0.484733	0.355664	0.28371	0.365954	0.352756
Decision tree	150	0.420233	0.36214	0.306265	0.300654	0.302362	0.40367	0.555789	0.38189	0.488064	0.342321	0.476548	0.379528	0.31058	0.39454	0.375735
Decision tree	155	0.467433	0.357067	0.285714	0.309677	0.259781	0.360234	0.525896	0.323587	0.460733	0.369847	0.500963	0.367165	0.297684	0.383721	0.362827
Decision tree	160	0.366667	0.34644	0.292108	0.332779	0.292758	0.370861	0.545817	0.388119	0.453333	0.364706	0.472119	0.372628	0.30315	0.384155	0.367779
Decision tree	165	0.373541	0.352941	0.272936	0.352564	0.257552	0.427759	0.557851	0.339114	0.461538	0.346512	0.472795	0.371765	0.302245	0.383191	0.367931
Decision tree	170	0.378601	0.33788	0.262857	0.323296	0.270353	0.413146	0.543158	0.376278	0.478723	0.365517	0.469501	0.369465	0.299314	0.383574	0.365966
Decision tree	175	0.433735	0.323467	0.287964	0.322476	0.240122	0.392065	0.557851	0.329412	0.407821	0.327146	0.499055	0.358252	0.286743	0.374647	0.354645
Decision tree	180	0.410256	0.36286	0.356674	0.323432	0.273973	0.401837	0.554585	0.398422	0.39899	0.390805	0.454545	0.384129	0.314837	0.393307	0.383132
Decision tree	185	0.393574	0.341622	0.360465	0.316129	0.28821	0.422472	0.548387	0.416495	0.456825	0.337209	0.438095	0.381254	0.312804	0.39268	0.379128
Decision tree	190	0.408	0.364004	0.37193	0.329527	0.318471	0.409722	0.535948	0.378049	0.449735	0.388889	0.503788	0.395917	0.327987	0.405278	0.3943
Decision tree	195	0.360153	0.330827	0.352542	0.342857	0.270769	0.408163	0.563991	0.399202	0.43617	0.37381	0.482375	0.382979	0.314711	0.392805	0.38073
Decision tree	200	0.392	0.350951	0.364706	0.331691	0.295455	0.398641	0.552268	0.416185	0.462857	0.360465	0.466431	0.389304	0.322041	0.399241	0.385271
Decision tree	205	0.377358	0.315444	0.391403	0.330579	0.258544	0.40452	0.557851	0.399151	0.456522	0.368421	0.464419	0.382691	0.314218	0.39311	0.380681
Decision tree	210	0.430769	0.339381	0.376914	0.329489	0.246657	0.421053	0.54918	0.353414	0.446809	0.33945	0.45328	0.377803	0.308918	0.389672	0.376175
Decision tree	215	0.436364	0.344176	0.40267	0.33125	0.253659	0.417532	0.568966	0.400844	0.431267	0.381714	0.481836	0.393905	0.326125	0.404571	0.392074
Decision tree	220	0.416	0.36875	0.374857	0.338415	0.283439	0.393103	0.572043	0.386831	0.47449	0.360849	0.467681	0.391029	0.323422	0.403314	0.388699
Decision tree	225	0.333333	0.345123	0.331442	0.320908	0.256329	0.349425	0.544304	0.412	0.46114	0.348837	0.490018	0.37004	0.300308	0.381169	0.366287
Decision tree	230	0.442553	0.365385	0.397753	0.350413	0.311811	0.393805	0.554585	0.371429	0.481283	0.356103	0.503731	0.398217	0.330112	0.411714	0.396051
Decision tree	235	0.418605	0.357374	0.395455	0.334395	0.264516	0.379115	0.521561	0.399202	0.454795	0.357724	0.501832	0.387867	0.320139	0.398597	0.385079
Decision tree	240	0.382353	0.345784	0.372998	0.316498	0.28972	0.400906	0.559322	0.349901	0.447439	0.364045	0.474903	0.382116	0.313261	0.391261	0.38033
Decision tree	245	0.451128	0.364407	0.446978	0.363344	0.289676	0.393023	0.584034	0.387629	0.438356	0.349603	0.500942	0.40368	0.337482	0.415375	0.401727
Decision tree	250	0.444444	0.362123	0.369338	0.317263	0.246753	0.446154	0.538793	0.386318	0.473404	0.370283	0.5	0.393617	0.325915	0.404988	0.391578
Decision tree	255	0.375	0.341622	0.38322	0.302251	0.275527	0.408939	0.5875	0.357143	0.475196	0.362385	0.476923	0.385566	0.31725	0.395064	0.38313
Decision tree	260	0.4	0.377083	0.4	0.326599	0.285714	0.387528	0.526767	0.340426	0.485175	0.315305	0.511364	0.385279	0.315637	0.395996	0.383569
Decision tree	265	0.432653	0.321962	0.389522	0.3456	0.314815	0.380734	0.524194	0.391304	0.436842	0.365318	0.485089	0.386141	0.318038	0.398912	0.383466
Decision tree	270	0.41129	0.366559	0.381166	0.343402	0.303125	0.413559	0.560976	0.400826	0.482574	0.373964	0.500935	0.401668	0.335236	0.41258	0.398834
Decision tree	275	0.4329	0.322234	0.382688	0.359551	0.286149	0.392157	0.585859	0.39759	0.445055	0.351747	0.464762	0.387292	0.318968	0.401881	0.383846
Decision tree	280	0.441065	0.337297	0.407159	0.343537	0.285261	0.4	0.53527	0.342159	0.493506	0.372685	0.451243	0.389879	0.321746	0.400835	0.387193
Decision tree	285	0.393939	0.364021	0.402339	0.338028	0.268139	0.396355	0.564854	0.379381	0.471503	0.380397	0.542056	0.399367	0.333282	0.409183	0.397161
Decision tree	290	0.416327	0.31931	0.400911	0.36129	0.273585	0.3878	0.512249	0.401623	0.482234	0.371429	0.503597	0.390167	0.322291	0.402759	0.387236
Decision tree	295	0.426778	0.336842	0.363636	0.318699	0.275316	0.354002	0.579832	0.397566	0.461538	0.375144	0.488806	0.382691	0.31376	0.398015	0.378971
Decision tree	300	0.384615	0.356917	0.380521	0.355906	0.296183	0.413019	0.564315	0.383673	0.407609	0.380499	0.50566	0.395342	0.3278	0.402629	0.393296
Decision tree	305	0.386617	0.357374	0.376608	0.37224	0.30137	0.441676	0.530786	0.388	0.4375	0.387485	0.464088	0.39793	0.332282	0.403977	0.396343
Decision tree	310	0.419118	0.33913	0.359551	0.348243	0.297125	0.417314	0.558824	0.378819	0.389041	0.407101	0.5	0.393329	0.326188	0.401297	0.390217
Decision tree	315	0.346863	0.343949	0.363426	0.336667	0.319749	0.406215	0.555556	0.342159	0.444444	0.360505	0.475248	0.383266	0.314755	0.390435	0.381309
Decision tree	320	0.362205	0.344609	0.419175	0.285714	0.276596	0.39774	0.536688	0.364008	0.431267	0.387779	0.513308	0.387292	0.318701	0.392644	0.386816
Decision tree	325	0.433735	0.350538	0.384181	0.319489	0.289809	0.41704	0.547771	0.380198	0.460317	0.396733	0.456075	0.393329	0.325847	0.403262	0.391492
Decision tree	330	0.467532	0.332255	0.446154	0.334437	0.288462	0.394077	0.570842	0.388998	0.464646	0.36092	0.469231	0.39793	0.3306	0.410687	0.394978
Decision tree	335	0.363636	0.350806	0.416198	0.320534	0.294304	0.417124	0.550538	0.386179	0.468421	0.355872	0.482759	0.393329	0.324277	0.400579	0.392105
Decision tree	340	0.452174	0.342437	0.402222	0.355263	0.288431	0.463087	0.543933	0.372549	0.443299	0.361502	0.526316	0.403105	0.335961	0.413747	0.401172
Decision tree	345	0.412955	0.384615	0.372881	0.352941	0.245509	0.391111	0.533881	0.364372	0.412533	0.384793	0.47451	0.386141	0.317384	0.393646	0.384994
Decision tree	350	0.42915	0.360209	0.407199	0.357143	0.29742	0.416667	0.586433	0.354167	0.467532	0.399538	0.490706	0.40483	0.338253	0.415106	0.403404
Decision tree	355	0.409266	0.342975	0.369441	0.345515	0.300633	0.423374	0.549683	0.365546	0.426316	0.363847	0.504817	0.390454	0.321799	0.400128	0.387999
Decision tree	360	0.405063	0.338658	0.391982	0.348101	0.301948	0.42	0.504167	0.384778	0.493573	0.371495	0.5	0.39563	0.327844	0.405433	0.393062
Decision tree	365	0.425	0.375398	0.39322	0.357143	0.240132	0.417219	0.567901	0.384298	0.443836	0.385051	0.484375	0.398217	0.3304	0.406688	0.39592
Decision tree	370	0.384615	0.331906	0.404018	0.350168	0.31563	0.404469	0.548523	0.396552	0.448	0.390356	0.494382	0.397642	0.330083	0.406238	0.395557
Decision tree	375	0.364372	0.353312	0.365714	0.355828	0.274691	0.451613	0.597802	0.384615	0.463612	0.375587	0.511719	0.399367	0.332124	0.408988	0.398044
Decision tree	380	0.380165	0.343584	0.388158	0.368509	0.293292	0.421053	0.55794	0.387226	0.476965	0.393868	0.493783	0.400805	0.333705	0.409504	0.398441
Decision tree	385	0.369478	0.309577	0.399551	0.357724	0.234742	0.404348	0.520161	0.400835	0.492147	0.357227	0.514925	0.386141	0.318085	0.396429	0.38266
Decision tree	390	0.407547	0.352432	0.427119	0.354839	0.302752	0.440605	0.629885	0.378601	0.442667	0.365768	0.469925	0.40598	0.339477	0.415649	0.404993
Decision tree	395	0.362319	0.336508	0.364286	0.310897	0.282468	0.448661	0.56833	0.370672	0.437186	0.386286	0.464419	0.387867	0.320404	0.393821	0.386092
Decision tree	400	0.389831	0.351717	0.371938	0.337008	0.338323	0.452656	0.542443	0.355372	0.462396	0.357057	0.499069	0.39678	0.329396	0.405255	0.395157
Decision tree	405	0.403162	0.337149	0.403207	0.352332	0.255385	0.4098	0.537634	0.356846	0.475196	0.403691	0.495413	0.393905	0.325849	0.40271	0.392294
Decision tree	410	0.376471	0.37122	0.394144	0.39604	0.283439	0.417431	0.548523	0.4	0.43617	0.394495	0.475285	0.402818	0.335966	0.408474	0.401089
Decision tree	415	0.333333	0.31756	0.361751	0.327922	0.278846	0.424178	0.526539	0.365904	0.478495	0.338498	0.471243	0.376078	0.306007	0.384025	0.373394
Decision tree	420	0.383673	0.35631	0.386389	0.343699	0.310897	0.439024	0.583851	0.356998	0.433333	0.356481	0.476923	0.39563	0.32732	0.402507	0.393368
Decision tree	425	0.417323	0.332978	0.372571	0.355482	0.3072	0.410256	0.586777	0.372549	0.445623	0.358556	0.451493	0.389592	0.321768	0.400983	0.385898
Decision tree	430	0.454902	0.348291	0.397765	0.365105	0.314103	0.445455	0.555324	0.367265	0.486911	0.385514	0.506616	0.409143	0.343492	0.420659	0.406393
Decision tree	435	0.366412	0.357067	0.355056	0.319739	0.273016	0.446449	0.589286	0.385965	0.384401	0.370034	0.473684	0.386717	0.317853	0.392828	0.38555
Decision tree	440	0.358566	0.341676	0.375435	0.310559	0.274143	0.43318	0.526971	0.376278	0.438356	0.366516	0.462659	0.381829	0.313639	0.387667	0.380804
Decision tree	445	0.41129	0.345912	0.377067	0.340984	0.296651	0.455172	0.536585	0.352	0.384824	0.394009	0.456522	0.390742	0.32215	0.395547	0.389959
Decision tree	450	0.320896	0.341463	0.356228	0.338831	0.29549	0.412771	0.533333	0.348548	0.471545	0.352526	0.458647	0.377516	0.308883	0.384571	0.376384
Decision tree	455	0.364341	0.370917	0.386728	0.333333	0.234206	0.455752	0.552174	0.374745	0.392573	0.391408	0.488971	0.392754	0.325109	0.395014	0.392424
Decision tree	460	0.390625	0.348643	0.375	0.299674	0.304	0.436937	0.55042	0.35503	0.442623	0.336056	0.499025	0.385279	0.316226	0.394367	0.383721
Decision tree	465	0.355556	0.364211	0.350058	0.356913	0.244444	0.45857	0.535088	0.355102	0.455285	0.366102	0.421245	0.382691	0.314016	0.387507	0.381854
Decision tree	470	0.378151	0.367437	0.364246	0.313793	0.268477	0.445887	0.537445	0.358763	0.422164	0.345143	0.476534	0.383266	0.313817	0.388913	0.381854
Decision tree	475	0.395349	0.340517	0.370787	0.310458	0.267281	0.422222	0.545064	0.353909	0.437995	0.32243	0.456604	0.374066	0.30417	0.383874	0.37226
Decision tree	480	0.387097	0.367865	0.384181	0.326733	0.280916	0.436571	0.594595	0.340956	0.438503	0.370034	0.460377	0.391317	0.323282	0.398893	0.390962
Decision tree	485	0.346154	0.352309	0.374723	0.345483	0.254902	0.447191	0.563063	0.378601	0.473008	0.347826	0.498054	0.390167	0.321501	0.398301	0.388964
Decision tree	490	0.404858	0.337173	0.369786	0.336538	0.256822	0.431461	0.552174	0.340862	0.446809	0.366589	0.429358	0.379816	0.310128	0.388403	0.378154
Decision tree	495	0.401709	0.376176	0.357065	0.342488	0.310618	0.393556	0.52381	0.387755	0.398936	0.337514	0.458333	0.380966	0.310837	0.389815	0.379312
Decision tree	500	0.424242	0.332984	0.355505	0.371654	0.263911	0.386286	0.545455	0.37247	0.425974	0.386792	0.469903	0.382691	0.314394	0.394107	0.379481
Decision tree	505	0.37276	0.340107	0.380952	0.33719	0.280811	0.42841	0.556054	0.340862	0.457447	0.33494	0.494505	0.384129	0.315404	0.393094	0.382256
Decision tree	510	0.408	0.347466	0.347032	0.341853	0.280488	0.423826	0.571429	0.385892	0.421333	0.327751	0.493506	0.383266	0.31462	0.395325	0.380221
Decision tree	515	0.398496	0.361944	0.372041	0.34375	0.327448	0.407972	0.542299	0.382114	0.408602	0.359862	0.507576	0.392179	0.324413	0.4011	0.390425
Decision tree	520	0.372624	0.336488	0.384533	0.326923	0.265432	0.395904	0.549784	0.406852	0.454054	0.35434	0.503846	0.384129	0.314708	0.395525	0.382679
Decision tree	525	0.380567	0.349947	0.326667	0.35625	0.2752	0.425	0.558758	0.392233	0.453826	0.343387	0.48249	0.382691	0.313485	0.394939	0.380322
Decision tree	530	0.408163	0.339168	0.375973	0.317308	0.274809	0.371396	0.542299	0.37422	0.455026	0.368304	0.481343	0.379241	0.309826	0.391637	0.377289
Decision tree	535	0.3861	0.361522	0.364246	0.349673	0.255118	0.425629	0.515856	0.4375	0.435262	0.35023	0.482759	0.387867	0.319381	0.396718	0.385862
Decision tree	540	0.337165	0.37037	0.376712	0.318408	0.307458	0.381609	0.528455	0.368644	0.413793	0.347032	0.440228	0.376653	0.307303	0.380898	0.375328
Decision tree	545	0.386364	0.373507	0.394336	0.321951	0.274448	0.451542	0.551876	0.364372	0.457584	0.362336	0.518234	0.398505	0.331277	0.405141	0.397468
Decision tree	550	0.394958	0.361905	0.342016	0.3584	0.24127	0.415179	0.533333	0.413934	0.417526	0.374857	0.481836	0.384991	0.315828	0.39411	0.382749
Decision tree	555	0.403162	0.337852	0.391546	0.348243	0.270968	0.452116	0.577878	0.350211	0.485	0.387324	0.451128	0.396205	0.328217	0.405039	0.394621
Decision tree	560	0.364312	0.32553	0.385301	0.412903	0.273292	0.430524	0.54267	0.399194	0.45478	0.400922	0.479705	0.39908	0.332868	0.406285	0.396669
Decision tree	565	0.428571	0.324731	0.394366	0.317152	0.285276	0.38512	0.547414	0.419476	0.446927	0.363844	0.444882	0.382691	0.313938	0.39616	0.380862
Decision tree	570	0.376	0.365985	0.356009	0.357595	0.267091	0.423841	0.596491	0.386965	0.454308	0.378753	0.469925	0.393905	0.326149	0.402997	0.391603
Decision tree	575	0.404858	0.347162	0.369369	0.352181	0.271084	0.428734	0.571429	0.405738	0.428954	0.380844	0.472119	0.393042	0.32551	0.402952	0.391093
Decision tree	580	0.363636	0.359244	0.370288	0.348387	0.257552	0.415556	0.585683	0.410901	0.431579	0.377702	0.48249	0.391892	0.322871	0.400274	0.390161
Decision tree	585	0.375	0.365726	0.381921	0.378559	0.262023	0.40678	0.591793	0.342052	0.427481	0.353078	0.47585	0.389592	0.321445	0.396388	0.386598
Decision tree	590	0.337349	0.387097	0.39818	0.342577	0.27856	0.448471	0.558704	0.361446	0.437659	0.373396	0.464491	0.39793	0.331365	0.398903	0.397016
Decision tree	595	0.398467	0.36114	0.357968	0.340764	0.282575	0.429561	0.563147	0.373444	0.431877	0.316397	0.474576	0.383554	0.315452	0.393629	0.380812
Decision tree	600	0.378151	0.308026	0.311534	0.320661	0.2816	0.431638	0.586724	0.377358	0.445026	0.361656	0.434622	0.373778	0.304317	0.385182	0.36972
Decision tree	605	0.350195	0.341361	0.373303	0.365132	0.249605	0.426606	0.545852	0.342159	0.471503	0.335632	0.468635	0.380104	0.310804	0.38818	0.378386
Decision tree	610	0.366197	0.348663	0.386364	0.31614	0.270701	0.410372	0.581498	0.36478	0.473684	0.366704	0.454713	0.385854	0.317411	0.394529	0.384309
Decision tree	615	0.376471	0.364573	0.371622	0.351575	0.294385	0.434091	0.562771	0.378049	0.437838	0.370546	0.475655	0.394192	0.326259	0.401598	0.39292
Decision tree	620	0.387352	0.32794	0.385809	0.362745	0.298887	0.408939	0.551876	0.40568	0.451948	0.341014	0.482375	0.389017	0.320539	0.400415	0.386248
Decision tree	625	0.404762	0.358431	0.358068	0.327044	0.280488	0.465324	0.590022	0.390658	0.438776	0.332564	0.492537	0.392754	0.325423	0.403516	0.390636
Decision tree	630	0.363636	0.341151	0.379775	0.337662	0.290625	0.452703	0.546667	0.395876	0.457584	0.340961	0.536585	0.394767	0.326939	0.40393	0.393064
Decision tree	635	0.337255	0.352174	0.369299	0.320388	0.280255	0.423634	0.566372	0.380762	0.434343	0.351852	0.492424	0.384991	0.316353	0.391705	0.38344
Decision tree	640	0.387597	0.306681	0.354767	0.355769	0.30625	0.396437	0.563877	0.383838	0.390374	0.350588	0.452555	0.375503	0.305957	0.386248	0.372312
Decision tree	645	0.383764	0.362319	0.376914	0.378109	0.304284	0.471739	0.582751	0.408081	0.48913	0.337756	0.444444	0.402243	0.335694	0.412663	0.400888
Decision tree	650	0.446215	0.330827	0.387866	0.360927	0.236392	0.383929	0.558559	0.344969	0.37467	0.338462	0.473779	0.373491	0.302963	0.385145	0.371111
Decision tree	655	0.40625	0.358145	0.37415	0.328814	0.295181	0.418552	0.531381	0.408511	0.452926	0.351873	0.47081	0.389592	0.321608	0.39969	0.387517
Decision tree	660	0.364964	0.32381	0.377104	0.372771	0.292913	0.397245	0.467532	0.348515	0.402036	0.326923	0.451977	0.36889	0.299214	0.375072	0.367225
Decision tree	665	0.377358	0.319239	0.412844	0.35473	0.271341	0.436445	0.56531	0.416	0.439394	0.350711	0.446125	0.390454	0.322985	0.399045	0.388754
Decision tree	670	0.385542	0.335135	0.358277	0.330033	0.272446	0.406114	0.566292	0.37827	0.427083	0.373984	0.455046	0.380104	0.310682	0.389838	0.378137
Decision tree	675	0.415094	0.356674	0.383908	0.366782	0.279809	0.424581	0.557851	0.403846	0.426735	0.344432	0.484288	0.394767	0.328161	0.404	0.391305
Decision tree	680	0.395257	0.314346	0.369089	0.329114	0.306914	0.435359	0.553911	0.389864	0.451282	0.361079	0.446125	0.385854	0.317637	0.395667	0.382796
Decision tree	685	0.34632	0.301518	0.3604	0.325509	0.291536	0.420225	0.515152	0.387755	0.451282	0.375854	0.452611	0.376366	0.30631	0.384378	0.374571
Decision tree	690	0.456274	0.318284	0.344281	0.360709	0.289676	0.435556	0.572043	0.414201	0.420513	0.338747	0.426415	0.383554	0.315803	0.397882	0.379353
Decision tree	695	0.434109	0.347639	0.387316	0.34609	0.266244	0.424917	0.551876	0.369403	0.445026	0.327791	0.500928	0.388154	0.320311	0.400122	0.385526
Decision tree	700	0.425373	0.35508	0.376712	0.382759	0.267496	0.422503	0.584551	0.371429	0.420253	0.361775	0.437037	0.391029	0.323662	0.400452	0.388222
Decision tree	705	0.31746	0.31677	0.4	0.370119	0.259819	0.407451	0.541578	0.398374	0.423469	0.3298	0.483685	0.378953	0.309384	0.38623	0.377667
Decision tree	710	0.344569	0.338028	0.358176	0.325077	0.292308	0.41784	0.570136	0.398323	0.429668	0.34642	0.478821	0.381254	0.312823	0.390851	0.380075
Decision tree	715	0.515625	0.337998	0.412231	0.376432	0.260062	0.416667	0.579399	0.417969	0.461153	0.329775	0.497132	0.40023	0.333978	0.418586	0.396378
Decision tree	720	0.389313	0.309013	0.336427	0.355482	0.278287	0.41196	0.530702	0.322449	0.396907	0.36891	0.462385	0.369753	0.299763	0.378349	0.367158
Decision tree	725	0.395683	0.339785	0.382743	0.346972	0.283969	0.399549	0.574561	0.355556	0.404255	0.396088	0.464351	0.387004	0.319288	0.394865	0.385463
Decision tree	730	0.362319	0.360551	0.357871	0.36019	0.26129	0.409836	0.530702	0.402516	0.453333	0.381279	0.44405	0.385854	0.317881	0.393085	0.384136
Decision tree	735	0.355072	0.335878	0.364045	0.362126	0.236045	0.397196	0.526998	0.364754	0.453202	0.371298	0.488246	0.379241	0.311003	0.386806	0.3765
Decision tree	740	0.396694	0.34555	0.331454	0.346535	0.266667	0.414579	0.577681	0.352475	0.465116	0.328704	0.458716	0.376366	0.306452	0.38947	0.37331
Decision tree	745	0.406015	0.342189	0.364444	0.336667	0.2848	0.434004	0.533623	0.379958	0.407407	0.360277	0.435897	0.382116	0.312798	0.389571	0.380123
Decision tree	750	0.365079	0.365385	0.355913	0.33887	0.277198	0.427746	0.56087	0.386233	0.420513	0.358068	0.446927	0.384129	0.316284	0.391164	0.382948
Decision tree	755	0.389706	0.315217	0.379578	0.341625	0.285276	0.420323	0.555556	0.382813	0.416667	0.344186	0.462687	0.380104	0.311516	0.39033	0.378142
Decision tree	760	0.409449	0.351351	0.347126	0.345964	0.279942	0.420467	0.540909	0.359184	0.417755	0.348449	0.538462	0.384129	0.315189	0.396278	0.382865
Decision tree	765	0.362264	0.327974	0.372526	0.349259	0.289231	0.463277	0.563025	0.396857	0.436658	0.385882	0.435572	0.392754	0.326	0.398411	0.390937
Decision tree	770	0.348485	0.368421	0.318232	0.343053	0.254438	0.43459	0.560345	0.356998	0.4	0.374852	0.446184	0.376653	0.306452	0.382327	0.375913
Decision tree	775	0.36	0.300221	0.378251	0.346535	0.291291	0.445916	0.550107	0.408	0.459184	0.385598	0.483755	0.392754	0.326162	0.400805	0.389725
Decision tree	780	0.444444	0.343949	0.35426	0.354949	0.265211	0.414798	0.525862	0.427386	0.452926	0.351197	0.452336	0.384991	0.315898	0.398847	0.382123
Decision tree	785	0.454545	0.325733	0.389812	0.338762	0.278788	0.462232	0.548315	0.403259	0.48294	0.387685	0.474766	0.40023	0.332875	0.413349	0.398795
Decision tree	790	0.318182	0.364211	0.344356	0.337884	0.267669	0.382743	0.568849	0.349901	0.4	0.36763	0.466281	0.372915	0.302488	0.378882	0.372375
Decision tree	795	0.435484	0.349535	0.345622	0.311475	0.270106	0.400906	0.56	0.407619	0.459893	0.325749	0.43203	0.375216	0.305595	0.390765	0.372783
Decision tree	800	0.401575	0.364793	0.413483	0.347826	0.305556	0.445961	0.570787	0.374245	0.439024	0.3298	0.467772	0.397642	0.330681	0.405529	0.39635
Decision tree	805	0.4	0.317287	0.329384	0.364501	0.258462	0.436883	0.583691	0.336714	0.432432	0.340024	0.441989	0.374641	0.306069	0.385579	0.370614
Decision tree	810	0.406639	0.331906	0.380846	0.347107	0.262821	0.411173	0.555799	0.386719	0.424403	0.371986	0.439114	0.383266	0.313936	0.392592	0.381124
Decision tree	815	0.416961	0.319913	0.363213	0.32967	0.254428	0.42511	0.545852	0.345238	0.416216	0.340071	0.435252	0.371478	0.30255	0.381084	0.368702
Decision tree	820	0.430769	0.335845	0.384702	0.34958	0.298507	0.431507	0.537118	0.383838	0.431472	0.343529	0.47037	0.388729	0.321043	0.399749	0.386632
Decision tree	825	0.372624	0.331915	0.371882	0.378467	0.256	0.427928	0.555789	0.389105	0.402174	0.37296	0.479245	0.387579	0.319497	0.394372	0.385032
Decision tree	830	0.357414	0.343949	0.386946	0.34202	0.254717	0.443694	0.575824	0.377282	0.432161	0.350797	0.455744	0.386141	0.318018	0.392777	0.384998
Decision tree	835	0.366412	0.366992	0.376168	0.358209	0.240964	0.419391	0.578834	0.369919	0.47	0.386127	0.486188	0.393905	0.327298	0.401746	0.392285
Decision tree	840	0.353383	0.318717	0.357222	0.328455	0.306502	0.463087	0.565022	0.397566	0.437995	0.396675	0.435272	0.389592	0.321355	0.396354	0.388588
Decision tree	845	0.423077	0.32444	0.365714	0.339806	0.280255	0.440181	0.532731	0.359848	0.419948	0.357143	0.464286	0.381829	0.313545	0.391584	0.379729
Decision tree	850	0.339483	0.33691	0.374449	0.373737	0.252019	0.423973	0.582781	0.351967	0.411765	0.36215	0.436911	0.380966	0.311778	0.386013	0.37909
Decision tree	855	0.34629	0.344041	0.342105	0.319115	0.27663	0.413636	0.566893	0.398374	0.455	0.370709	0.424474	0.378091	0.30944	0.387024	0.376711
Decision tree	860	0.394161	0.297503	0.404867	0.34609	0.291351	0.42953	0.595455	0.4	0.465608	0.358491	0.468007	0.391892	0.324201	0.404642	0.389613
Decision tree	865	0.395062	0.336323	0.36044	0.366242	0.268934	0.455668	0.572632	0.390144	0.462766	0.40367	0.448598	0.397067	0.32996	0.405498	0.394602
Decision tree	870	0.393822	0.32107	0.341067	0.357827	0.267477	0.425968	0.545861	0.307377	0.429268	0.349425	0.449198	0.371478	0.302741	0.38076	0.368908
Decision tree	875	0.372093	0.332609	0.374862	0.344371	0.257457	0.394209	0.534247	0.359768	0.415385	0.330519	0.437276	0.369178	0.299095	0.377527	0.367326
Decision tree	880	0.373016	0.334746	0.34375	0.369281	0.298462	0.425287	0.546275	0.382294	0.459184	0.357388	0.474383	0.385566	0.316723	0.396733	0.383587
Decision tree	885	0.393939	0.343392	0.383028	0.359736	0.283912	0.401837	0.563025	0.374517	0.445652	0.366359	0.451737	0.387292	0.319091	0.397012	0.385205
Decision tree	890	0.412451	0.341253	0.386728	0.352159	0.283159	0.425676	0.533333	0.353635	0.451777	0.382775	0.473588	0.390742	0.323624	0.399685	0.389446
Decision tree	895	0.414062	0.323749	0.389201	0.3776	0.252459	0.429679	0.561181	0.337972	0.428571	0.393325	0.433333	0.387579	0.319439	0.394649	0.385045
Decision tree	900	0.383459	0.345652	0.366325	0.363636	0.254717	0.419865	0.578947	0.404624	0.443878	0.336794	0.423892	0.382404	0.314116	0.39289	0.380001
Decision tree	905	0.37594	0.344529	0.415819	0.330632	0.302251	0.413069	0.587473	0.391129	0.437659	0.378076	0.451852	0.39563	0.328822	0.402584	0.394041
Decision tree	910	0.418251	0.327623	0.39489	0.341544	0.280488	0.429213	0.559653	0.350101	0.43	0.374702	0.471664	0.389017	0.321887	0.398012	0.387161
Decision tree	915	0.384	0.314995	0.415909	0.344156	0.257143	0.446667	0.531187	0.363636	0.4	0.332948	0.458891	0.381254	0.312456	0.386321	0.379198
Decision tree	920	0.411985	0.323316	0.353511	0.331691	0.270431	0.410959	0.564103	0.3861	0.451948	0.349827	0.430427	0.375216	0.306225	0.389482	0.373825
Decision tree	925	0.373541	0.355987	0.371781	0.335505	0.289764	0.390857	0.600442	0.35743	0.49	0.327869	0.436364	0.381829	0.313357	0.393594	0.379113
Decision tree	930	0.369004	0.325275	0.374574	0.337793	0.284848	0.403171	0.592275	0.384	0.395778	0.345143	0.476548	0.380391	0.311906	0.389855	0.377885
Decision tree	935	0.364964	0.346895	0.350176	0.347403	0.295282	0.397213	0.551724	0.4	0.405195	0.336056	0.424581	0.374928	0.306676	0.38359	0.37264
Decision tree	940	0.414634	0.314894	0.373749	0.354892	0.225954	0.388889	0.538462	0.367589	0.389873	0.324786	0.472381	0.366878	0.296319	0.378737	0.36432
Decision tree	945	0.398467	0.311062	0.382193	0.349835	0.321981	0.380184	0.562637	0.407563	0.470588	0.327791	0.47487	0.384416	0.31628	0.398834	0.380084
Decision tree	950	0.393305	0.328326	0.370536	0.353519	0.27856	0.444204	0.57461	0.414343	0.455285	0.346109	0.48972	0.392467	0.323813	0.404411	0.389806
Decision tree	955	0.375	0.342495	0.376712	0.375209	0.278861	0.452521	0.554622	0.361111	0.418367	0.348028	0.479428	0.389879	0.322206	0.396578	0.388101
Decision tree	960	0.40458	0.33833	0.394241	0.301695	0.23565	0.422346	0.536913	0.377919	0.413613	0.329873	0.478821	0.375503	0.305272	0.384907	0.374536
Decision tree	965	0.42449	0.334412	0.410714	0.359873	0.270096	0.42953	0.58952	0.386973	0.444444	0.362998	0.473684	0.397067	0.329836	0.407885	0.394704
Decision tree	970	0.378788	0.318471	0.394977	0.356775	0.285271	0.417411	0.60262	0.365422	0.403183	0.370629	0.49635	0.390454	0.322592	0.399082	0.388065
Decision tree	975	0.315385	0.317495	0.357555	0.351575	0.239316	0.454849	0.544248	0.370518	0.431169	0.353222	0.412214	0.371478	0.302015	0.37705	0.371495
Decision tree	980	0.403226	0.329764	0.393556	0.345395	0.295238	0.44469	0.541322	0.3762	0.417989	0.363636	0.463602	0.390742	0.32307	0.397693	0.388594
Decision tree	985	0.379845	0.36305	0.387239	0.345178	0.299694	0.403952	0.545045	0.390947	0.431579	0.362369	0.448211	0.388442	0.319447	0.396101	0.387382
Decision tree	990	0.383459	0.326087	0.358974	0.381426	0.300752	0.435536	0.566893	0.378819	0.418478	0.377778	0.46833	0.390454	0.322144	0.399685	0.388487
Decision tree	995	0.414062	0.352693	0.398633	0.339257	0.296998	0.414496	0.59867	0.421456	0.407035	0.359036	0.482375	0.397355	0.330812	0.407701	0.395057
Decision tree	1000	0.401544	0.351293	0.41547	0.366883	0.300633	0.428246	0.576577	0.429688	0.431169	0.384168	0.479554	0.406555	0.340474	0.41502	0.404879
Decision tree	1005	0.426877	0.359408	0.390909	0.345299	0.293292	0.447928	0.58216	0.372093	0.466667	0.377752	0.502814	0.404255	0.337798	0.415018	0.402729
Decision tree	1010	0.398406	0.353439	0.392694	0.3229	0.281346	0.383908	0.555799	0.384158	0.47619	0.388166	0.468007	0.390167	0.322748	0.400456	0.388404
Decision tree	1015	0.353414	0.362087	0.379802	0.317965	0.288462	0.420814	0.573951	0.377432	0.433155	0.399538	0.483431	0.393329	0.325097	0.399096	0.39279
Decision tree	1020	0.375	0.338658	0.423973	0.391681	0.314785	0.434109	0.579521	0.350943	0.452128	0.361474	0.491743	0.403393	0.336762	0.410365	0.401402
Decision tree	1025	0.357414	0.364398	0.332951	0.329451	0.270186	0.443469	0.589744	0.376238	0.450928	0.324645	0.413926	0.378378	0.30894	0.386668	0.375892
Decision tree	1030	0.366197	0.325482	0.36404	0.343042	0.239502	0.404545	0.529148	0.353414	0.412533	0.33012	0.493506	0.369178	0.299402	0.378321	0.367354
Decision tree	1035	0.378788	0.31828	0.416856	0.357504	0.268934	0.408117	0.56087	0.394366	0.4	0.36787	0.504537	0.390167	0.322633	0.397829	0.388091
Decision tree	1040	0.398374	0.347379	0.407745	0.359133	0.267669	0.412661	0.589286	0.4	0.483696	0.34058	0.446461	0.391892	0.324384	0.404817	0.390847
Decision tree	1045	0.380567	0.364217	0.367893	0.390805	0.265372	0.426156	0.53617	0.451362	0.425974	0.364486	0.47191	0.396492	0.329129	0.404083	0.393578
Decision tree	1050	0.380952	0.334038	0.387597	0.330606	0.302362	0.41989	0.530786	0.417671	0.489583	0.352369	0.477273	0.391604	0.323607	0.402102	0.38908
Decision tree	1055	0.354978	0.350538	0.386238	0.321311	0.273292	0.43771	0.536264	0.356557	0.427481	0.366394	0.496403	0.387292	0.318593	0.391561	0.386012
Decision tree	1060	0.419753	0.322234	0.390351	0.351396	0.272455	0.431925	0.542373	0.376812	0.452088	0.334129	0.443623	0.382979	0.314681	0.394285	0.380783
Decision tree	1065	0.405904	0.347345	0.363224	0.328455	0.292913	0.446712	0.593684	0.350515	0.443878	0.377273	0.447761	0.391604	0.324616	0.399788	0.388946
Decision tree	1070	0.424908	0.337079	0.372571	0.385113	0.256798	0.419006	0.520179	0.384921	0.442667	0.36	0.499069	0.388729	0.321342	0.40021	0.386215
Decision tree	1075	0.366534	0.328141	0.40566	0.337391	0.257669	0.417136	0.568376	0.345489	0.449612	0.359033	0.485981	0.384704	0.316284	0.39282	0.383476
Decision tree	1080	0.414062	0.367647	0.389698	0.33887	0.268519	0.428729	0.605664	0.368852	0.426396	0.333736	0.526316	0.39563	0.328095	0.406226	0.393095
Decision tree	1085	0.468619	0.352332	0.380952	0.390492	0.274809	0.421053	0.55481	0.355102	0.415648	0.405694	0.476008	0.397355	0.329289	0.408684	0.396222
Decision tree	1090	0.392727	0.346035	0.407895	0.344595	0.278481	0.40045	0.510917	0.409266	0.408377	0.347613	0.498039	0.387004	0.318426	0.394945	0.38548
Decision tree	1095	0.404494	0.368477	0.355056	0.365449	0.247987	0.439684	0.553571	0.413926	0.411311	0.359909	0.482625	0.391317	0.323297	0.400226	0.389295
Decision tree	1100	0.394052	0.315451	0.381171	0.380488	0.283626	0.413167	0.540773	0.350211	0.457447	0.383626	0.499062	0.389304	0.321782	0.399916	0.387315
Decision tree	1105	0.393574	0.324948	0.362168	0.323873	0.272446	0.406429	0.572052	0.359768	0.437811	0.371722	0.472868	0.379528	0.310432	0.390696	0.377602
Decision tree	1110	0.361446	0.315676	0.356659	0.319739	0.261398	0.424581	0.556291	0.395303	0.462725	0.349469	0.449057	0.375791	0.306376	0.386577	0.373788
Decision tree	1115	0.417266	0.334802	0.381921	0.350245	0.264151	0.415179	0.575163	0.404762	0.437811	0.361474	0.429104	0.386717	0.319458	0.397444	0.383828
Decision tree	1120	0.355372	0.33691	0.388304	0.397306	0.302362	0.44206	0.556522	0.335354	0.423773	0.348706	0.500935	0.393329	0.325215	0.398873	0.391073
Decision tree	1125	0.395437	0.354189	0.352535	0.40339	0.303951	0.393333	0.55914	0.36961	0.405405	0.351572	0.40868	0.381541	0.312624	0.390658	0.378943
Decision tree	1130	0.478431	0.323439	0.402299	0.32967	0.2723	0.40724	0.514673	0.343816	0.452442	0.333725	0.505618	0.381541	0.312236	0.396696	0.379853
Decision tree	1135	0.40146	0.299247	0.358916	0.339257	0.260731	0.427447	0.561644	0.351779	0.40399	0.33713	0.43787	0.368603	0.298263	0.379952	0.366748
Decision tree	1140	0.404494	0.344385	0.41387	0.363036	0.257962	0.403135	0.553571	0.4	0.456989	0.352535	0.497297	0.393617	0.325782	0.404298	0.391375
Decision tree	1145	0.385965	0.346196	0.378198	0.346972	0.296875	0.420022	0.593886	0.404167	0.469945	0.36342	0.448087	0.394192	0.327022	0.404885	0.391634
Decision tree	1150	0.368	0.35654	0.385681	0.36039	0.278125	0.447164	0.590308	0.416834	0.455696	0.363636	0.52354	0.404255	0.337891	0.413265	0.402115
Decision tree	1155	0.375479	0.327511	0.373726	0.327869	0.293495	0.411696	0.498915	0.414201	0.465116	0.356895	0.463768	0.382116	0.314249	0.391697	0.380176
Decision tree	1160	0.46473	0.364204	0.354286	0.346582	0.253205	0.437292	0.552339	0.405512	0.444444	0.37355	0.439479	0.390742	0.322146	0.403238	0.388706
Decision tree	1165	0.356275	0.334081	0.401848	0.373591	0.312012	0.445415	0.606987	0.391129	0.470886	0.398641	0.487985	0.409431	0.34414	0.416259	0.406678
Decision tree	1170	0.342412	0.315673	0.39779	0.376068	0.263566	0.454955	0.56962	0.379648	0.47	0.387398	0.435606	0.394192	0.327156	0.39934	0.392056
Decision tree	1175	0.425373	0.346028	0.395006	0.3776	0.276973	0.449388	0.58952	0.406375	0.444444	0.376914	0.524164	0.408856	0.343708	0.419253	0.405594
Decision tree	1180	0.378788	0.337607	0.371158	0.35	0.285714	0.407658	0.575163	0.376278	0.439276	0.39677	0.425373	0.386717	0.319126	0.39489	0.384999
Decision tree	1185	0.377049	0.362473	0.408389	0.364842	0.29549	0.461714	0.555066	0.42449	0.464286	0.370198	0.474638	0.407993	0.341776	0.414421	0.406662
Decision tree	1190	0.366667	0.342324	0.387685	0.387097	0.220447	0.4422	0.563758	0.422925	0.433673	0.357466	0.467583	0.391029	0.322277	0.399257	0.389602
Decision tree	1195	0.353383	0.328294	0.412027	0.347107	0.277946	0.465817	0.553911	0.4	0.459948	0.389423	0.504638	0.402818	0.337246	0.408409	0.401814
Decision tree	1200	0.474708	0.339381	0.360505	0.382022	0.268702	0.439306	0.606987	0.365112	0.458763	0.39489	0.463504	0.399367	0.333078	0.413989	0.396393
Decision tree	1205	0.425197	0.348485	0.388457	0.367622	0.262751	0.460022	0.597345	0.430279	0.46832	0.392202	0.471028	0.407993	0.341311	0.419246	0.405894
Decision tree	1210	0.410646	0.337553	0.377445	0.352554	0.252336	0.412094	0.555556	0.436214	0.421053	0.37619	0.487985	0.391029	0.32366	0.401784	0.38833
Decision tree	1215	0.409266	0.344751	0.37037	0.325359	0.266667	0.448792	0.566596	0.346667	0.489691	0.386946	0.421245	0.389304	0.322382	0.39785	0.387311
Decision tree	1220	0.422311	0.352557	0.370288	0.360976	0.275758	0.417508	0.567901	0.415094	0.52861	0.393285	0.422383	0.398217	0.33148	0.411516	0.39569
Decision tree	1225	0.394737	0.325973	0.375427	0.368679	0.304821	0.408889	0.578261	0.342268	0.430052	0.372642	0.44405	0.385854	0.316961	0.395072	0.383308
Decision tree	1230	0.416	0.347732	0.397727	0.360656	0.287926	0.421169	0.575221	0.390625	0.428941	0.384525	0.465291	0.397642	0.330585	0.406892	0.395908
Decision tree	1235	0.419847	0.336468	0.387471	0.349418	0.314103	0.464052	0.578947	0.365348	0.423077	0.361045	0.456401	0.39678	0.329544	0.405107	0.394664
Decision tree	1240	0.359375	0.326486	0.370709	0.374582	0.274218	0.418658	0.605263	0.399217	0.46875	0.394948	0.455744	0.393905	0.326738	0.404359	0.391846
Decision tree	1245	0.346154	0.354701	0.393143	0.380503	0.293548	0.452962	0.564655	0.382716	0.419355	0.402247	0.485612	0.404255	0.338216	0.406872	0.402808
Decision tree	1250	0.457364	0.361497	0.398649	0.311958	0.249605	0.434409	0.566372	0.380567	0.428941	0.359813	0.487179	0.393329	0.32518	0.403305	0.390962
Decision tree	1255	0.411765	0.360302	0.366102	0.365105	0.28882	0.448661	0.553097	0.420408	0.397985	0.37193	0.423146	0.393329	0.325716	0.400666	0.391745
Decision tree	1260	0.327869	0.351323	0.389277	0.383607	0.290965	0.437923	0.600442	0.390625	0.438144	0.387685	0.486792	0.402243	0.335684	0.407696	0.400926
Decision tree	1265	0.339921	0.325438	0.379775	0.327586	0.298193	0.433221	0.603604	0.365854	0.445026	0.389277	0.493409	0.392179	0.323523	0.400118	0.391215
Decision tree	1270	0.372093	0.325238	0.375703	0.410774	0.307004	0.422122	0.538947	0.394366	0.424581	0.398104	0.439479	0.393617	0.325951	0.400765	0.39183
Decision tree	1275	0.331984	0.354536	0.353075	0.333895	0.266069	0.439189	0.59375	0.374517	0.416667	0.355294	0.482759	0.384129	0.315159	0.391067	0.383283
Decision tree	1280	0.357143	0.349785	0.361143	0.382979	0.270866	0.433815	0.539615	0.411765	0.441026	0.359629	0.474187	0.391029	0.323306	0.398359	0.388583
Decision tree	1285	0.442688	0.339937	0.40411	0.347973	0.282353	0.427617	0.543779	0.393822	0.451791	0.372596	0.493648	0.39678	0.329342	0.409119	0.395828
Decision tree	1290	0.346457	0.33657	0.355856	0.363339	0.196825	0.458333	0.552174	0.355469	0.444444	0.385343	0.404537	0.377803	0.308447	0.381759	0.376431
Decision tree	1295	0.396825	0.361679	0.412094	0.334448	0.301282	0.434978	0.541126	0.356275	0.419192	0.37931	0.490842	0.398217	0.331064	0.40255	0.396841
Decision tree	1300	0.39834	0.355698	0.383467	0.371429	0.246154	0.417978	0.520788	0.399217	0.457143	0.401408	0.433962	0.391029	0.323319	0.398689	0.390121
Decision tree	1305	0.4	0.366109	0.396396	0.360877	0.302067	0.418182	0.619355	0.389764	0.471795	0.37963	0.50478	0.408281	0.342196	0.418996	0.40566
Decision tree	1310	0.379032	0.354098	0.378319	0.380795	0.290909	0.423077	0.545455	0.382643	0.445596	0.333333	0.480427	0.390167	0.322402	0.399426	0.388082
Decision tree	1315	0.373134	0.363071	0.393481	0.375	0.253394	0.393481	0.544622	0.309917	0.435897	0.391061	0.444037	0.383266	0.314488	0.388827	0.383259
Decision tree	1320	0.384906	0.349138	0.395402	0.355556	0.285276	0.459547	0.566893	0.392484	0.409574	0.417633	0.448669	0.401668	0.334771	0.405916	0.401286
Decision tree	1325	0.36214	0.33089	0.404063	0.398682	0.286576	0.413242	0.548673	0.363273	0.461153	0.357995	0.485075	0.392467	0.324787	0.401069	0.390828
Decision tree	1330	0.385542	0.324266	0.427918	0.350649	0.283537	0.418345	0.575221	0.368852	0.406015	0.401848	0.467772	0.395055	0.327954	0.400906	0.394179
Decision tree	1335	0.448669	0.343035	0.40724	0.355848	0.286174	0.416571	0.576497	0.432203	0.416667	0.353604	0.476534	0.397642	0.33007	0.410277	0.395301
Decision tree	1340	0.380952	0.351064	0.402827	0.346939	0.290419	0.451754	0.56092	0.419802	0.404145	0.376844	0.488889	0.400518	0.33355	0.406778	0.399924
Decision tree	1345	0.387597	0.332233	0.395429	0.35625	0.256173	0.444944	0.557734	0.410569	0.460317	0.345143	0.443609	0.389304	0.321698	0.399091	0.387767
Decision tree	1350	0.330769	0.356984	0.375	0.352365	0.301459	0.446137	0.547718	0.348548	0.462366	0.37587	0.46098	0.393617	0.326185	0.3962	0.391378
Decision tree	1355	0.406375	0.350731	0.40991	0.365416	0.283388	0.434978	0.59009	0.407619	0.429293	0.388166	0.483019	0.405118	0.338666	0.413544	0.403415
Decision tree	1360	0.349442	0.353068	0.383929	0.37931	0.269525	0.435281	0.554622	0.350305	0.442708	0.40553	0.454376	0.39448	0.327273	0.398009	0.393405
Decision tree	1365	0.376	0.36286	0.369196	0.361331	0.256798	0.437086	0.566893	0.377734	0.434555	0.400955	0.478011	0.394767	0.327211	0.401947	0.394385
Decision tree	1370	0.40678	0.346895	0.390244	0.350168	0.319648	0.414188	0.548117	0.349593	0.404199	0.392019	0.47081	0.392754	0.324924	0.399333	0.39129
Decision tree	1375	0.35206	0.366914	0.357381	0.354305	0.308917	0.43686	0.566524	0.389558	0.427861	0.390129	0.437137	0.394192	0.326819	0.398877	0.392694
Decision tree	1380	0.424242	0.335813	0.355353	0.331723	0.241758	0.440449	0.572687	0.405738	0.43	0.364061	0.460076	0.384704	0.316315	0.396536	0.382425
Decision tree	1385	0.408163	0.353814	0.390698	0.400651	0.288462	0.423503	0.592593	0.396917	0.483696	0.389966	0.400735	0.401668	0.33483	0.411745	0.399445
Decision tree	1390	0.407692	0.370217	0.386651	0.376068	0.289231	0.437086	0.573333	0.373225	0.428198	0.417149	0.45283	0.403968	0.336977	0.410153	0.402994
Decision tree	1395	0.4	0.309392	0.395455	0.342193	0.295282	0.449944	0.580645	0.403194	0.457895	0.388439	0.445652	0.39678	0.330248	0.40619	0.394299
Decision tree	1400	0.387352	0.331897	0.416	0.344605	0.2969	0.427928	0.591006	0.383721	0.470297	0.342321	0.423792	0.392467	0.325486	0.401438	0.389885
Decision tree	1405	0.329412	0.362878	0.389401	0.334385	0.298003	0.448316	0.563063	0.375783	0.444444	0.348538	0.451155	0.390454	0.322871	0.395034	0.390334
Decision tree	1410	0.436975	0.352442	0.384	0.35468	0.2944	0.455834	0.542299	0.411178	0.466667	0.377828	0.488971	0.404543	0.337312	0.415025	0.402226
Decision tree	1415	0.384314	0.348291	0.386337	0.356902	0.300613	0.419391	0.543568	0.382813	0.387097	0.381287	0.47331	0.391892	0.325029	0.39672	0.389691
Decision tree	1420	0.375887	0.371808	0.4	0.345719	0.282468	0.426914	0.572062	0.374502	0.37766	0.368113	0.500942	0.395055	0.327688	0.399643	0.394269
Decision tree	1425	0.417323	0.389474	0.378007	0.359477	0.241758	0.443936	0.587234	0.407045	0.402204	0.394948	0.502773	0.404543	0.33825	0.411289	0.402662
Decision tree	1430	0.35443	0.347737	0.375281	0.342105	0.277512	0.430233	0.542797	0.361055	0.385787	0.38293	0.491493	0.386717	0.317928	0.390124	0.385388
Decision tree	1435	0.365079	0.344086	0.397245	0.360825	0.254932	0.398618	0.521552	0.358149	0.466165	0.368126	0.467772	0.383841	0.315477	0.391141	0.382552
Decision tree	1440	0.406504	0.371156	0.37486	0.343307	0.27027	0.429379	0.564655	0.405567	0.44086	0.375291	0.467925	0.39563	0.32804	0.404525	0.393956
Decision tree	1445	0.369811	0.364211	0.426487	0.40599	0.290965	0.422274	0.572687	0.36853	0.437811	0.389952	0.436494	0.403393	0.337507	0.407747	0.402662
Decision tree	1450	0.318367	0.352818	0.374295	0.345515	0.263415	0.437637	0.572052	0.413255	0.413598	0.370283	0.433393	0.387579	0.318544	0.390421	0.385771
Decision tree	1455	0.412698	0.360902	0.448703	0.363354	0.279938	0.414882	0.589247	0.384466	0.420485	0.356627	0.429379	0.398505	0.332	0.405516	0.39749
Decision tree	1460	0.422642	0.371336	0.388827	0.382838	0.298273	0.445465	0.56051	0.400786	0.513812	0.426606	0.493601	0.418056	0.353605	0.4277	0.415947
Decision tree	1465	0.381356	0.341202	0.407745	0.3593	0.300613	0.442714	0.52193	0.380038	0.48062	0.389423	0.456929	0.39908	0.332435	0.405625	0.398223
Decision tree	1470	0.40458	0.383621	0.386364	0.336052	0.283019	0.451542	0.568282	0.362205	0.453125	0.369048	0.423573	0.395917	0.328955	0.401946	0.394948
Decision tree	1475	0.410646	0.334773	0.371041	0.36953	0.264274	0.438865	0.521158	0.395161	0.473282	0.393443	0.462385	0.394192	0.326754	0.403142	0.391439
Decision tree	1480	0.425373	0.344245	0.431015	0.321429	0.282642	0.412844	0.54386	0.378072	0.449198	0.370457	0.432749	0.390167	0.322624	0.399262	0.389962
Decision tree	1485	0.348837	0.337297	0.368539	0.365132	0.227618	0.44649	0.576344	0.377432	0.454054	0.364706	0.474453	0.386717	0.318935	0.394627	0.385265
Decision tree	1490	0.367041	0.402128	0.366197	0.355628	0.229665	0.438418	0.556793	0.356557	0.402174	0.38007	0.450281	0.388729	0.319851	0.391359	0.388491
Decision tree	1495	0.389892	0.345123	0.387779	0.303716	0.28882	0.4102	0.557303	0.385069	0.408719	0.355401	0.452555	0.381254	0.312898	0.389507	0.380258
Decision tree	1500	0.365854	0.356394	0.423163	0.374793	0.292308	0.409344	0.546256	0.411881	0.418079	0.382589	0.469231	0.39908	0.330915	0.404535	0.398497
Decision tree	1505	0.432653	0.337376	0.397336	0.378549	0.286996	0.414097	0.549784	0.427984	0.434555	0.374702	0.450382	0.396205	0.329025	0.407674	0.394119
Decision tree	1510	0.454183	0.341202	0.404949	0.35703	0.282642	0.457014	0.544276	0.347475	0.437838	0.386714	0.466055	0.398505	0.331709	0.407216	0.397353
Decision tree	1515	0.385455	0.334034	0.401826	0.38126	0.286169	0.407701	0.553911	0.401623	0.462366	0.351445	0.481696	0.393617	0.326165	0.404317	0.391271
Decision tree	1520	0.44358	0.339979	0.369369	0.376432	0.258567	0.405375	0.549889	0.407921	0.472527	0.375743	0.46098	0.391029	0.322913	0.405488	0.38845
Decision tree	1525	0.412955	0.336117	0.365967	0.323102	0.305691	0.442037	0.563193	0.375	0.411311	0.398148	0.455224	0.391317	0.322988	0.398977	0.389417
Decision tree	1530	0.393574	0.368644	0.395402	0.384106	0.294985	0.437778	0.583519	0.388769	0.415789	0.377049	0.460177	0.402243	0.335488	0.409072	0.401099
Decision tree	1535	0.366412	0.356021	0.402794	0.351047	0.268852	0.445424	0.576497	0.363265	0.43	0.416667	0.461825	0.400518	0.333753	0.403528	0.399576
Decision tree	1540	0.377358	0.348917	0.390086	0.352349	0.257053	0.441335	0.561555	0.383333	0.385604	0.363423	0.472119	0.389592	0.321575	0.393921	0.387483
Decision tree	1545	0.37594	0.313384	0.377358	0.354098	0.277325	0.41629	0.553846	0.444882	0.459103	0.374558	0.479021	0.391892	0.324641	0.402346	0.388207
Decision tree	1550	0.383333	0.347193	0.369231	0.341137	0.242138	0.454746	0.592751	0.359596	0.47619	0.381176	0.407332	0.388442	0.319144	0.395893	0.3866
Decision tree	1555	0.388664	0.349272	0.354235	0.386874	0.307443	0.4102	0.591489	0.362525	0.459948	0.350296	0.454212	0.390454	0.32166	0.401378	0.386801
Decision tree	1560	0.391144	0.342795	0.368954	0.293333	0.288401	0.398656	0.546638	0.396624	0.434783	0.360953	0.494465	0.382404	0.31369	0.392432	0.379998
Decision tree	1565	0.379032	0.346809	0.378256	0.364238	0.316294	0.412595	0.574514	0.43254	0.440771	0.369089	0.495345	0.399942	0.332364	0.409953	0.396973
Decision tree	1570	0.387597	0.331906	0.38041	0.362438	0.278788	0.43604	0.586433	0.405983	0.403226	0.393904	0.452632	0.394192	0.32672	0.40176	0.392318
Decision tree	1575	0.345133	0.365237	0.395628	0.335526	0.295964	0.45614	0.568889	0.40081	0.360743	0.402326	0.440299	0.397067	0.329051	0.396972	0.397016
Decision tree	1580	0.401709	0.361081	0.362587	0.389916	0.229008	0.443716	0.535948	0.367265	0.45478	0.384615	0.445633	0.390454	0.322532	0.397842	0.388745
Decision tree	1585	0.31746	0.359743	0.402247	0.361111	0.285261	0.435556	0.585683	0.368201	0.437956	0.37819	0.459893	0.397355	0.330128	0.399209	0.39562
Decision tree	1590	0.342007	0.344227	0.395881	0.338762	0.28795	0.431688	0.561181	0.4	0.386768	0.422503	0.492701	0.398505	0.332446	0.400333	0.397282
Decision tree	1595	0.389513	0.338298	0.396963	0.320534	0.251897	0.432852	0.537634	0.416667	0.410959	0.360339	0.40678	0.380966	0.311459	0.387494	0.380189
Decision tree	1600	0.362934	0.381156	0.38573	0.35034	0.289513	0.394177	0.52043	0.40396	0.415094	0.362989	0.461832	0.387867	0.319563	0.393469	0.387183
Decision tree	1605	0.403101	0.364407	0.37095	0.384615	0.297125	0.454746	0.578834	0.379167	0.461929	0.411494	0.45977	0.407993	0.34142	0.415103	0.405705
Decision tree	1610	0.335821	0.371585	0.36534	0.366559	0.279938	0.426156	0.644737	0.383838	0.470886	0.385301	0.455067	0.399942	0.333767	0.407748	0.397997
Decision tree	1615	0.45082	0.36246	0.359729	0.390953	0.287051	0.434211	0.549107	0.367677	0.443864	0.4	0.457249	0.39908	0.331721	0.409375	0.396921
Decision tree	1620	0.415929	0.352697	0.382253	0.342857	0.258359	0.432139	0.546667	0.364754	0.430851	0.377011	0.480151	0.389592	0.320047	0.398515	0.388702
Decision tree	1625	0.335878	0.354669	0.384091	0.317406	0.280587	0.420242	0.591111	0.329897	0.425974	0.387316	0.436364	0.384704	0.315369	0.387594	0.38353
Decision tree	1630	0.439834	0.372045	0.408578	0.370492	0.272171	0.421171	0.562092	0.388186	0.409756	0.340633	0.478664	0.396205	0.328726	0.405784	0.394429
Decision tree	1635	0.372881	0.358696	0.348706	0.372937	0.263238	0.434783	0.541387	0.33871	0.423913	0.38	0.485075	0.386141	0.316861	0.392757	0.385073
Decision tree	1640	0.390977	0.369906	0.397336	0.354588	0.234586	0.365768	0.574118	0.388548	0.494898	0.353488	0.439604	0.383266	0.31432	0.396711	0.382956
Decision tree	1645	0.388664	0.371459	0.38149	0.360269	0.248876	0.467169	0.570071	0.386588	0.402145	0.35867	0.461825	0.393617	0.325025	0.399748	0.393517
Decision tree	1650	0.425703	0.331933	0.365079	0.342949	0.272868	0.438326	0.593258	0.385686	0.39895	0.385343	0.452975	0.388729	0.320097	0.39937	0.387198
Decision tree	1655	0.373134	0.344754	0.398159	0.375199	0.283105	0.433815	0.545455	0.389937	0.445	0.385429	0.43762	0.394767	0.327745	0.401055	0.393953
Decision tree	1660	0.365672	0.349842	0.393103	0.342954	0.252366	0.424309	0.540773	0.395303	0.405128	0.368609	0.457786	0.385854	0.317725	0.390531	0.384489
Decision tree	1665	0.369478	0.365217	0.367075	0.375796	0.281859	0.424719	0.567797	0.395161	0.462366	0.356033	0.425856	0.390742	0.323069	0.399214	0.388938
Decision tree	1670	0.341085	0.323749	0.37402	0.364532	0.283969	0.445676	0.541485	0.396117	0.423913	0.36342	0.471954	0.387292	0.318774	0.393629	0.385971
Decision tree	1675	0.362264	0.372775	0.367301	0.369637	0.306477	0.439359	0.553648	0.406375	0.472441	0.36534	0.425047	0.39678	0.329527	0.403697	0.395145
Decision tree	1680	0.35206	0.319218	0.391892	0.315271	0.306092	0.430011	0.596026	0.367906	0.411311	0.373964	0.449704	0.385279	0.317203	0.392132	0.384537
Decision tree	1685	0.439716	0.354167	0.419839	0.352554	0.305772	0.461712	0.578834	0.433071	0.474747	0.398559	0.500978	0.418631	0.354608	0.429086	0.416874
Decision tree	1690	0.398467	0.366525	0.369021	0.391586	0.278207	0.445175	0.557734	0.40501	0.434109	0.418605	0.465753	0.405118	0.338494	0.411836	0.403626
Decision tree	1695	0.380952	0.345133	0.37486	0.378641	0.294574	0.462882	0.553911	0.412632	0.419437	0.386337	0.461255	0.401093	0.334661	0.406419	0.398612
Decision tree	1700	0.408163	0.339827	0.400906	0.325733	0.232919	0.437908	0.563877	0.373016	0.446194	0.37963	0.48381	0.390454	0.322127	0.399271	0.38937
Decision tree	1705	0.353846	0.345946	0.396789	0.352332	0.280193	0.442748	0.539823	0.37721	0.415584	0.367347	0.436823	0.388729	0.320469	0.391695	0.38743
Decision tree	1710	0.40613	0.354701	0.41453	0.355848	0.275	0.410538	0.539474	0.358871	0.448649	0.353644	0.494071	0.392179	0.323458	0.401041	0.39093
Decision tree	1715	0.390041	0.334441	0.369021	0.351575	0.255708	0.464758	0.588235	0.387226	0.425876	0.40452	0.414545	0.392467	0.324664	0.398722	0.390844
Decision tree	1720	0.425856	0.34644	0.391354	0.37785	0.255591	0.417136	0.55914	0.372549	0.455243	0.397688	0.454369	0.395342	0.328145	0.404838	0.393221
Decision tree	1725	0.420635	0.360248	0.416761	0.381426	0.306502	0.451613	0.561555	0.377649	0.390244	0.366467	0.474638	0.403968	0.337735	0.409794	0.40272
Decision tree	1730	0.358779	0.356917	0.388584	0.328859	0.27476	0.434196	0.61745	0.425101	0.445652	0.379953	0.455197	0.398217	0.330519	0.40595	0.39665
Decision tree	1735	0.346774	0.34632	0.411441	0.365079	0.2912	0.466063	0.584821	0.426559	0.456576	0.392065	0.500942	0.411731	0.346163	0.417077	0.410279
Decision tree	1740	0.416988	0.338525	0.36969	0.33887	0.258786	0.452954	0.552463	0.386965	0.443299	0.349057	0.478178	0.388729	0.320264	0.398707	0.386024
Decision tree	1745	0.358566	0.35654	0.380521	0.345048	0.23987	0.402715	0.492027	0.366599	0.458853	0.393064	0.450091	0.381254	0.312121	0.385808	0.380276
Decision tree	1750	0.342857	0.356757	0.426193	0.368601	0.268331	0.420354	0.551148	0.388235	0.421594	0.34279	0.464151	0.392179	0.32437	0.395546	0.39054
Decision tree	1755	0.353383	0.336429	0.316667	0.3712	0.262911	0.415403	0.597077	0.372361	0.418953	0.372315	0.43762	0.378091	0.31022	0.386756	0.374643
Decision tree	1760	0.380228	0.361522	0.372197	0.378549	0.261011	0.444444	0.556263	0.407843	0.469974	0.361927	0.457926	0.396492	0.329404	0.404717	0.394113
Decision tree	1765	0.352459	0.323974	0.414188	0.33389	0.308846	0.417219	0.5625	0.41165	0.394444	0.397714	0.431734	0.391029	0.322783	0.395329	0.390363
Decision tree	1770	0.361446	0.371945	0.473214	0.356589	0.298003	0.429885	0.610022	0.419426	0.477922	0.403263	0.495446	0.421794	0.357369	0.427015	0.421497
Decision tree	1775	0.365079	0.344398	0.409556	0.312178	0.240741	0.418964	0.531532	0.377049	0.418848	0.341637	0.473498	0.379241	0.309481	0.384862	0.378374
Decision tree	1780	0.415254	0.338762	0.428571	0.366509	0.328549	0.461878	0.547826	0.407843	0.486772	0.409779	0.458716	0.415469	0.35038	0.422769	0.413906
Decision tree	1785	0.421941	0.3452	0.427617	0.352745	0.299401	0.432671	0.570815	0.421268	0.439306	0.373303	0.449438	0.402818	0.335209	0.412155	0.401642
Decision tree	1790	0.358974	0.355987	0.411173	0.367698	0.27707	0.435841	0.548246	0.385686	0.485014	0.40264	0.421053	0.40023	0.332256	0.404489	0.399215
Decision tree	1795	0.360153	0.375956	0.430524	0.401338	0.291351	0.428246	0.532468	0.4294	0.512563	0.378947	0.456075	0.411731	0.347167	0.417911	0.410626
Decision tree	1800	0.393574	0.373695	0.40404	0.321311	0.300319	0.454545	0.596491	0.426559	0.427441	0.400468	0.456929	0.408568	0.342002	0.414125	0.407531
Decision tree	1805	0.388186	0.33121	0.435644	0.321918	0.278922	0.431203	0.526549	0.411765	0.426667	0.382151	0.466281	0.394767	0.325821	0.400045	0.393838
Decision tree	1810	0.391837	0.351262	0.387824	0.413223	0.32782	0.444444	0.544248	0.430189	0.415789	0.363423	0.443243	0.403105	0.33732	0.4103	0.400985
Decision tree	1815	0.431535	0.377282	0.428571	0.379368	0.261417	0.455157	0.570175	0.380165	0.47486	0.382387	0.501887	0.413456	0.346392	0.422073	0.412586
Decision tree	1820	0.393162	0.339623	0.40484	0.333333	0.270353	0.421754	0.55157	0.380753	0.42487	0.393365	0.471664	0.391604	0.322735	0.398662	0.390826
Decision tree	1825	0.380228	0.35914	0.411638	0.363934	0.288998	0.465692	0.578834	0.379242	0.446701	0.358068	0.426923	0.400805	0.33379	0.4054	0.399134
Decision tree	1830	0.428016	0.328228	0.444444	0.381847	0.282575	0.435256	0.59009	0.414587	0.476454	0.357743	0.43295	0.404255	0.337736	0.415654	0.40226
Decision tree	1835	0.390625	0.359504	0.379191	0.325123	0.273885	0.451965	0.575342	0.403226	0.415385	0.365116	0.445283	0.391604	0.323145	0.398604	0.390573
Decision tree	1840	0.442623	0.358919	0.419501	0.371476	0.247154	0.494553	0.550218	0.392713	0.473118	0.387991	0.47323	0.412881	0.347234	0.419227	0.410659
Decision tree	1845	0.434426	0.345355	0.431767	0.360601	0.327217	0.43673	0.599119	0.39759	0.432432	0.393701	0.505495	0.414606	0.348985	0.424039	0.412617
Decision tree	1850	0.398406	0.371002	0.450273	0.33887	0.262136	0.46696	0.55814	0.403846	0.479381	0.398601	0.488636	0.414894	0.348882	0.419659	0.414561
Decision tree	1855	0.344	0.332978	0.401756	0.322368	0.262195	0.433149	0.526807	0.437367	0.403226	0.351624	0.438931	0.380966	0.310359	0.386764	0.381365
Decision tree	1860	0.401515	0.328976	0.429204	0.347403	0.270701	0.448889	0.561555	0.410359	0.392371	0.360424	0.513761	0.399655	0.332844	0.405923	0.39738
Decision tree	1865	0.409836	0.341935	0.423246	0.375385	0.28752	0.423208	0.58427	0.42485	0.446809	0.399055	0.439926	0.405118	0.338659	0.414185	0.403747
Decision tree	1870	0.370968	0.34333	0.417707	0.317152	0.272588	0.395951	0.59375	0.447154	0.489247	0.380623	0.464491	0.396492	0.328393	0.408451	0.395909
Decision tree	1875	0.37551	0.362288	0.416667	0.404643	0.249605	0.429487	0.563063	0.436059	0.412869	0.388372	0.466546	0.404255	0.336771	0.409555	0.402936
Decision tree	1880	0.388278	0.31694	0.42	0.365105	0.274322	0.418813	0.604752	0.424951	0.421348	0.39627	0.456401	0.399655	0.333026	0.407926	0.397099
Decision tree	1885	0.345382	0.326442	0.394464	0.373514	0.283892	0.392625	0.575693	0.351085	0.453401	0.416571	0.484288	0.393905	0.326534	0.39976	0.39126
Decision tree	1890	0.364372	0.36853	0.431591	0.372014	0.304918	0.449291	0.567033	0.42885	0.473538	0.388701	0.435453	0.412306	0.345187	0.416754	0.411323
Decision tree	1895	0.380597	0.368764	0.449026	0.378205	0.326984	0.446645	0.530067	0.409357	0.475196	0.385405	0.46063	0.414606	0.349526	0.41917	0.414413
Decision tree	1900	0.385827	0.351792	0.41911	0.38206	0.250396	0.466063	0.589744	0.377282	0.464646	0.374118	0.425373	0.40253	0.33594	0.407855	0.400784
Decision tree	1905	0.396761	0.385106	0.423341	0.334426	0.308892	0.449664	0.565401	0.425703	0.447514	0.361607	0.476923	0.409431	0.343089	0.41594	0.408699
Decision tree	1910	0.364444	0.332268	0.434595	0.328358	0.273292	0.434196	0.568889	0.419753	0.518519	0.397276	0.462687	0.403968	0.336078	0.412207	0.402961
Decision tree	1915	0.4	0.332623	0.442697	0.358643	0.295238	0.449782	0.554324	0.407045	0.504155	0.373984	0.489796	0.409431	0.342875	0.418935	0.40811
Decision tree	1920	0.373984	0.344828	0.438636	0.348259	0.264615	0.437572	0.552463	0.364754	0.425876	0.365276	0.441948	0.391892	0.323514	0.396201	0.391973
Decision tree	1925	0.417323	0.340378	0.416107	0.347107	0.261417	0.441501	0.533333	0.380952	0.458333	0.380313	0.471264	0.397067	0.32977	0.404366	0.395163
Decision tree	1930	0.376	0.352941	0.432802	0.342857	0.28482	0.457079	0.571429	0.410788	0.465823	0.362559	0.443203	0.403393	0.337231	0.409118	0.402299
Decision tree	1935	0.39834	0.351293	0.432852	0.315789	0.293413	0.460512	0.547826	0.431772	0.459893	0.396733	0.461248	0.407418	0.340888	0.413607	0.407264
Decision tree	1940	0.406504	0.365199	0.432735	0.379705	0.315467	0.422414	0.568182	0.445344	0.443243	0.369928	0.466546	0.410868	0.344715	0.41957	0.409453
Decision tree	1945	0.333333	0.336591	0.399103	0.353519	0.29584	0.471491	0.575824	0.39759	0.517333	0.374419	0.449355	0.403105	0.336188	0.409491	0.401596
Decision tree	1950	0.448276	0.357294	0.409449	0.362205	0.290076	0.431591	0.56621	0.389764	0.472826	0.38961	0.474954	0.405405	0.338544	0.417478	0.404666
Decision tree	1955	0.44898	0.357827	0.428251	0.423453	0.289308	0.44098	0.55157	0.363636	0.453125	0.389151	0.447227	0.409431	0.343396	0.417592	0.407927
Decision tree	1960	0.343096	0.337349	0.444444	0.314607	0.275641	0.45098	0.537634	0.424	0.458853	0.360046	0.45269	0.39678	0.329799	0.39994	0.395755
Decision tree	1965	0.350598	0.37897	0.431243	0.356164	0.279503	0.47216	0.609272	0.424603	0.466488	0.400442	0.497132	0.420357	0.35499	0.424234	0.419755
Decision tree	1970	0.347107	0.344315	0.412698	0.334992	0.296073	0.472727	0.553648	0.388778	0.38172	0.359629	0.457038	0.393905	0.326234	0.395339	0.393641
Decision tree	1975	0.421488	0.341676	0.45898	0.341137	0.288026	0.435165	0.547368	0.378486	0.453826	0.400927	0.459854	0.406555	0.340121	0.411539	0.404942
Decision tree	1980	0.423529	0.338727	0.432852	0.380503	0.276827	0.466368	0.538293	0.418699	0.44385	0.367491	0.49434	0.408281	0.342296	0.416498	0.406892
Decision tree	1985	0.322097	0.346609	0.411699	0.337621	0.294304	0.450226	0.553846	0.433198	0.456693	0.393519	0.467532	0.40253	0.336172	0.406122	0.402063
Decision tree	1990	0.396624	0.385714	0.443946	0.33677	0.258165	0.453001	0.545082	0.407186	0.479564	0.353357	0.479401	0.407131	0.3403	0.412619	0.406245
Decision tree	1995	0.368	0.334783	0.424837	0.3125	0.288431	0.459641	0.610989	0.443983	0.460759	0.413069	0.406977	0.405405	0.338855	0.41127	0.404778
Decision tree	2000	0.340909	0.378205	0.446429	0.357964	0.296774	0.452787	0.560706	0.39749	0.40625	0.422947	0.437956	0.411156	0.345249	0.408947	0.411652
Decision tree	2005	0.32618	0.346983	0.399088	0.341853	0.311377	0.436482	0.519313	0.384158	0.439276	0.363196	0.447013	0.389592	0.321635	0.392266	0.388837
Decision tree	2010	0.432653	0.347379	0.429379	0.35473	0.272727	0.451965	0.54267	0.424116	0.443272	0.374854	0.531073	0.409143	0.342101	0.41862	0.407723
Decision tree	2015	0.411523	0.375667	0.423901	0.345395	0.283019	0.453245	0.557823	0.413088	0.51715	0.400911	0.466302	0.414319	0.348288	0.422548	0.413564
Decision tree	2020	0.378378	0.339662	0.47235	0.407051	0.324921	0.396417	0.589041	0.421456	0.404145	0.376168	0.503788	0.412018	0.346683	0.419398	0.411127
Decision tree	2025	0.291667	0.335404	0.4014	0.366102	0.277778	0.454849	0.540305	0.40625	0.421348	0.365079	0.469945	0.392179	0.323722	0.393648	0.391571
Decision tree	2030	0.415254	0.370137	0.432735	0.343699	0.311396	0.470975	0.62069	0.414487	0.442049	0.380844	0.476364	0.417769	0.351663	0.42533	0.416883
Decision tree	2035	0.381356	0.366379	0.452489	0.371941	0.278788	0.444194	0.558824	0.388778	0.470914	0.373117	0.502732	0.411731	0.34614	0.417228	0.410972
Decision tree	2040	0.421941	0.34968	0.428894	0.341544	0.289941	0.433136	0.545861	0.401606	0.47619	0.374282	0.486865	0.403393	0.337153	0.413631	0.402749
Decision tree	2045	0.403101	0.367615	0.418919	0.346667	0.28012	0.487432	0.537634	0.412371	0.4	0.383467	0.44732	0.405405	0.338846	0.407695	0.405103
Decision tree	2050	0.354839	0.398287	0.438809	0.363002	0.23839	0.400901	0.570071	0.378698	0.44	0.362239	0.479846	0.397355	0.32902	0.40228	0.39816
Decision tree	2055	0.376068	0.357447	0.439462	0.395904	0.321101	0.439746	0.592902	0.447205	0.465753	0.36787	0.46332	0.416906	0.350696	0.424253	0.414736
Decision tree	2060	0.428571	0.353927	0.432	0.356209	0.314199	0.394708	0.540541	0.351967	0.442623	0.368	0.445269	0.393329	0.32464	0.402547	0.393007
Decision tree	2065	0.41841	0.35691	0.43326	0.322368	0.295626	0.430493	0.580931	0.396694	0.432718	0.377574	0.454034	0.401093	0.333602	0.409002	0.400549
Decision tree	2070	0.422311	0.353422	0.436158	0.353952	0.282958	0.443207	0.532225	0.414784	0.459016	0.393143	0.475472	0.408281	0.341258	0.41515	0.406967
Decision tree	2075	0.362069	0.340836	0.445727	0.343307	0.246106	0.454443	0.576419	0.388664	0.461957	0.371298	0.463458	0.399655	0.332651	0.404935	0.399451
Decision tree	2080	0.439655	0.326702	0.408989	0.397394	0.308442	0.455446	0.559284	0.418972	0.414169	0.377574	0.501832	0.408856	0.341808	0.418951	0.406369
Decision tree	2085	0.359375	0.326486	0.436757	0.404643	0.29709	0.440307	0.552339	0.428283	0.480874	0.419431	0.459203	0.412593	0.346374	0.418617	0.411601
Decision tree	2090	0.352	0.341412	0.424107	0.369637	0.266254	0.452915	0.555556	0.391753	0.427807	0.375587	0.479554	0.399655	0.332285	0.403326	0.398765
Decision tree	2095	0.353383	0.365217	0.41547	0.370732	0.26935	0.442679	0.571429	0.364356	0.466488	0.378505	0.460674	0.400518	0.333896	0.405298	0.40016
Decision tree	2100	0.374502	0.351672	0.431373	0.320534	0.293375	0.488449	0.535088	0.403433	0.485934	0.389908	0.472795	0.410006	0.343341	0.413369	0.409235
Decision tree	2105	0.401575	0.322296	0.461197	0.382126	0.317111	0.434298	0.547009	0.437367	0.435233	0.369928	0.489945	0.410868	0.345765	0.418008	0.408523
Decision tree	2110	0.376384	0.320594	0.418242	0.328904	0.350388	0.437029	0.537383	0.432773	0.414894	0.37037	0.46461	0.39793	0.330183	0.404688	0.396824
Decision tree	2115	0.390625	0.347919	0.452408	0.404762	0.271756	0.449612	0.56962	0.377049	0.441489	0.369847	0.495345	0.410006	0.344076	0.415494	0.408624
Decision tree	2120	0.404494	0.339459	0.447894	0.398714	0.274016	0.444444	0.567686	0.415842	0.432	0.34592	0.498168	0.407706	0.34218	0.415331	0.405177
Decision tree	2125	0.415385	0.369099	0.415179	0.378205	0.293292	0.433708	0.54386	0.446215	0.421622	0.387324	0.465291	0.408281	0.342332	0.41538	0.406974
Decision tree	2130	0.410853	0.343169	0.425676	0.3872	0.303514	0.405896	0.581345	0.396887	0.459834	0.360731	0.472727	0.402818	0.336564	0.413439	0.400246
Decision tree	2135	0.359375	0.38055	0.41573	0.341853	0.285714	0.456547	0.587002	0.362525	0.416	0.352668	0.471664	0.40023	0.333624	0.402694	0.399268
Decision tree	2140	0.330508	0.355987	0.431894	0.363924	0.296296	0.440223	0.526786	0.435294	0.482192	0.387615	0.457692	0.40598	0.339054	0.409856	0.405887
Decision tree	2145	0.352459	0.338912	0.436883	0.365772	0.319527	0.395973	0.54382	0.411538	0.4375	0.364679	0.469388	0.395917	0.327109	0.403314	0.39585
Decision tree	2150	0.454545	0.365775	0.460369	0.357964	0.267717	0.449388	0.591422	0.391129	0.481283	0.368482	0.50677	0.416044	0.350173	0.426804	0.414987
Decision tree	2155	0.40678	0.339744	0.430296	0.355556	0.278125	0.429043	0.552916	0.389662	0.422977	0.406542	0.438202	0.399367	0.33155	0.404531	0.398248
Decision tree	2160	0.417671	0.378556	0.428086	0.369748	0.321212	0.435955	0.593074	0.39313	0.468927	0.393103	0.518919	0.420357	0.356016	0.428944	0.418685
Decision tree	2165	0.419753	0.353814	0.439732	0.357262	0.324074	0.399556	0.589286	0.403131	0.411609	0.371532	0.451613	0.40253	0.33574	0.411033	0.400994
Decision tree	2170	0.366534	0.375635	0.405034	0.345161	0.271405	0.42874	0.529148	0.413926	0.447368	0.40821	0.468401	0.40138	0.334408	0.405415	0.401138
Decision tree	2175	0.414634	0.389583	0.443219	0.367816	0.317965	0.442417	0.528384	0.376569	0.447837	0.396313	0.493409	0.416044	0.350198	0.419832	0.415537
Decision tree	2180	0.377193	0.332248	0.439684	0.332248	0.299845	0.424379	0.580786	0.435798	0.431169	0.378505	0.475	0.402818	0.336436	0.409714	0.401081
Decision tree	2185	0.362963	0.372591	0.421291	0.330033	0.250382	0.442497	0.597701	0.385214	0.430108	0.354691	0.448	0.393617	0.325523	0.399588	0.394459
Decision tree	2190	0.376471	0.339912	0.376283	0.372323	0.27044	0.4375	0.521739	0.426036	0.456853	0.362587	0.487179	0.394192	0.327214	0.402484	0.391499
Decision tree	2195	0.390438	0.355603	0.422472	0.370492	0.276498	0.42371	0.565217	0.440882	0.471204	0.38687	0.460653	0.406268	0.339876	0.414913	0.404879
Decision tree	2200	0.408163	0.341053	0.397351	0.332773	0.291994	0.428246	0.542373	0.432323	0.433604	0.37296	0.435572	0.393042	0.324851	0.401492	0.391221
Decision tree	2205	0.410646	0.326797	0.4375	0.366667	0.238095	0.441676	0.517699	0.417795	0.435696	0.420225	0.494297	0.403968	0.337501	0.409736	0.402811
Decision tree	2210	0.382812	0.332268	0.448198	0.370492	0.349158	0.416018	0.580931	0.42998	0.41989	0.387173	0.455373	0.408856	0.342898	0.415663	0.407496
Random forest	5	0.486111	0.32967	0.25573	0.305842	0.322259	0.325792	0.546448	0.425703	0.561151	0.324766	0.528651	0.376941	0.31048	0.401102	0.364637
Random forest	10	0.577778	0.344587	0.313084	0.427215	0.390925	0.473964	0.580407	0.541667	0.649874	0.388304	0.557971	0.450259	0.391548	0.476889	0.438084
Random forest	15	0.608059	0.381171	0.342385	0.516234	0.41958	0.513131	0.645283	0.562232	0.646914	0.451462	0.681733	0.498562	0.444681	0.52438	0.485496
Random forest	20	0.601449	0.388166	0.321078	0.552923	0.406534	0.521572	0.649541	0.605042	0.688608	0.455814	0.662791	0.506325	0.45419	0.532138	0.490616
Random forest	25	0.618868	0.388684	0.321205	0.53125	0.480427	0.520037	0.656881	0.619835	0.700252	0.479815	0.697856	0.519551	0.469631	0.546828	0.503416
Random forest	30	0.6121	0.397484	0.359524	0.537867	0.469314	0.502343	0.658228	0.598253	0.705584	0.511034	0.715415	0.525014	0.475627	0.551559	0.511421
Random forest	35	0.661597	0.413366	0.369487	0.51664	0.455342	0.518241	0.661765	0.638581	0.706186	0.518349	0.7	0.53134	0.481866	0.559959	0.51863
Random forest	40	0.706349	0.395522	0.421176	0.537217	0.488735	0.50598	0.645985	0.617068	0.720207	0.525229	0.70495	0.538528	0.489557	0.569856	0.527237
Random forest	45	0.676806	0.389095	0.418118	0.54717	0.483871	0.523416	0.664193	0.630631	0.705584	0.516129	0.684105	0.53824	0.489191	0.567193	0.526266
Random forest	50	0.688	0.412658	0.457338	0.548031	0.512111	0.545126	0.658088	0.618834	0.725849	0.527811	0.694779	0.553767	0.506621	0.580784	0.543383
Random forest	55	0.669231	0.422785	0.482986	0.535032	0.505455	0.541028	0.6814	0.658879	0.731959	0.523585	0.690619	0.558942	0.512088	0.585723	0.549299
Random forest	60	0.674419	0.421594	0.471121	0.565079	0.512545	0.534283	0.679928	0.630137	0.747423	0.501193	0.707269	0.558079	0.511986	0.585908	0.54671
Random forest	65	0.726531	0.420382	0.486736	0.5375	0.520646	0.540444	0.67156	0.686364	0.746803	0.521437	0.722892	0.566705	0.521296	0.598299	0.556598
Random forest	70	0.727273	0.416559	0.537705	0.535948	0.528864	0.527901	0.666667	0.668172	0.759162	0.53271	0.698473	0.570443	0.525049	0.599948	0.561149
Random forest	75	0.733333	0.431322	0.528053	0.540453	0.513274	0.570423	0.675277	0.642202	0.749326	0.521226	0.730469	0.575618	0.530661	0.603214	0.565931
Random forest	80	0.717131	0.420079	0.516704	0.540284	0.503546	0.560352	0.6814	0.675737	0.740741	0.522459	0.701961	0.571018	0.526405	0.598218	0.560212
Random forest	85	0.731707	0.417098	0.525386	0.553945	0.5	0.573203	0.676525	0.672854	0.753927	0.53085	0.719682	0.577056	0.532437	0.605016	0.566514
Random forest	90	0.712551	0.427284	0.493274	0.54717	0.518919	0.576512	0.680374	0.653244	0.738462	0.530093	0.723926	0.573318	0.528386	0.600164	0.562776
Random forest	95	0.707819	0.425033	0.510067	0.581169	0.523132	0.585022	0.687732	0.651584	0.764858	0.543153	0.707753	0.582519	0.538735	0.607938	0.571166
Random forest	100	0.716667	0.40874	0.505073	0.543689	0.514991	0.563556	0.677656	0.649533	0.743003	0.537313	0.727634	0.571305	0.526064	0.598896	0.560507
Random forest	105	0.712	0.41688	0.498851	0.563011	0.530329	0.557692	0.671614	0.666667	0.741514	0.535017	0.708758	0.57188	0.526799	0.600212	0.561832
Random forest	110	0.759494	0.413706	0.515186	0.565724	0.517483	0.5777	0.686679	0.669746	0.713924	0.550691	0.730539	0.580794	0.536271	0.60917	0.570151
Random forest	115	0.757447	0.431274	0.519509	0.561983	0.495575	0.560278	0.698113	0.683258	0.78125	0.531765	0.713147	0.579931	0.535213	0.612145	0.569975
Random forest	120	0.731707	0.414665	0.542222	0.572848	0.52356	0.559083	0.693182	0.696262	0.75718	0.536866	0.730539	0.583956	0.539551	0.614374	0.574459
Random forest	125	0.706827	0.409266	0.527132	0.570962	0.51865	0.575678	0.686792	0.679335	0.75969	0.536697	0.730924	0.581656	0.537338	0.609269	0.571102
Random forest	130	0.755187	0.398964	0.525727	0.589615	0.506993	0.56617	0.68797	0.674157	0.760638	0.533485	0.716832	0.579643	0.535069	0.610522	0.568285
Random forest	135	0.765432	0.4	0.525346	0.542149	0.507772	0.569456	0.680529	0.676923	0.730245	0.546929	0.717349	0.576481	0.532033	0.605648	0.565432
Random forest	140	0.735537	0.43389	0.53653	0.548077	0.503401	0.570671	0.698473	0.680365	0.74934	0.537143	0.725451	0.582231	0.538098	0.610807	0.572955
Random forest	145	0.730159	0.433071	0.503955	0.582064	0.536752	0.584906	0.690566	0.708804	0.80109	0.539249	0.717742	0.589994	0.547089	0.62076	0.579359
Random forest	150	0.744939	0.422827	0.502283	0.564516	0.506024	0.559292	0.681564	0.681319	0.760638	0.528389	0.708	0.574756	0.530206	0.605436	0.563942
Random forest	155	0.720648	0.427657	0.493088	0.592471	0.510417	0.581093	0.693032	0.715935	0.793734	0.527043	0.710317	0.584244	0.540656	0.615039	0.572831
Random forest	160	0.77686	0.41688	0.489192	0.589226	0.515679	0.56948	0.703422	0.672769	0.770449	0.528389	0.706114	0.579068	0.534616	0.612587	0.567364
Random forest	165	0.730159	0.425422	0.525597	0.585526	0.525773	0.578125	0.683019	0.682135	0.750656	0.533487	0.738095	0.586256	0.542995	0.614363	0.575647
Random forest	170	0.72	0.423684	0.490263	0.591549	0.494662	0.566464	0.702087	0.64977	0.723514	0.537757	0.717435	0.574756	0.530522	0.601562	0.562857
Random forest	175	0.753036	0.40874	0.535593	0.589198	0.525573	0.559441	0.696154	0.675676	0.758065	0.528604	0.715953	0.582231	0.538034	0.613276	0.571507
Random forest	180	0.773109	0.43061	0.545657	0.565359	0.533997	0.564685	0.692161	0.688222	0.772222	0.52124	0.695825	0.583956	0.539723	0.616644	0.575241
Random forest	185	0.718367	0.413882	0.547884	0.585056	0.510135	0.560633	0.694497	0.701671	0.780105	0.532558	0.709016	0.583669	0.539617	0.613982	0.574278
Random forest	190	0.768595	0.427083	0.56087	0.58427	0.527027	0.584211	0.68714	0.7277	0.784741	0.536866	0.719836	0.596032	0.553142	0.628031	0.587028
Random forest	195	0.771186	0.429139	0.579459	0.585056	0.528897	0.58384	0.694818	0.712329	0.775956	0.543153	0.727273	0.600058	0.557945	0.630101	0.590582
Random forest	200	0.729508	0.420513	0.590129	0.561056	0.54025	0.585153	0.685824	0.700696	0.762162	0.54104	0.7251	0.595457	0.552217	0.621948	0.586493
Random forest	205	0.727273	0.416667	0.585586	0.581699	0.54359	0.575627	0.701149	0.712018	0.782369	0.530565	0.731898	0.597182	0.554942	0.626222	0.587618
Random forest	210	0.758333	0.418972	0.583878	0.587276	0.513986	0.592014	0.695817	0.713287	0.785146	0.521143	0.711111	0.59632	0.553767	0.625542	0.585878
Random forest	215	0.759494	0.428387	0.599109	0.595041	0.521739	0.569957	0.694818	0.693587	0.759563	0.541906	0.721443	0.596607	0.553854	0.625913	0.588577
Random forest	220	0.777778	0.442159	0.573009	0.574194	0.547899	0.57981	0.706107	0.699267	0.775068	0.539429	0.711656	0.598045	0.55532	0.62967	0.590174
Random forest	225	0.771186	0.432503	0.583691	0.561175	0.536332	0.573883	0.689655	0.688679	0.782609	0.53972	0.712	0.594595	0.551642	0.624676	0.586032
Random forest	230	0.734177	0.455729	0.601293	0.586538	0.537522	0.581882	0.694497	0.711538	0.783784	0.545035	0.729459	0.60552	0.563815	0.632859	0.597912
Random forest	235	0.763948	0.439276	0.57329	0.558824	0.53886	0.579634	0.70155	0.690141	0.746594	0.541284	0.717949	0.59402	0.550607	0.62285	0.585727
Random forest	240	0.773333	0.459184	0.579459	0.57329	0.532203	0.586995	0.698473	0.685714	0.763441	0.549654	0.738956	0.601783	0.559065	0.630973	0.594358
Random forest	245	0.745763	0.422827	0.597146	0.597403	0.555366	0.576592	0.702913	0.706161	0.747312	0.550459	0.731707	0.60207	0.559891	0.630332	0.593655
Random forest	250	0.773913	0.431373	0.604444	0.579378	0.539363	0.570685	0.693487	0.685185	0.782842	0.53961	0.741036	0.600633	0.558544	0.631029	0.592247
Random forest	255	0.748936	0.420499	0.582609	0.589577	0.510791	0.568995	0.70229	0.671429	0.727749	0.545455	0.722555	0.590857	0.547714	0.617353	0.581107
Random forest	260	0.778761	0.43871	0.572057	0.569514	0.521295	0.579216	0.702703	0.691943	0.77748	0.541096	0.725451	0.595745	0.552627	0.627111	0.587404
Random forest	265	0.729614	0.44186	0.597345	0.592471	0.525217	0.587638	0.710938	0.711217	0.768831	0.539977	0.709419	0.60207	0.560119	0.628593	0.593421
Random forest	270	0.76652	0.437333	0.585635	0.578512	0.505824	0.59215	0.714563	0.691589	0.772118	0.541096	0.738095	0.600633	0.558728	0.629403	0.591196
Random forest	275	0.754237	0.431012	0.568257	0.58194	0.513423	0.578992	0.724806	0.673031	0.75	0.558621	0.734375	0.596607	0.554168	0.624427	0.586841
Random forest	280	0.757709	0.447958	0.576123	0.616415	0.485857	0.592845	0.711198	0.713615	0.766756	0.523536	0.73913	0.600345	0.558066	0.630104	0.591252
Random forest	285	0.731092	0.432642	0.61488	0.60626	0.511304	0.58427	0.704062	0.691589	0.757333	0.539429	0.730924	0.60207	0.559849	0.627617	0.593207
Random forest	290	0.709957	0.425926	0.605117	0.599338	0.510779	0.568511	0.712381	0.702326	0.791086	0.536697	0.752988	0.600058	0.558125	0.628646	0.591587
Random forest	295	0.729614	0.423226	0.576458	0.59	0.527211	0.569191	0.706796	0.688679	0.759894	0.543182	0.718254	0.592869	0.549371	0.621137	0.58401
Random forest	300	0.731092	0.438392	0.584444	0.575163	0.524476	0.587124	0.705426	0.677725	0.764398	0.533333	0.732283	0.596895	0.554398	0.623078	0.587587
Random forest	305	0.742616	0.448768	0.583333	0.588235	0.487719	0.587727	0.708812	0.70892	0.774194	0.546286	0.717131	0.599482	0.557053	0.626704	0.590554
Random forest	310	0.739837	0.435798	0.599356	0.577922	0.520796	0.591767	0.727626	0.7	0.764228	0.533024	0.737673	0.602933	0.560905	0.629821	0.593211
Random forest	315	0.755365	0.429119	0.593647	0.581699	0.533569	0.595819	0.707224	0.680952	0.770449	0.552511	0.724	0.602645	0.560333	0.629487	0.59329
Random forest	320	0.793103	0.450128	0.590763	0.575658	0.522202	0.593695	0.713472	0.724299	0.763636	0.52948	0.709939	0.60322	0.56088	0.633307	0.594154
Random forest	325	0.733333	0.430769	0.586932	0.561129	0.525573	0.60354	0.704981	0.706977	0.77957	0.524741	0.716832	0.598045	0.555504	0.624943	0.588556
Random forest	330	0.767857	0.423684	0.588108	0.576105	0.507563	0.608247	0.703846	0.71734	0.762162	0.540603	0.714286	0.600345	0.55804	0.628164	0.590549
Random forest	335	0.757709	0.423927	0.586433	0.607717	0.51505	0.585492	0.708661	0.699531	0.756906	0.535017	0.758483	0.600345	0.557777	0.630448	0.591365
Random forest	340	0.755556	0.432778	0.589362	0.585366	0.542553	0.600172	0.711198	0.68046	0.766304	0.522248	0.729084	0.600633	0.557774	0.628644	0.591273
Random forest	345	0.72807	0.443005	0.598253	0.623729	0.531732	0.612876	0.716763	0.695853	0.775068	0.54023	0.721569	0.610408	0.569112	0.635195	0.600696
Random forest	350	0.747826	0.434227	0.577137	0.578595	0.519031	0.592973	0.710938	0.717949	0.748663	0.552661	0.730539	0.600345	0.557653	0.628231	0.591582
Random forest	355	0.753247	0.439644	0.589147	0.595318	0.518135	0.59637	0.709924	0.731935	0.763441	0.545662	0.72	0.604658	0.562511	0.632984	0.595922
Random forest	360	0.752066	0.423529	0.572052	0.577419	0.532174	0.609672	0.693642	0.725581	0.783562	0.531792	0.746507	0.602645	0.56078	0.631636	0.592409
Random forest	365	0.771186	0.446999	0.600427	0.596376	0.539629	0.606167	0.716475	0.688995	0.760331	0.555429	0.733607	0.610408	0.56853	0.637784	0.602076
Random forest	370	0.765217	0.437995	0.596491	0.579288	0.514184	0.597246	0.703422	0.699764	0.787234	0.552273	0.725838	0.605233	0.563826	0.632632	0.595565
Random forest	375	0.754386	0.419562	0.57971	0.592	0.538983	0.600527	0.71068	0.691943	0.780749	0.550562	0.729459	0.602933	0.56067	0.631687	0.593369
Random forest	380	0.737288	0.439791	0.610318	0.586885	0.513423	0.609442	0.720617	0.708625	0.770083	0.550926	0.722555	0.608683	0.56752	0.633632	0.599502
Random forest	385	0.729614	0.451031	0.589544	0.596434	0.522337	0.621878	0.716535	0.680751	0.774194	0.547945	0.727273	0.608683	0.567274	0.632503	0.599267
Random forest	390	0.732759	0.421594	0.608123	0.591597	0.492255	0.598628	0.705653	0.682353	0.77686	0.544835	0.727984	0.600058	0.557293	0.625695	0.590744
Random forest	395	0.734177	0.449871	0.608414	0.591736	0.56239	0.60733	0.692607	0.703448	0.778667	0.547945	0.740891	0.612708	0.571415	0.637952	0.60442
Random forest	400	0.77533	0.414322	0.595604	0.582915	0.521008	0.580311	0.712062	0.695035	0.753388	0.544218	0.721443	0.596607	0.553253	0.626876	0.587918
Random forest	405	0.763948	0.459144	0.584615	0.580858	0.516779	0.587727	0.714286	0.713948	0.770889	0.53653	0.735354	0.60322	0.56109	0.633098	0.595348
Random forest	410	0.770563	0.435339	0.604099	0.589018	0.521441	0.595013	0.73161	0.686916	0.782857	0.534231	0.722892	0.603795	0.560953	0.633998	0.595508
Random forest	415	0.746781	0.413972	0.573319	0.5568	0.554217	0.5915	0.716243	0.686636	0.77686	0.557604	0.740157	0.59977	0.5573	0.628553	0.590184
Random forest	420	0.725	0.435897	0.588629	0.580858	0.535593	0.577894	0.714286	0.691765	0.790323	0.546286	0.72619	0.600345	0.557924	0.628429	0.591844
Random forest	425	0.751092	0.428758	0.573009	0.585526	0.496552	0.598639	0.72093	0.685579	0.767196	0.546286	0.709163	0.596895	0.554321	0.623885	0.586646
Random forest	430	0.763158	0.436842	0.585683	0.576052	0.520548	0.59622	0.711538	0.693208	0.777174	0.535797	0.721443	0.600345	0.558105	0.628878	0.591
Random forest	435	0.738589	0.426938	0.572985	0.587459	0.521891	0.595259	0.709056	0.702576	0.768	0.529076	0.729839	0.597182	0.553967	0.625606	0.587628
Random forest	440	0.731915	0.430218	0.578603	0.586491	0.526678	0.595671	0.709056	0.677419	0.755556	0.541906	0.720322	0.596895	0.553745	0.623076	0.587835
Random forest	445	0.741667	0.452781	0.596491	0.589198	0.530973	0.609966	0.731898	0.693396	0.780488	0.546286	0.707031	0.609258	0.567949	0.634561	0.599823
Random forest	450	0.7173	0.42711	0.590909	0.594059	0.523297	0.600172	0.722656	0.699074	0.787062	0.554795	0.735354	0.605808	0.563678	0.631981	0.596217
Random forest	455	0.74477	0.435897	0.598493	0.587859	0.527586	0.598592	0.716243	0.696682	0.758808	0.536249	0.715152	0.60207	0.559449	0.628757	0.593228
Random forest	460	0.712551	0.417303	0.580858	0.569157	0.512998	0.586268	0.709552	0.711628	0.748634	0.545246	0.722449	0.593157	0.549642	0.619695	0.584367
Random forest	465	0.756522	0.43389	0.613391	0.595395	0.503497	0.595197	0.720472	0.681055	0.746667	0.539429	0.74	0.60322	0.560718	0.629592	0.594199
Random forest	470	0.698795	0.428755	0.586399	0.570957	0.488656	0.596552	0.711799	0.682135	0.775401	0.529344	0.718563	0.592869	0.549778	0.617032	0.583036
Random forest	475	0.729614	0.434783	0.594235	0.579564	0.525597	0.592784	0.706334	0.688222	0.781915	0.525346	0.724696	0.59862	0.55594	0.625735	0.589686
Random forest	480	0.73913	0.428755	0.576123	0.614357	0.551959	0.58319	0.701149	0.694253	0.784946	0.535506	0.708502	0.59977	0.557207	0.628897	0.590683
Random forest	485	0.742616	0.428571	0.58324	0.592105	0.502547	0.594364	0.705653	0.685185	0.772973	0.540046	0.72837	0.597757	0.555268	0.625061	0.588241
Random forest	490	0.725	0.444159	0.559824	0.590164	0.485062	0.59727	0.730845	0.699074	0.745308	0.541231	0.72	0.595745	0.552785	0.621631	0.585905
Random forest	495	0.735537	0.443005	0.592511	0.598684	0.521441	0.593804	0.702913	0.675926	0.768392	0.533181	0.713996	0.599482	0.557005	0.625399	0.59068
Random forest	500	0.737288	0.428755	0.599779	0.589577	0.522034	0.604003	0.719536	0.682135	0.794521	0.551724	0.730924	0.606095	0.564241	0.632752	0.596723
Random forest	505	0.746781	0.434343	0.58	0.581081	0.512456	0.602553	0.724409	0.681818	0.761394	0.546911	0.717949	0.600058	0.557301	0.626336	0.59029
Random forest	510	0.716049	0.439791	0.572062	0.596825	0.537367	0.602575	0.71068	0.71564	0.762667	0.536082	0.736634	0.603795	0.562343	0.62967	0.593931
Random forest	515	0.761905	0.44189	0.595369	0.580645	0.51	0.61512	0.698842	0.688525	0.745308	0.542294	0.710579	0.601495	0.559022	0.626407	0.59252
Random forest	520	0.752137	0.426768	0.580574	0.609121	0.501706	0.597246	0.740443	0.688525	0.77628	0.540416	0.718563	0.60092	0.558089	0.630162	0.591287
Random forest	525	0.745763	0.437418	0.568627	0.598347	0.501754	0.600337	0.733333	0.691415	0.757493	0.527523	0.717131	0.598045	0.555608	0.625377	0.587562
Random forest	530	0.756522	0.425641	0.559563	0.596315	0.496528	0.602716	0.723658	0.705882	0.772603	0.533181	0.729839	0.59747	0.554304	0.627495	0.587347
Random forest	535	0.733333	0.40621	0.575758	0.612111	0.507993	0.591065	0.7251	0.695652	0.746594	0.551487	0.722555	0.59747	0.554472	0.624351	0.586781
Random forest	540	0.745902	0.442186	0.594059	0.585124	0.491349	0.597403	0.733728	0.665116	0.781421	0.537757	0.726547	0.600345	0.557562	0.627327	0.591066
Random forest	545	0.719665	0.457286	0.577007	0.604575	0.533563	0.602283	0.724752	0.671264	0.773842	0.547977	0.731313	0.60552	0.562991	0.63123	0.597194
Random forest	550	0.75	0.448454	0.591304	0.610561	0.496575	0.611927	0.720157	0.690307	0.768392	0.549425	0.729084	0.607533	0.565758	0.63329	0.598095
Random forest	555	0.741667	0.428025	0.599119	0.599018	0.540351	0.6068	0.706564	0.676056	0.770889	0.536806	0.72837	0.60437	0.562153	0.630333	0.594896
Random forest	560	0.729508	0.433987	0.560088	0.599002	0.524535	0.606897	0.721569	0.687927	0.782609	0.546498	0.724	0.60207	0.56006	0.628784	0.591655
Random forest	565	0.713115	0.437975	0.5898	0.581169	0.54766	0.59087	0.735586	0.675991	0.778082	0.546296	0.740594	0.604083	0.561905	0.630649	0.595417
Random forest	570	0.722689	0.441524	0.571114	0.605863	0.530822	0.611584	0.723735	0.677494	0.762431	0.543124	0.721248	0.604083	0.562615	0.62833	0.593658
Random forest	575	0.730924	0.431937	0.577729	0.588608	0.535902	0.589766	0.736842	0.675991	0.741144	0.558621	0.730539	0.601783	0.559976	0.627091	0.591807
Random forest	580	0.726531	0.412292	0.585311	0.608558	0.504288	0.579084	0.729459	0.692661	0.782369	0.527397	0.728	0.595457	0.552549	0.625086	0.585719
Random forest	585	0.717742	0.446999	0.585903	0.600969	0.487047	0.598276	0.732673	0.68046	0.748603	0.545035	0.743434	0.601208	0.558743	0.626104	0.592231
Random forest	590	0.73251	0.421734	0.579356	0.598684	0.486207	0.603774	0.717949	0.67907	0.782369	0.549601	0.720472	0.59862	0.556049	0.624702	0.588225
Random forest	595	0.741935	0.440204	0.583425	0.604651	0.518135	0.619048	0.713178	0.681614	0.76087	0.537585	0.748988	0.606383	0.564443	0.631785	0.596413
Random forest	600	0.707317	0.455013	0.566667	0.594507	0.539519	0.626506	0.725838	0.683721	0.759003	0.540046	0.732394	0.606671	0.56503	0.630048	0.597208
Random forest	605	0.728033	0.446475	0.599779	0.6	0.540728	0.602243	0.716243	0.693396	0.752688	0.544622	0.721893	0.607246	0.565896	0.631464	0.598156
Random forest	610	0.74477	0.439589	0.589404	0.5952	0.53012	0.620508	0.726916	0.686636	0.765499	0.553776	0.738956	0.610408	0.569105	0.635579	0.600536
Random forest	615	0.716667	0.436129	0.585153	0.587127	0.53913	0.622378	0.726562	0.704225	0.77957	0.53194	0.73494	0.607821	0.566373	0.633075	0.597725
Random forest	620	0.7	0.440986	0.572687	0.625205	0.53169	0.611159	0.714563	0.67426	0.760108	0.520138	0.725451	0.601495	0.559412	0.625113	0.591128
Random forest	625	0.702479	0.435233	0.58022	0.607029	0.500864	0.6	0.720472	0.666667	0.755435	0.553776	0.721443	0.599195	0.556627	0.622147	0.589487
Random forest	630	0.726531	0.423773	0.550499	0.5939	0.514783	0.608398	0.715128	0.679157	0.767568	0.537037	0.718563	0.59517	0.552402	0.621394	0.584284
Random forest	635	0.711462	0.432292	0.585792	0.59434	0.484746	0.606921	0.729412	0.705882	0.753316	0.549065	0.717435	0.60092	0.558915	0.624606	0.590727
Random forest	640	0.702041	0.433673	0.586399	0.598746	0.489583	0.610378	0.719844	0.686775	0.794521	0.52948	0.730159	0.600633	0.558361	0.6256	0.590608
Random forest	645	0.756303	0.436318	0.610318	0.592949	0.537102	0.619048	0.707692	0.694444	0.795699	0.539977	0.723658	0.611271	0.569905	0.637592	0.60167
Random forest	650	0.75	0.440764	0.593993	0.593548	0.481356	0.619594	0.713725	0.706977	0.770889	0.544828	0.716535	0.604658	0.56261	0.630201	0.595064
Random forest	655	0.72428	0.439336	0.570477	0.58529	0.532646	0.599111	0.730469	0.680272	0.792453	0.545035	0.730223	0.602645	0.560523	0.629963	0.59311
Random forest	660	0.719008	0.446452	0.594475	0.586047	0.515098	0.601238	0.694981	0.691076	0.766756	0.527397	0.741344	0.60092	0.558766	0.625806	0.59209
Random forest	665	0.726531	0.429306	0.5837	0.590062	0.545769	0.609929	0.712062	0.700461	0.793388	0.544622	0.715746	0.605233	0.563388	0.631962	0.595834
Random forest	670	0.735537	0.425096	0.57489	0.600321	0.509466	0.615923	0.717131	0.660592	0.787062	0.551724	0.741935	0.60322	0.560953	0.629062	0.592768
Random forest	675	0.703125	0.43871	0.592179	0.605678	0.536585	0.60733	0.728346	0.711009	0.782369	0.536249	0.728	0.608396	0.567308	0.633598	0.598692
Random forest	680	0.714286	0.450262	0.573319	0.606742	0.511226	0.604692	0.730159	0.672854	0.76584	0.535755	0.726547	0.601783	0.559743	0.626516	0.592078
Random forest	685	0.716049	0.446999	0.579356	0.589342	0.534014	0.607843	0.722986	0.665148	0.775956	0.53855	0.738956	0.603508	0.561392	0.628654	0.594405
Random forest	690	0.710204	0.45283	0.583808	0.602606	0.502547	0.611888	0.717131	0.671141	0.768392	0.539863	0.73494	0.602933	0.560669	0.62685	0.59413
Random forest	695	0.714859	0.446701	0.574347	0.602219	0.529412	0.606327	0.707269	0.662069	0.770889	0.530148	0.724346	0.59977	0.55739	0.624417	0.59051
Random forest	700	0.695652	0.439336	0.581292	0.583333	0.5	0.599111	0.715953	0.686499	0.786885	0.515607	0.729124	0.595457	0.552666	0.621163	0.586164
Random forest	705	0.720648	0.433041	0.586169	0.554033	0.532174	0.609009	0.713147	0.672854	0.781421	0.537659	0.711111	0.597182	0.553966	0.622842	0.588775
Random forest	710	0.697674	0.439644	0.575556	0.585987	0.483592	0.59469	0.717435	0.63964	0.764543	0.521739	0.725806	0.589132	0.545194	0.613301	0.580029
Random forest	715	0.744939	0.435339	0.550336	0.581059	0.496528	0.624339	0.715128	0.671264	0.77628	0.539683	0.730159	0.598045	0.555351	0.624096	0.587131
Random forest	720	0.739837	0.446701	0.570787	0.599018	0.509666	0.596306	0.723404	0.678733	0.764228	0.544018	0.726547	0.600633	0.558159	0.627204	0.591033
Random forest	725	0.706827	0.433548	0.571429	0.58954	0.551959	0.599826	0.715706	0.69746	0.766304	0.512055	0.733871	0.598332	0.555847	0.62532	0.588913
Random forest	730	0.712551	0.430218	0.550857	0.586371	0.528428	0.603342	0.716832	0.677201	0.775623	0.509714	0.719682	0.591719	0.548514	0.619165	0.581676
Random forest	735	0.72	0.446154	0.568282	0.579618	0.50087	0.585237	0.72407	0.669663	0.779661	0.534722	0.727634	0.594307	0.551159	0.621446	0.585287
Random forest	740	0.729508	0.435768	0.578231	0.585987	0.529412	0.617673	0.720472	0.683258	0.777174	0.524741	0.736	0.602645	0.560497	0.62893	0.592733
Random forest	745	0.707819	0.419689	0.577576	0.576687	0.484429	0.59823	0.71875	0.693878	0.786704	0.545455	0.730159	0.595745	0.553218	0.621761	0.585693
Random forest	750	0.714859	0.408629	0.565267	0.591463	0.5189	0.612903	0.72619	0.678899	0.775726	0.52194	0.741483	0.596607	0.554051	0.623296	0.585301
Random forest	755	0.741667	0.415716	0.568282	0.597523	0.532374	0.613191	0.712598	0.672646	0.789189	0.534404	0.713427	0.599195	0.556433	0.626456	0.588383
Random forest	760	0.7251	0.429836	0.577878	0.59306	0.532884	0.608541	0.727273	0.688372	0.747253	0.545455	0.72837	0.60207	0.559729	0.627638	0.592688
Random forest	765	0.736	0.442159	0.580357	0.59271	0.518135	0.604817	0.731898	0.724771	0.774725	0.53303	0.722656	0.605233	0.563515	0.632842	0.595381
Random forest	770	0.727273	0.421875	0.576123	0.588055	0.524871	0.609865	0.723077	0.660465	0.774725	0.538373	0.739394	0.600058	0.557811	0.625827	0.589567
Random forest	775	0.718367	0.448408	0.564159	0.607874	0.520548	0.620018	0.735586	0.665127	0.772118	0.516204	0.734531	0.60207	0.559751	0.62754	0.591728
Random forest	780	0.718367	0.436364	0.572067	0.564885	0.5	0.619517	0.716535	0.686499	0.789189	0.516129	0.72407	0.596607	0.554199	0.622148	0.586227
Random forest	785	0.703125	0.430412	0.576923	0.602184	0.516129	0.618409	0.716243	0.692841	0.759894	0.546296	0.722222	0.60322	0.561745	0.62588	0.592572
Random forest	790	0.715447	0.445302	0.586517	0.564024	0.543294	0.599641	0.70793	0.694064	0.777174	0.528868	0.755556	0.602358	0.560608	0.628893	0.59387
Random forest	795	0.75	0.451204	0.562222	0.595944	0.495637	0.596616	0.740157	0.697987	0.779006	0.525229	0.726166	0.599482	0.556814	0.629106	0.589828
Random forest	800	0.74477	0.432778	0.59301	0.588055	0.526863	0.606222	0.721893	0.665179	0.763441	0.529138	0.715128	0.600633	0.558635	0.626043	0.590516
Random forest	805	0.756098	0.429293	0.575192	0.564341	0.493997	0.612903	0.71875	0.702326	0.794595	0.52755	0.742972	0.599482	0.556813	0.62891	0.589536
Random forest	810	0.704	0.412371	0.567873	0.585139	0.493151	0.594077	0.730539	0.693587	0.781915	0.551724	0.736	0.596032	0.553545	0.622761	0.58564
Random forest	815	0.717742	0.44186	0.568584	0.585516	0.526496	0.6	0.709056	0.680556	0.769648	0.532258	0.742972	0.598907	0.556604	0.624972	0.589471
Random forest	820	0.701195	0.447268	0.595265	0.577099	0.506849	0.615799	0.72332	0.678899	0.771739	0.535017	0.756539	0.60437	0.562596	0.62809	0.59552
Random forest	825	0.748971	0.421466	0.568207	0.57716	0.533333	0.611599	0.709552	0.694253	0.771739	0.540852	0.731225	0.60092	0.55926	0.628033	0.590156
Random forest	830	0.701613	0.437257	0.589831	0.568807	0.501718	0.606702	0.726916	0.696056	0.792553	0.529344	0.723232	0.59977	0.557859	0.624912	0.590222
Random forest	835	0.747967	0.425157	0.552661	0.582946	0.490694	0.596774	0.715953	0.682028	0.784946	0.531323	0.718876	0.591432	0.54805	0.620848	0.58124
Random forest	840	0.707692	0.433204	0.589404	0.575385	0.507042	0.618246	0.74	0.690909	0.779006	0.541096	0.724696	0.603795	0.562045	0.62788	0.593669
Random forest	845	0.698413	0.41761	0.590055	0.577039	0.48951	0.60217	0.706349	0.709977	0.76087	0.5338	0.71173	0.593445	0.550123	0.617957	0.584114
Random forest	850	0.735178	0.428571	0.588106	0.590625	0.497336	0.609541	0.710425	0.669604	0.774373	0.545244	0.72837	0.60092	0.559018	0.625216	0.590212
Random forest	855	0.733871	0.43758	0.558723	0.569697	0.506944	0.620444	0.718876	0.698413	0.75	0.533181	0.738281	0.59862	0.556495	0.624183	0.58823
Random forest	860	0.690476	0.425096	0.580645	0.558346	0.507042	0.613309	0.72619	0.683721	0.767568	0.52948	0.726908	0.59517	0.552484	0.61898	0.585476
Random forest	865	0.717742	0.43401	0.576577	0.596273	0.537786	0.601942	0.730539	0.690745	0.779292	0.536866	0.729783	0.603508	0.561581	0.630141	0.593645
Random forest	870	0.72	0.433333	0.573009	0.585516	0.51468	0.612389	0.728745	0.683258	0.761364	0.541714	0.730539	0.600345	0.557793	0.625868	0.590811
Random forest	875	0.723577	0.426528	0.573333	0.57716	0.503497	0.595782	0.69685	0.71028	0.782842	0.533947	0.740594	0.596607	0.554163	0.624036	0.586783
Random forest	880	0.721311	0.427822	0.612155	0.588055	0.501767	0.610619	0.725838	0.711944	0.776596	0.536249	0.719536	0.606095	0.564938	0.630172	0.595483
Random forest	885	0.734694	0.434447	0.609287	0.589147	0.514382	0.59331	0.728346	0.684807	0.786704	0.551963	0.737052	0.606383	0.56506	0.633104	0.597445
Random forest	890	0.73251	0.421594	0.620614	0.577287	0.488964	0.606702	0.742394	0.707547	0.785908	0.534104	0.726214	0.604658	0.562586	0.631258	0.594919
Random forest	895	0.729508	0.439024	0.613363	0.584906	0.503401	0.604003	0.724	0.706697	0.776536	0.550351	0.756972	0.609258	0.567857	0.635342	0.60059
Random forest	900	0.712551	0.433673	0.611607	0.577573	0.520354	0.598749	0.733068	0.689977	0.769231	0.552359	0.719536	0.605233	0.563567	0.628971	0.595907
Random forest	905	0.701613	0.434783	0.620994	0.584992	0.53405	0.609692	0.722555	0.70615	0.77686	0.537835	0.744639	0.610408	0.569375	0.634015	0.601114
Random forest	910	0.713725	0.423927	0.615054	0.553991	0.512456	0.602837	0.729783	0.705607	0.77628	0.5482	0.73913	0.604945	0.563236	0.629181	0.595036
Random forest	915	0.713725	0.429119	0.585259	0.597444	0.534483	0.616064	0.731225	0.696262	0.785714	0.540416	0.735178	0.607533	0.565898	0.633172	0.597356
Random forest	920	0.721311	0.449032	0.606522	0.583463	0.543554	0.615111	0.720157	0.688372	0.791328	0.529617	0.735178	0.610121	0.568909	0.634877	0.60083
Random forest	925	0.719008	0.446999	0.608407	0.586371	0.509532	0.599127	0.729459	0.713287	0.762431	0.558087	0.727273	0.607821	0.56604	0.632725	0.599684
Random forest	930	0.728745	0.432718	0.628319	0.589704	0.519793	0.612932	0.740891	0.701835	0.787879	0.551412	0.725869	0.613859	0.57336	0.638191	0.603982
Random forest	935	0.708661	0.442408	0.613861	0.572755	0.540835	0.605585	0.718254	0.669725	0.788204	0.533637	0.741935	0.606958	0.565809	0.630533	0.597663
Random forest	940	0.738956	0.451697	0.594475	0.574534	0.529101	0.607237	0.724409	0.714953	0.788043	0.542955	0.730097	0.609546	0.568644	0.636042	0.600175
Random forest	945	0.719368	0.436693	0.59846	0.592476	0.504604	0.608924	0.724346	0.691244	0.765499	0.558559	0.719368	0.606095	0.564443	0.629049	0.596033
Random forest	950	0.736842	0.43807	0.623632	0.583987	0.506195	0.595968	0.729839	0.7	0.782857	0.549376	0.718147	0.607533	0.565979	0.633174	0.598544
Random forest	955	0.744939	0.428016	0.608696	0.57903	0.523132	0.60461	0.738956	0.678733	0.761644	0.542334	0.713725	0.60437	0.562383	0.629438	0.594227
Random forest	960	0.726562	0.423127	0.601985	0.577573	0.501792	0.60262	0.732283	0.702079	0.784741	0.543578	0.730924	0.604083	0.562747	0.629751	0.593469
Random forest	965	0.69962	0.41721	0.591769	0.569659	0.507143	0.607617	0.730845	0.70615	0.75	0.542725	0.74902	0.601495	0.559921	0.624705	0.590469
Random forest	970	0.731707	0.409704	0.596529	0.576324	0.523132	0.583045	0.731225	0.687059	0.767196	0.545035	0.727984	0.599195	0.557502	0.625358	0.588005
Random forest	975	0.736	0.433071	0.609081	0.57903	0.507937	0.604329	0.720792	0.705882	0.78022	0.541284	0.731518	0.606095	0.564899	0.63174	0.596212
Random forest	980	0.708661	0.428384	0.580931	0.577982	0.520354	0.608238	0.72332	0.691943	0.788043	0.526316	0.711198	0.598907	0.556957	0.624125	0.588454
Random forest	985	0.754098	0.43758	0.618736	0.579755	0.523894	0.595259	0.734531	0.717949	0.78453	0.53194	0.740157	0.609258	0.567922	0.638039	0.600211
Random forest	990	0.737705	0.415144	0.615385	0.587869	0.497373	0.597902	0.730159	0.693208	0.764543	0.545455	0.715667	0.60207	0.560125	0.62731	0.591746
Random forest	995	0.74477	0.442384	0.616721	0.599064	0.541958	0.612707	0.72	0.69746	0.773333	0.548165	0.757515	0.616159	0.575971	0.64128	0.606452
Random forest	1000	0.748971	0.434783	0.609836	0.58529	0.504348	0.605472	0.715953	0.700229	0.8	0.544393	0.730097	0.608396	0.567506	0.634488	0.597942
Random forest	1005	0.734694	0.430248	0.608123	0.592476	0.520833	0.593583	0.728346	0.685446	0.77748	0.551881	0.744639	0.607533	0.566152	0.633432	0.597628
Random forest	1010	0.75102	0.444149	0.589404	0.574924	0.504409	0.601227	0.714563	0.705336	0.780488	0.543779	0.740157	0.604945	0.56393	0.631769	0.594955
Random forest	1015	0.717742	0.434437	0.611661	0.588957	0.521429	0.598397	0.719057	0.709091	0.781671	0.535918	0.738281	0.607533	0.566617	0.632422	0.59739
Random forest	1020	0.737705	0.428762	0.604803	0.589506	0.514085	0.610714	0.713178	0.699774	0.789041	0.548387	0.727273	0.608396	0.567624	0.633021	0.597488
Random forest	1025	0.717742	0.432718	0.604651	0.594427	0.511384	0.60298	0.723658	0.715935	0.793478	0.531501	0.738281	0.607246	0.566236	0.633341	0.597044
Random forest	1030	0.73029	0.42711	0.581369	0.600311	0.52669	0.607394	0.728713	0.716553	0.784416	0.550523	0.730845	0.608396	0.567305	0.634929	0.597489
Random forest	1035	0.759184	0.419146	0.606667	0.583851	0.503546	0.59876	0.707031	0.697248	0.782842	0.533947	0.735812	0.602358	0.560552	0.629821	0.591828
Random forest	1040	0.728745	0.421053	0.603732	0.58567	0.547038	0.598782	0.724752	0.686636	0.794595	0.534884	0.753968	0.607533	0.56652	0.634532	0.597119
Random forest	1045	0.709677	0.400531	0.598028	0.584992	0.529617	0.601045	0.736634	0.701176	0.769231	0.541371	0.725146	0.602358	0.561087	0.627041	0.590608
Random forest	1050	0.7251	0.434896	0.598214	0.578867	0.491289	0.597701	0.721116	0.713636	0.766756	0.542056	0.738281	0.602645	0.561167	0.627992	0.592658
Random forest	1055	0.755187	0.437418	0.609865	0.568779	0.524476	0.596803	0.730097	0.703704	0.805405	0.552661	0.739884	0.610696	0.570183	0.638571	0.600897
Random forest	1060	0.733871	0.425587	0.610989	0.580745	0.506024	0.59605	0.711198	0.726862	0.781671	0.537931	0.74	0.604945	0.563371	0.631903	0.595233
Random forest	1065	0.754098	0.445323	0.598895	0.571429	0.516579	0.589789	0.730159	0.705882	0.759358	0.556582	0.722656	0.605233	0.564037	0.631886	0.596114
Random forest	1070	0.716535	0.423181	0.601571	0.588957	0.494737	0.6	0.714844	0.705336	0.781671	0.550228	0.731141	0.604083	0.563409	0.628018	0.592994
Random forest	1075	0.72	0.430446	0.596491	0.578275	0.518784	0.597357	0.717054	0.700893	0.783784	0.550523	0.715667	0.603795	0.562375	0.628116	0.593226
Random forest	1080	0.727273	0.442708	0.602247	0.594679	0.544803	0.599826	0.72619	0.712695	0.786885	0.537313	0.731898	0.610696	0.570165	0.636956	0.600884
Random forest	1085	0.740741	0.412533	0.613187	0.589666	0.504505	0.602094	0.74	0.715596	0.793651	0.552448	0.731225	0.609258	0.568459	0.635968	0.598025
Random forest	1090	0.744939	0.434088	0.59235	0.611024	0.528169	0.602094	0.706796	0.709382	0.801105	0.550058	0.735812	0.610696	0.570185	0.637802	0.600175
Random forest	1095	0.730159	0.440104	0.587319	0.581761	0.521891	0.618467	0.724	0.701124	0.790191	0.550523	0.742633	0.610121	0.569381	0.635288	0.599706
Random forest	1100	0.726562	0.435006	0.594104	0.579937	0.527828	0.596675	0.719536	0.728929	0.77748	0.542294	0.731898	0.606383	0.565475	0.63275	0.596331
Random forest	1105	0.746888	0.427623	0.576837	0.588235	0.507937	0.592851	0.728346	0.733781	0.796791	0.528522	0.724806	0.602645	0.561456	0.632056	0.59124
Random forest	1110	0.739837	0.438896	0.608108	0.588771	0.53286	0.600889	0.704981	0.724832	0.788204	0.545244	0.741176	0.611558	0.571566	0.637618	0.601491
Random forest	1115	0.730159	0.423752	0.602892	0.582822	0.545455	0.594356	0.730845	0.714607	0.79564	0.55441	0.73805	0.611271	0.571386	0.637544	0.600155
Random forest	1120	0.738956	0.434783	0.598655	0.570988	0.530756	0.592788	0.72549	0.721698	0.778378	0.542923	0.725146	0.604945	0.563455	0.632778	0.59584
Random forest	1125	0.736	0.443272	0.5902	0.584848	0.502693	0.608772	0.727273	0.69526	0.762943	0.543757	0.734615	0.605808	0.565039	0.629967	0.59495
Random forest	1130	0.743802	0.433766	0.607261	0.567442	0.51865	0.602643	0.734531	0.696629	0.768392	0.545035	0.740741	0.606671	0.56524	0.632627	0.596799
Random forest	1135	0.746988	0.417112	0.577093	0.571875	0.524064	0.612597	0.723735	0.705607	0.752044	0.562137	0.733205	0.604945	0.564117	0.629678	0.593132
Random forest	1140	0.722222	0.414993	0.612429	0.583333	0.537005	0.578811	0.737052	0.710407	0.79564	0.550926	0.729783	0.606383	0.565935	0.633873	0.596224
Random forest	1145	0.765432	0.424403	0.598007	0.600629	0.54417	0.602431	0.73913	0.719818	0.771739	0.552359	0.711538	0.611558	0.571206	0.63906	0.600418
Random forest	1150	0.713178	0.421734	0.594779	0.594679	0.522807	0.598592	0.729412	0.704545	0.770889	0.550857	0.763419	0.607533	0.566631	0.633172	0.597058
Random forest	1155	0.722892	0.417989	0.597315	0.576324	0.549296	0.60177	0.706564	0.699074	0.776596	0.569143	0.728682	0.607533	0.566872	0.631422	0.596993
Random forest	1160	0.715953	0.44183	0.603524	0.586626	0.531194	0.590949	0.73913	0.694064	0.765027	0.544612	0.737673	0.606958	0.565946	0.631871	0.597339
Random forest	1165	0.732283	0.435829	0.6046	0.583072	0.529197	0.596831	0.71875	0.694505	0.784741	0.53961	0.7393	0.607533	0.566879	0.632611	0.596734
Random forest	1170	0.728745	0.411995	0.569214	0.559748	0.539964	0.596803	0.72093	0.690423	0.766304	0.552995	0.725146	0.597757	0.555512	0.623843	0.5868
Random forest	1175	0.712	0.434555	0.587973	0.582555	0.504348	0.599465	0.714563	0.68623	0.770492	0.551963	0.744186	0.602358	0.560817	0.626212	0.59216
Random forest	1180	0.75	0.428755	0.589026	0.584906	0.505226	0.602496	0.727273	0.7051	0.779292	0.552119	0.749515	0.606383	0.564806	0.633973	0.596054
Random forest	1185	0.755187	0.439216	0.600887	0.589905	0.533563	0.612281	0.717647	0.709677	0.778082	0.553531	0.750988	0.613283	0.572692	0.640088	0.603643
Random forest	1190	0.756098	0.453608	0.592179	0.603531	0.512195	0.601045	0.732283	0.689342	0.782123	0.558891	0.74856	0.612133	0.571394	0.639078	0.602453
Random forest	1195	0.738956	0.436601	0.590708	0.584759	0.509666	0.584856	0.726547	0.708333	0.783784	0.544186	0.727626	0.602645	0.561043	0.630548	0.592921
Random forest	1200	0.7251	0.43467	0.594059	0.59588	0.529617	0.599297	0.735178	0.703196	0.781421	0.551804	0.755382	0.610408	0.569447	0.636873	0.600329
Random forest	1205	0.717742	0.431012	0.606866	0.599064	0.522807	0.606742	0.731225	0.712644	0.762943	0.562427	0.739726	0.612133	0.571847	0.635745	0.601818
Random forest	1210	0.744939	0.445928	0.611422	0.598746	0.515679	0.596704	0.727984	0.70354	0.774373	0.549828	0.761341	0.612996	0.573054	0.639135	0.603112
Random forest	1215	0.7251	0.437995	0.595078	0.610169	0.524823	0.608238	0.735409	0.675862	0.768	0.551163	0.741748	0.610696	0.570563	0.633962	0.599364
Random forest	1220	0.744	0.413885	0.588764	0.596215	0.513089	0.60262	0.727626	0.675737	0.751351	0.550626	0.735812	0.602645	0.561497	0.627248	0.590744
Random forest	1225	0.736	0.419786	0.595792	0.591772	0.510638	0.588946	0.734531	0.684444	0.792244	0.550857	0.731518	0.603795	0.562583	0.630594	0.592746
Random forest	1230	0.729508	0.453608	0.603859	0.604294	0.531952	0.600531	0.738095	0.689342	0.775956	0.556701	0.72407	0.612133	0.571563	0.637084	0.603089
Random forest	1235	0.710938	0.421192	0.619154	0.58589	0.508772	0.611208	0.72407	0.705069	0.763441	0.563152	0.73161	0.609546	0.569238	0.631318	0.598894
Random forest	1240	0.733871	0.447644	0.621469	0.589905	0.528897	0.607237	0.731225	0.691796	0.77957	0.550562	0.7251	0.612996	0.572621	0.637025	0.60358
Random forest	1245	0.748971	0.436601	0.608889	0.584375	0.52437	0.59893	0.722656	0.671171	0.773109	0.570125	0.738523	0.608971	0.567852	0.634338	0.599944
Random forest	1250	0.758333	0.447059	0.61522	0.597484	0.527076	0.630742	0.719844	0.713636	0.793388	0.550691	0.739726	0.619896	0.579911	0.644836	0.609483
Random forest	1255	0.730159	0.440204	0.613817	0.598131	0.514286	0.614565	0.722222	0.713318	0.8	0.564162	0.7	0.612421	0.571644	0.637351	0.603585
Random forest	1260	0.75	0.426316	0.607539	0.6	0.555932	0.609607	0.734127	0.710706	0.768392	0.551804	0.737255	0.614721	0.574576	0.641062	0.604276
Random forest	1265	0.71875	0.432718	0.582781	0.616352	0.541012	0.603203	0.704062	0.687783	0.785908	0.547344	0.719057	0.606383	0.565414	0.630815	0.595645
Random forest	1270	0.771186	0.416337	0.600897	0.580645	0.539792	0.586268	0.71875	0.698413	0.781163	0.557078	0.727626	0.605233	0.56402	0.634378	0.595287
Random forest	1275	0.75102	0.415655	0.585903	0.589147	0.536412	0.607018	0.720157	0.727273	0.782842	0.555429	0.72233	0.608971	0.568589	0.635744	0.597137
Random forest	1280	0.725806	0.431788	0.593505	0.597156	0.503448	0.60262	0.714004	0.702461	0.789916	0.562358	0.734774	0.607246	0.56628	0.632531	0.597176
Random forest	1285	0.744939	0.441454	0.6046	0.589147	0.542955	0.625551	0.714563	0.675737	0.762162	0.56	0.746939	0.614434	0.574525	0.637095	0.604109
Random forest	1290	0.730159	0.420348	0.608407	0.575851	0.529825	0.59207	0.720307	0.697039	0.750685	0.543578	0.734127	0.602933	0.56183	0.62749	0.592448
Random forest	1295	0.760331	0.404762	0.613839	0.597484	0.532628	0.594502	0.735586	0.698198	0.778667	0.570447	0.744	0.611846	0.571544	0.639131	0.600697
Random forest	1300	0.75102	0.431012	0.608696	0.595944	0.525952	0.598411	0.719057	0.693878	0.770492	0.547756	0.736434	0.608396	0.567541	0.634423	0.598216
Random forest	1305	0.752	0.427056	0.579841	0.5952	0.545139	0.615517	0.725838	0.710407	0.770492	0.573696	0.720157	0.612421	0.572339	0.637758	0.601206
Random forest	1310	0.744939	0.427807	0.592265	0.59816	0.519793	0.607174	0.72549	0.688525	0.763736	0.552601	0.727626	0.606671	0.565917	0.631647	0.595721
Random forest	1315	0.75502	0.440678	0.600675	0.594679	0.54321	0.606272	0.726547	0.700665	0.787879	0.560641	0.73622	0.614434	0.574255	0.641135	0.604534
Random forest	1320	0.773663	0.428198	0.599099	0.586583	0.536667	0.604775	0.721569	0.693512	0.761111	0.563152	0.725838	0.608971	0.568151	0.635833	0.59905
Random forest	1325	0.741036	0.448549	0.597802	0.586047	0.507194	0.609236	0.732283	0.718062	0.767123	0.544202	0.726562	0.609546	0.568837	0.634372	0.599015
Random forest	1330	0.733068	0.431788	0.59417	0.587859	0.52381	0.591574	0.730469	0.719457	0.7507	0.552359	0.734531	0.60552	0.564535	0.631799	0.595783
Random forest	1335	0.732283	0.428384	0.613187	0.595944	0.521277	0.601036	0.733068	0.702222	0.780627	0.545035	0.745491	0.610121	0.569379	0.636232	0.600044
Random forest	1340	0.746988	0.433962	0.597547	0.59816	0.497373	0.606114	0.718447	0.707483	0.771739	0.55594	0.746562	0.609546	0.569494	0.634574	0.598365
Random forest	1345	0.754098	0.432718	0.608305	0.562986	0.549565	0.59738	0.727984	0.697778	0.773109	0.544018	0.733871	0.607246	0.566243	0.63471	0.598057
Random forest	1350	0.736434	0.423435	0.610169	0.5919	0.538194	0.609541	0.719057	0.708804	0.781163	0.569492	0.735409	0.614146	0.574365	0.638509	0.603468
Random forest	1355	0.735178	0.425033	0.590348	0.585443	0.534513	0.594266	0.704981	0.700461	0.793478	0.556064	0.753507	0.606671	0.56572	0.633934	0.596696
Random forest	1360	0.727273	0.430647	0.610433	0.589905	0.527434	0.614447	0.738703	0.728889	0.773842	0.564815	0.729783	0.615871	0.576132	0.639652	0.604946
Random forest	1365	0.738095	0.414439	0.6191	0.585516	0.529825	0.618467	0.711462	0.690909	0.77095	0.558352	0.736	0.610696	0.570265	0.63392	0.59988
Random forest	1370	0.75102	0.434555	0.622914	0.595016	0.549912	0.597902	0.717054	0.718535	0.773333	0.570766	0.734531	0.616734	0.576985	0.642322	0.607285
Random forest	1375	0.738956	0.423181	0.594655	0.609795	0.494737	0.596038	0.732673	0.711009	0.771277	0.550228	0.729412	0.606095	0.565437	0.631996	0.594515
Random forest	1380	0.75102	0.455263	0.608889	0.578462	0.507881	0.59364	0.717647	0.711712	0.769231	0.565865	0.725838	0.609546	0.568822	0.635041	0.60085
Random forest	1385	0.736	0.434437	0.613303	0.564341	0.518519	0.585626	0.725528	0.708241	0.765957	0.558621	0.711198	0.604658	0.563872	0.629252	0.594775
Random forest	1390	0.752066	0.454787	0.593505	0.612245	0.52007	0.608096	0.731898	0.707483	0.770889	0.55594	0.740157	0.615009	0.57532	0.640649	0.604666
Random forest	1395	0.739837	0.433766	0.592265	0.597774	0.537262	0.608084	0.71875	0.691244	0.775956	0.557714	0.722222	0.608683	0.567454	0.63408	0.598782
Random forest	1400	0.717131	0.441454	0.60286	0.583463	0.494737	0.599826	0.710059	0.686775	0.769648	0.557191	0.732673	0.604083	0.562922	0.626893	0.594338
Random forest	1405	0.738956	0.454068	0.599542	0.59375	0.498282	0.59214	0.720157	0.721088	0.77957	0.55441	0.725838	0.608108	0.567576	0.634346	0.59894
Random forest	1410	0.729412	0.407008	0.59887	0.589147	0.528696	0.600531	0.71785	0.69863	0.775068	0.581818	0.727273	0.608683	0.568631	0.632209	0.596928
Random forest	1415	0.713178	0.41623	0.620915	0.587692	0.545781	0.614565	0.722656	0.712018	0.788889	0.559538	0.732673	0.614146	0.573878	0.637649	0.603609
Random forest	1420	0.752066	0.425422	0.61435	0.606635	0.509666	0.601583	0.719231	0.694253	0.796748	0.553531	0.733333	0.610408	0.569623	0.636983	0.599988
Random forest	1425	0.773109	0.448819	0.603645	0.59434	0.537815	0.617958	0.717349	0.717833	0.771739	0.562642	0.730845	0.617021	0.577291	0.643281	0.607432
Random forest	1430	0.742857	0.44591	0.602892	0.590476	0.535652	0.601583	0.703422	0.704036	0.783333	0.544218	0.738956	0.609546	0.568823	0.635758	0.600334
Random forest	1435	0.75102	0.420348	0.621229	0.586751	0.50087	0.601206	0.720792	0.710706	0.784946	0.555683	0.742188	0.610121	0.569857	0.635976	0.599282
Random forest	1440	0.722222	0.434088	0.574011	0.591331	0.498258	0.604733	0.728346	0.684807	0.757493	0.549601	0.723735	0.600633	0.559287	0.624421	0.589538
Random forest	1445	0.755187	0.406961	0.613483	0.575385	0.500864	0.598967	0.730539	0.722222	0.781671	0.547945	0.737673	0.605808	0.565021	0.633718	0.594932
Random forest	1450	0.733871	0.448925	0.616253	0.563863	0.510417	0.591819	0.718147	0.685057	0.773333	0.54732	0.73913	0.60552	0.564984	0.62983	0.596283
Random forest	1455	0.747967	0.42838	0.605525	0.583333	0.529617	0.606222	0.704545	0.696262	0.760638	0.564868	0.724409	0.608396	0.567984	0.631979	0.597876
Random forest	1460	0.728745	0.404255	0.596413	0.591549	0.4947	0.603313	0.728682	0.694064	0.769231	0.552995	0.735409	0.602933	0.5619	0.627214	0.590554
Random forest	1465	0.748971	0.444444	0.602247	0.583987	0.549565	0.607774	0.72332	0.713636	0.788043	0.551802	0.726562	0.613283	0.572802	0.640032	0.603891
Random forest	1470	0.739837	0.428384	0.614525	0.570978	0.534031	0.597173	0.727626	0.689956	0.812155	0.551326	0.727626	0.609258	0.56859	0.635784	0.599103
Random forest	1475	0.760331	0.449086	0.593857	0.582278	0.54007	0.607266	0.72619	0.702461	0.772603	0.559188	0.75	0.613283	0.572949	0.640303	0.603932
Random forest	1480	0.756098	0.406915	0.609481	0.602184	0.524871	0.606061	0.707692	0.712695	0.782842	0.558992	0.72407	0.609833	0.569593	0.635627	0.598172
Random forest	1485	0.737705	0.432503	0.592593	0.587859	0.517123	0.611208	0.715953	0.695455	0.773481	0.55	0.72549	0.605808	0.564519	0.630852	0.595659
Random forest	1490	0.746888	0.429907	0.608407	0.58125	0.52921	0.602094	0.718254	0.696231	0.777778	0.547945	0.735586	0.607821	0.56691	0.633959	0.597959
Random forest	1495	0.717131	0.425532	0.607022	0.576271	0.516014	0.621716	0.704981	0.701124	0.760108	0.558087	0.742515	0.608683	0.568484	0.630045	0.597851
Random forest	1500	0.732283	0.436751	0.595265	0.588419	0.535971	0.601925	0.707224	0.694323	0.783562	0.555046	0.744554	0.609546	0.569512	0.63412	0.598902
Random forest	1505	0.738589	0.443864	0.599775	0.586751	0.549828	0.612031	0.721248	0.723596	0.748634	0.542529	0.744554	0.612133	0.57172	0.6374	0.602569
Random forest	1510	0.768595	0.419226	0.623608	0.601575	0.527778	0.604692	0.71345	0.72809	0.769648	0.558621	0.712598	0.612996	0.572993	0.638898	0.602211
Random forest	1515	0.771784	0.439414	0.624303	0.575804	0.529825	0.614437	0.71345	0.726058	0.794595	0.539977	0.725146	0.614721	0.575038	0.641345	0.604423
Random forest	1520	0.766667	0.432796	0.6	0.581144	0.542024	0.614847	0.709056	0.701357	0.777174	0.538728	0.740741	0.610408	0.570432	0.636776	0.599535
Random forest	1525	0.739837	0.431217	0.588235	0.57188	0.560976	0.613616	0.712062	0.714286	0.793478	0.560091	0.742747	0.612708	0.572352	0.638948	0.60241
Random forest	1530	0.739837	0.416999	0.615558	0.599369	0.539519	0.615519	0.733728	0.719818	0.765027	0.554162	0.725869	0.614146	0.574235	0.638673	0.602979
Random forest	1535	0.753036	0.426667	0.617744	0.57903	0.550523	0.606327	0.722008	0.705069	0.778082	0.559361	0.733068	0.613571	0.573396	0.639174	0.603407
Random forest	1540	0.75102	0.431635	0.610056	0.56651	0.532628	0.611498	0.725146	0.711628	0.775726	0.562286	0.732177	0.612708	0.572871	0.637301	0.601929
Random forest	1545	0.744	0.437995	0.611738	0.610493	0.51865	0.61913	0.721248	0.726437	0.776596	0.553672	0.716243	0.615584	0.575844	0.639655	0.604743
Random forest	1550	0.735537	0.429333	0.603563	0.56651	0.533095	0.589455	0.719368	0.698413	0.763736	0.547511	0.736434	0.603508	0.562222	0.62936	0.593804
Random forest	1555	0.757202	0.436412	0.629087	0.58147	0.523077	0.599134	0.715667	0.715884	0.746594	0.567845	0.724752	0.612133	0.572151	0.636102	0.60266
Random forest	1560	0.775	0.441215	0.60791	0.609375	0.521589	0.601754	0.724409	0.706402	0.775956	0.552661	0.728713	0.612996	0.572785	0.640453	0.602945
Random forest	1565	0.730159	0.431788	0.615049	0.559748	0.551601	0.607639	0.712598	0.698198	0.764543	0.554913	0.742063	0.609833	0.569153	0.633482	0.60023
Random forest	1570	0.710938	0.435013	0.605263	0.583851	0.494585	0.619173	0.714286	0.688222	0.762162	0.550459	0.747036	0.607246	0.56647	0.628272	0.596299
Random forest	1575	0.75	0.443559	0.600446	0.590625	0.497354	0.611599	0.712381	0.709091	0.762943	0.541524	0.719682	0.606383	0.565589	0.630837	0.595939
Random forest	1580	0.75102	0.417671	0.594533	0.580247	0.516579	0.599303	0.706564	0.684444	0.77686	0.540046	0.734375	0.601208	0.560198	0.627422	0.590089
Random forest	1585	0.748971	0.427027	0.600887	0.600954	0.522648	0.622222	0.738281	0.704545	0.778378	0.550691	0.724409	0.613571	0.573871	0.638092	0.601543
Random forest	1590	0.732283	0.443005	0.602007	0.594679	0.535009	0.612932	0.708333	0.704805	0.782842	0.534562	0.7251	0.609546	0.568906	0.634142	0.599355
Random forest	1595	0.725806	0.44709	0.601322	0.586371	0.530973	0.606429	0.732673	0.705618	0.780749	0.542056	0.73501	0.611271	0.570939	0.635827	0.600814
Random forest	1600	0.757202	0.448	0.599099	0.585516	0.505085	0.614841	0.718147	0.712329	0.798898	0.543379	0.734774	0.610983	0.570804	0.637934	0.601015
Random forest	1605	0.782979	0.430851	0.597114	0.579528	0.537415	0.600866	0.727626	0.717489	0.771739	0.548009	0.759843	0.611846	0.571667	0.641224	0.601305
Random forest	1610	0.752	0.444737	0.61745	0.587127	0.507881	0.609457	0.706564	0.710706	0.760108	0.538991	0.756972	0.610696	0.570304	0.635636	0.600909
Random forest	1615	0.769874	0.445033	0.598234	0.580645	0.509532	0.61674	0.731225	0.710112	0.803235	0.564868	0.744	0.615584	0.57557	0.643045	0.605383
Random forest	1620	0.754098	0.445596	0.609977	0.602871	0.525952	0.615923	0.712598	0.675556	0.758242	0.557979	0.742747	0.612996	0.572591	0.636504	0.603151
Random forest	1625	0.731707	0.434899	0.603104	0.603175	0.524476	0.615652	0.715385	0.708804	0.775956	0.537486	0.730097	0.610696	0.57057	0.634613	0.599477
Random forest	1630	0.762712	0.427083	0.598655	0.591054	0.522968	0.61645	0.715105	0.686099	0.77628	0.544612	0.729412	0.608108	0.567275	0.633675	0.596976
Random forest	1635	0.757202	0.425303	0.602709	0.586751	0.525217	0.602243	0.723735	0.724891	0.775623	0.535017	0.726562	0.607821	0.56753	0.635023	0.596631
Random forest	1640	0.752066	0.439474	0.595078	0.591331	0.546075	0.624662	0.707224	0.702461	0.783333	0.569444	0.715385	0.614721	0.574829	0.638776	0.604401
Random forest	1645	0.740741	0.438247	0.598028	0.580848	0.547406	0.607639	0.727984	0.697572	0.80112	0.551963	0.722656	0.611558	0.571145	0.637655	0.601294
Random forest	1650	0.789916	0.445047	0.586932	0.6	0.513089	0.607573	0.745562	0.711111	0.778082	0.551724	0.739726	0.613859	0.574159	0.642615	0.60253
Random forest	1655	0.786611	0.414993	0.605117	0.598765	0.521589	0.615652	0.717949	0.702461	0.77686	0.5482	0.72093	0.610121	0.56985	0.637193	0.598333
Random forest	1660	0.742857	0.418354	0.605061	0.592934	0.504409	0.598616	0.734127	0.708804	0.786704	0.543554	0.737452	0.607246	0.566726	0.633897	0.595691
Random forest	1665	0.748971	0.417227	0.5837	0.61442	0.494774	0.608392	0.731898	0.701987	0.787879	0.542294	0.72093	0.60552	0.564673	0.632043	0.592964
Random forest	1670	0.763485	0.409987	0.606742	0.589704	0.547038	0.613357	0.715385	0.711712	0.797814	0.567164	0.737255	0.614721	0.574789	0.641786	0.603546
Random forest	1675	0.753138	0.431012	0.610925	0.578616	0.557895	0.59364	0.726214	0.696035	0.794444	0.545455	0.75	0.611558	0.570964	0.639761	0.60182
Random forest	1680	0.753036	0.431217	0.602649	0.578538	0.526132	0.613896	0.72549	0.713969	0.773481	0.573086	0.720472	0.612708	0.57247	0.637452	0.602217
Random forest	1685	0.72	0.428205	0.602649	0.586207	0.522523	0.616608	0.721569	0.709382	0.78022	0.558352	0.737255	0.610696	0.569609	0.634815	0.600556
Random forest	1690	0.752066	0.429752	0.628697	0.588957	0.558719	0.615251	0.724806	0.718182	0.770492	0.569143	0.741176	0.621622	0.583146	0.645204	0.610629
Random forest	1695	0.793103	0.436842	0.627881	0.605965	0.534923	0.614978	0.716475	0.718182	0.801075	0.549884	0.738956	0.620472	0.580933	0.648933	0.610349
Random forest	1700	0.75102	0.425474	0.60177	0.610169	0.534483	0.628217	0.726214	0.706935	0.815217	0.558723	0.750988	0.620472	0.58153	0.646292	0.608363
Random forest	1705	0.771186	0.431425	0.595506	0.590062	0.559441	0.606429	0.732558	0.704289	0.780488	0.550228	0.751969	0.614721	0.574966	0.643053	0.603939
Random forest	1710	0.757202	0.402116	0.607568	0.581761	0.517179	0.598604	0.716763	0.720183	0.796748	0.547126	0.735586	0.606383	0.565166	0.634622	0.594899
Random forest	1715	0.769874	0.415446	0.620309	0.586047	0.517483	0.613357	0.729783	0.704036	0.787879	0.56	0.735409	0.613571	0.573363	0.639966	0.60234
Random forest	1720	0.769874	0.426877	0.62	0.612954	0.545455	0.617801	0.710938	0.707483	0.779006	0.54835	0.7251	0.615871	0.575744	0.642167	0.60561
Random forest	1725	0.769231	0.426099	0.609756	0.59168	0.517361	0.605846	0.717349	0.707207	0.77686	0.54835	0.747515	0.610696	0.570249	0.637932	0.600056
Random forest	1730	0.766667	0.428191	0.593993	0.592126	0.532628	0.623354	0.720157	0.709957	0.792244	0.546075	0.735812	0.613283	0.573103	0.640109	0.601786
Random forest	1735	0.783333	0.41012	0.594235	0.592248	0.572899	0.615522	0.730097	0.715556	0.773842	0.552901	0.723658	0.613859	0.573719	0.642219	0.602162
Random forest	1740	0.762295	0.441799	0.591676	0.574074	0.532399	0.618086	0.719231	0.702461	0.786704	0.54023	0.731898	0.609833	0.569508	0.636441	0.599291
Random forest	1745	0.763485	0.412698	0.600897	0.585219	0.506993	0.621834	0.725146	0.703196	0.764228	0.548425	0.741176	0.608396	0.568007	0.633936	0.596495
Random forest	1750	0.739837	0.421192	0.609481	0.598726	0.54386	0.609904	0.720617	0.718182	0.785908	0.545866	0.734774	0.612996	0.572985	0.638941	0.602035
Random forest	1755	0.767932	0.442408	0.593088	0.579845	0.536503	0.620018	0.720617	0.70615	0.793388	0.552359	0.736634	0.613283	0.57291	0.640813	0.603418
Random forest	1760	0.757202	0.418301	0.624724	0.582435	0.525394	0.594112	0.712644	0.693694	0.783562	0.561565	0.742515	0.609546	0.56872	0.636013	0.599638
Random forest	1765	0.754237	0.404826	0.606987	0.596006	0.54321	0.598592	0.712644	0.689498	0.769231	0.559361	0.730159	0.607246	0.566372	0.633159	0.5961
Random forest	1770	0.765432	0.432361	0.617257	0.584235	0.541012	0.609672	0.731225	0.715935	0.778378	0.556582	0.74502	0.616446	0.576723	0.643374	0.606315
Random forest	1775	0.754098	0.429882	0.615894	0.575385	0.508711	0.635879	0.730097	0.707547	0.788043	0.565315	0.746988	0.617021	0.576927	0.641622	0.606605
Random forest	1780	0.776371	0.436601	0.59209	0.584615	0.513793	0.614978	0.730845	0.699774	0.767568	0.562002	0.743539	0.611271	0.570718	0.63838	0.600966
Random forest	1785	0.762295	0.424731	0.616253	0.581761	0.538593	0.618432	0.715385	0.693878	0.797814	0.549425	0.732673	0.613571	0.57401	0.639204	0.602538
Random forest	1790	0.742857	0.406417	0.619312	0.591415	0.546075	0.613497	0.722008	0.695853	0.767568	0.56243	0.739394	0.612708	0.572452	0.636984	0.601626
Random forest	1795	0.755187	0.424731	0.61301	0.58642	0.519931	0.60742	0.7393	0.703448	0.790191	0.546083	0.737903	0.611558	0.571444	0.638511	0.600658
Random forest	1800	0.759184	0.440633	0.623729	0.595016	0.56701	0.613913	0.719844	0.686636	0.780488	0.557491	0.736434	0.619034	0.579882	0.643671	0.609026
Random forest	1805	0.756303	0.428005	0.603139	0.598131	0.552316	0.620811	0.717054	0.701835	0.791328	0.573696	0.737673	0.618171	0.578531	0.643663	0.607627
Random forest	1810	0.752066	0.44385	0.597082	0.6	0.540171	0.629662	0.720617	0.694253	0.783784	0.548571	0.722892	0.615009	0.575368	0.639359	0.604233
Random forest	1815	0.738956	0.451187	0.607456	0.600311	0.527051	0.625222	0.71345	0.706977	0.784946	0.547106	0.729459	0.615296	0.575107	0.639284	0.605454
Random forest	1820	0.749004	0.420912	0.628889	0.595016	0.546713	0.632404	0.727984	0.719258	0.766304	0.558723	0.72619	0.619896	0.580778	0.642854	0.608633
Random forest	1825	0.754098	0.423592	0.608501	0.574074	0.536332	0.607725	0.735586	0.723898	0.77628	0.551487	0.729084	0.611271	0.571176	0.638242	0.600829
Random forest	1830	0.769874	0.433071	0.626263	0.592366	0.535117	0.617003	0.727984	0.697039	0.77135	0.556845	0.751515	0.617309	0.577616	0.643493	0.607664
Random forest	1835	0.728745	0.431217	0.613662	0.59271	0.53833	0.614035	0.732943	0.701595	0.791328	0.558824	0.740443	0.615584	0.575618	0.640348	0.605385
Random forest	1840	0.762712	0.436931	0.606335	0.572727	0.54	0.602303	0.734127	0.675799	0.778082	0.545872	0.725451	0.606958	0.565779	0.634576	0.598044
Random forest	1845	0.747967	0.43843	0.611422	0.567026	0.532646	0.608924	0.726562	0.709677	0.765499	0.558824	0.723658	0.610983	0.570972	0.635512	0.601106
Random forest	1850	0.743083	0.440541	0.612291	0.592025	0.542907	0.61324	0.722656	0.685057	0.787234	0.552119	0.730539	0.614434	0.57504	0.638336	0.603737
Random forest	1855	0.756303	0.439216	0.625971	0.58954	0.55102	0.62234	0.734774	0.732719	0.8	0.56215	0.721443	0.622197	0.58249	0.64868	0.61281
Random forest	1860	0.753036	0.425876	0.614865	0.596923	0.523397	0.622068	0.713725	0.698851	0.79564	0.545455	0.730924	0.612996	0.573179	0.638251	0.602079
Random forest	1865	0.750988	0.416327	0.601143	0.585139	0.541738	0.602243	0.719231	0.699074	0.790191	0.545249	0.726908	0.607533	0.5676	0.634385	0.596369
Random forest	1870	0.754098	0.431217	0.597285	0.604651	0.52027	0.618086	0.713725	0.681614	0.775956	0.542759	0.752515	0.609833	0.569351	0.635653	0.599211
Random forest	1875	0.744939	0.434437	0.600907	0.613003	0.495756	0.609075	0.730845	0.681716	0.789189	0.551091	0.75502	0.610983	0.570816	0.636907	0.600162
Random forest	1880	0.767347	0.417989	0.644518	0.598425	0.532203	0.619298	0.731898	0.70892	0.793478	0.55102	0.72	0.618171	0.578365	0.6441	0.607659
Random forest	1885	0.766667	0.433071	0.612832	0.604134	0.516464	0.61049	0.726562	0.688525	0.788043	0.552359	0.712871	0.611271	0.570639	0.637456	0.600924
Random forest	1890	0.747967	0.42915	0.613333	0.587692	0.506024	0.602929	0.725838	0.70726	0.803279	0.550857	0.741036	0.610696	0.570574	0.63776	0.600404
Random forest	1895	0.730924	0.435013	0.621005	0.580938	0.523973	0.605795	0.731518	0.714932	0.769648	0.525832	0.744467	0.609258	0.569128	0.634913	0.599399
Random forest	1900	0.760331	0.434316	0.608501	0.594761	0.56042	0.624458	0.71345	0.7	0.791328	0.542955	0.731225	0.616446	0.577048	0.641977	0.605566
Random forest	1905	0.752	0.421477	0.609865	0.584848	0.537262	0.614187	0.732283	0.695853	0.793478	0.537659	0.719682	0.610121	0.570167	0.636236	0.598817
Random forest	1910	0.758065	0.419486	0.608305	0.589666	0.54424	0.616594	0.735812	0.704225	0.791086	0.552119	0.737673	0.614721	0.575268	0.64157	0.603607
Random forest	1915	0.780083	0.430079	0.617778	0.595944	0.528897	0.61552	0.717054	0.683371	0.768817	0.574347	0.743539	0.616446	0.576536	0.641403	0.605898
Random forest	1920	0.766129	0.424967	0.627933	0.608696	0.557265	0.627417	0.736842	0.710112	0.782123	0.56422	0.724752	0.623347	0.58451	0.648223	0.612253
Random forest	1925	0.744	0.438573	0.625711	0.58805	0.534923	0.61512	0.725838	0.709091	0.782369	0.555429	0.718876	0.615296	0.575609	0.639816	0.605768
Random forest	1930	0.736842	0.428191	0.61086	0.616588	0.545763	0.604853	0.732283	0.713959	0.781915	0.56847	0.736	0.617884	0.578623	0.643248	0.607319
Random forest	1935	0.769874	0.408	0.594655	0.575851	0.537005	0.593103	0.724752	0.695455	0.790055	0.554795	0.721443	0.603795	0.562506	0.633181	0.593293
Random forest	1940	0.803347	0.429708	0.629263	0.58104	0.554795	0.618086	0.735812	0.699074	0.807692	0.550857	0.719192	0.619034	0.579389	0.648079	0.608897
Random forest	1945	0.767932	0.435484	0.621145	0.590563	0.541667	0.633889	0.719368	0.716279	0.793478	0.550952	0.73494	0.620184	0.580781	0.645972	0.609911
Random forest	1950	0.752	0.431217	0.611607	0.609642	0.526863	0.634146	0.741483	0.699074	0.821622	0.559091	0.732673	0.621622	0.582411	0.64722	0.61018
Random forest	1955	0.768595	0.422018	0.606264	0.589506	0.546392	0.605424	0.730097	0.704805	0.782123	0.552273	0.724696	0.610983	0.570332	0.63929	0.600999
Random forest	1960	0.763052	0.427995	0.626697	0.60274	0.514783	0.626943	0.75	0.702326	0.789474	0.550691	0.724409	0.619034	0.580305	0.643555	0.60698
Random forest	1965	0.768595	0.425587	0.638009	0.588055	0.536585	0.611012	0.733728	0.74537	0.792453	0.555184	0.742063	0.620472	0.580918	0.648786	0.610895
Random forest	1970	0.742188	0.422043	0.599775	0.568779	0.53125	0.609442	0.737673	0.734884	0.818428	0.539429	0.716	0.609833	0.569842	0.638172	0.598854
Random forest	1975	0.748031	0.43909	0.611872	0.599696	0.534923	0.622807	0.726562	0.701357	0.803279	0.560276	0.72619	0.618459	0.579611	0.643099	0.607693
Random forest	1980	0.770492	0.448925	0.615556	0.589124	0.509666	0.620141	0.72407	0.719258	0.793566	0.561443	0.727634	0.617884	0.578532	0.643625	0.607695
Random forest	1985	0.774194	0.425974	0.614155	0.589172	0.540541	0.59051	0.717054	0.705336	0.762667	0.546075	0.779324	0.611271	0.570793	0.640455	0.601664
Random forest	1990	0.768595	0.419525	0.623139	0.592248	0.576271	0.614437	0.71785	0.736842	0.789333	0.545662	0.739563	0.619609	0.580562	0.647588	0.609091
Random forest	1995	0.786611	0.436314	0.608989	0.602484	0.532399	0.617622	0.743083	0.715596	0.767568	0.573678	0.746032	0.621622	0.58292	0.648216	0.610519
Random forest	2000	0.763485	0.430108	0.637363	0.58642	0.55536	0.62069	0.729783	0.716895	0.78022	0.554023	0.752475	0.622484	0.583619	0.647893	0.612014
Random forest	2005	0.737705	0.432935	0.613995	0.58679	0.551483	0.612031	0.721569	0.726058	0.797784	0.552901	0.735586	0.616446	0.576886	0.642622	0.606526
Random forest	2010	0.765432	0.426357	0.616592	0.6048	0.551127	0.610966	0.738523	0.721973	0.796748	0.555176	0.726547	0.618459	0.578383	0.646749	0.608292
Random forest	2015	0.769874	0.444737	0.606335	0.607199	0.533107	0.61324	0.730539	0.728507	0.768392	0.559819	0.734531	0.617884	0.578094	0.645116	0.608277
Random forest	2020	0.75102	0.43061	0.629014	0.592934	0.543253	0.613757	0.737052	0.707207	0.782609	0.543578	0.741803	0.616446	0.576183	0.642985	0.606814
Random forest	2025	0.762295	0.420779	0.627624	0.5919	0.546392	0.608311	0.725838	0.706697	0.772603	0.549376	0.745968	0.614434	0.573797	0.641617	0.604807
Random forest	2030	0.740741	0.447876	0.599548	0.605223	0.517007	0.600522	0.736419	0.728132	0.785146	0.567506	0.754564	0.615871	0.57565	0.64388	0.607223
Random forest	2035	0.75	0.426316	0.608213	0.595016	0.530756	0.623377	0.743539	0.712264	0.774536	0.557714	0.74502	0.617021	0.577217	0.642432	0.605921
Random forest	2040	0.773663	0.432	0.619844	0.56875	0.535836	0.607573	0.736634	0.70852	0.785515	0.539429	0.738337	0.612133	0.571875	0.640555	0.602362
Random forest	2045	0.762295	0.435484	0.607509	0.588598	0.523649	0.627074	0.720157	0.716553	0.775956	0.552036	0.726547	0.614434	0.574857	0.639623	0.603842
Random forest	2050	0.764228	0.435829	0.611791	0.602782	0.552083	0.625862	0.727634	0.719818	0.79558	0.548794	0.744554	0.621334	0.582348	0.648087	0.610526
Random forest	2055	0.769874	0.433071	0.620536	0.612753	0.533107	0.623239	0.728713	0.716553	0.798913	0.572406	0.744	0.623634	0.58442	0.650288	0.613374
Random forest	2060	0.803419	0.421192	0.625989	0.590112	0.515913	0.608696	0.729783	0.707207	0.779292	0.563348	0.73913	0.615296	0.575264	0.644007	0.604993
Random forest	2065	0.744	0.425474	0.631229	0.584475	0.558875	0.624028	0.729084	0.725995	0.791444	0.555556	0.740443	0.621622	0.582896	0.646418	0.610978
Random forest	2070	0.765432	0.418667	0.61055	0.584992	0.533333	0.621053	0.728713	0.717241	0.79235	0.558723	0.735812	0.615584	0.575863	0.642442	0.604544
Random forest	2075	0.752	0.426099	0.617813	0.574018	0.54833	0.615117	0.74645	0.712018	0.772118	0.556064	0.720792	0.614721	0.575082	0.640075	0.604173
Random forest	2080	0.771784	0.432796	0.608414	0.587326	0.534759	0.625216	0.733728	0.702576	0.770889	0.563218	0.739563	0.617596	0.577953	0.642752	0.606465
Random forest	2085	0.741935	0.432148	0.605856	0.601881	0.537815	0.619173	0.73161	0.725995	0.790451	0.558456	0.747515	0.618459	0.578841	0.644803	0.608109
Random forest	2090	0.753036	0.417227	0.616949	0.592705	0.526132	0.61752	0.727984	0.704289	0.770083	0.556818	0.718563	0.612133	0.572376	0.636483	0.600885
Random forest	2095	0.771784	0.433155	0.628571	0.592248	0.56042	0.609146	0.738095	0.730942	0.811111	0.550857	0.740443	0.622484	0.583402	0.651525	0.61249
Random forest	2100	0.73251	0.433511	0.622517	0.596546	0.560137	0.610052	0.730159	0.719258	0.772973	0.547537	0.72619	0.616159	0.576252	0.641035	0.606364
Random forest	2105	0.747967	0.44	0.624444	0.590476	0.533808	0.614859	0.724409	0.722348	0.775068	0.558352	0.727634	0.617596	0.578151	0.641761	0.607397
Random forest	2110	0.736842	0.432935	0.626697	0.599681	0.521151	0.607266	0.720157	0.708333	0.765957	0.546075	0.74	0.612421	0.572356	0.636827	0.602575
Random forest	2115	0.759184	0.425703	0.614689	0.587879	0.547038	0.608919	0.742515	0.724374	0.773481	0.544	0.741036	0.615009	0.575507	0.64262	0.604531
Random forest	2120	0.733068	0.432292	0.619369	0.598131	0.532399	0.618307	0.730159	0.698413	0.773481	0.566474	0.754941	0.617884	0.578259	0.641548	0.607729
Random forest	2125	0.778243	0.423435	0.624291	0.592476	0.508418	0.601054	0.719536	0.725624	0.790323	0.556561	0.750499	0.614146	0.574295	0.642769	0.60395
Random forest	2130	0.737705	0.426846	0.629464	0.576687	0.513514	0.612707	0.720472	0.720554	0.790191	0.54732	0.742394	0.612421	0.572378	0.637987	0.602735
Random forest	2135	0.733871	0.430248	0.637584	0.604361	0.534722	0.616319	0.722986	0.701595	0.784741	0.560641	0.737705	0.618459	0.578731	0.642252	0.608872
Random forest	2140	0.756098	0.419655	0.611607	0.590625	0.533563	0.602431	0.730845	0.731481	0.797814	0.558352	0.749507	0.615296	0.575458	0.643816	0.604775
Random forest	2145	0.741935	0.439678	0.615385	0.60625	0.542024	0.615652	0.726214	0.737327	0.80654	0.569794	0.7251	0.622197	0.58341	0.647809	0.611975
Random forest	2150	0.741935	0.430446	0.617813	0.603125	0.541379	0.621291	0.730845	0.689655	0.787062	0.560726	0.740443	0.617884	0.578227	0.642247	0.607449
Random forest	2155	0.738956	0.431058	0.593258	0.6	0.539519	0.607706	0.721893	0.716279	0.782842	0.555305	0.728	0.611558	0.57144	0.637711	0.601105
Random forest	2160	0.768595	0.418919	0.608889	0.6	0.54766	0.622108	0.722986	0.696056	0.775956	0.556442	0.72837	0.615009	0.57543	0.640544	0.603635
Random forest	2165	0.739837	0.423841	0.615385	0.598765	0.561462	0.612707	0.735586	0.716981	0.787062	0.544	0.725451	0.615296	0.575516	0.641916	0.605143
Random forest	2170	0.781116	0.429513	0.616228	0.607874	0.539405	0.61658	0.729084	0.70615	0.79235	0.553387	0.733333	0.618171	0.57821	0.645911	0.607564
Random forest	2175	0.754098	0.427807	0.612429	0.588235	0.535836	0.613929	0.725838	0.713287	0.791328	0.558456	0.742972	0.615584	0.576016	0.642202	0.605339
Random forest	2180	0.783333	0.424084	0.625	0.60828	0.517766	0.618307	0.730159	0.731935	0.784	0.555556	0.756436	0.620184	0.580728	0.648623	0.609716
Random forest	2185	0.759184	0.414439	0.612613	0.608025	0.505415	0.614592	0.730469	0.705882	0.769648	0.553916	0.72619	0.611558	0.571649	0.636397	0.599411
Random forest	2190	0.752066	0.442728	0.634254	0.593651	0.520548	0.605954	0.732	0.714286	0.755435	0.568182	0.728745	0.615871	0.575161	0.640714	0.607473
Random forest	2195	0.744939	0.433155	0.623172	0.596923	0.545455	0.610674	0.717349	0.699074	0.775401	0.562642	0.729459	0.615871	0.576374	0.63984	0.605847
Random forest	2200	0.783673	0.432796	0.611791	0.62069	0.526863	0.619254	0.734531	0.71875	0.798928	0.554023	0.744094	0.621909	0.583063	0.649581	0.610093
Random forest	2205	0.752	0.435135	0.614512	0.613459	0.52381	0.622837	0.71345	0.715262	0.770053	0.549601	0.75502	0.617884	0.578944	0.642285	0.60684
Random forest	2210	0.768595	0.413333	0.620155	0.60815	0.527586	0.613793	0.726916	0.712963	0.792453	0.568493	0.719192	0.616446	0.576694	0.642875	0.605291
Support vector machine	5	0.352	0.332916	0.202778	0.245614	0.250467	0.199081	0.339695	0.394068	0.472813	0.408827	0.455982	0.324612	0.269486	0.332204	0.312658
Support vector machine	10	0.55	0.309922	0.301887	0.324888	0.361404	0.37819	0.431373	0.53125	0.638418	0.34134	0.531915	0.39563	0.334484	0.427326	0.388931
Support vector machine	15	0.555556	0.284464	0.293454	0.392915	0.385841	0.389522	0.487395	0.539683	0.674095	0.340909	0.616279	0.415469	0.354473	0.450919	0.404761
Support vector machine	20	0.651163	0.338949	0.326209	0.474465	0.413008	0.388439	0.576728	0.566116	0.708791	0.366197	0.590631	0.449684	0.389666	0.490972	0.439131
Support vector machine	25	0.639098	0.32921	0.324805	0.528109	0.444094	0.400938	0.635294	0.6	0.762943	0.385204	0.657588	0.471535	0.412788	0.518844	0.461466
Support vector machine	30	0.649057	0.334257	0.334463	0.565289	0.435459	0.418713	0.662447	0.60241	0.760563	0.448187	0.694818	0.489074	0.432113	0.536878	0.481
Support vector machine	35	0.671698	0.345404	0.37655	0.55082	0.484568	0.372315	0.715835	0.625	0.762162	0.444159	0.7061	0.50115	0.445769	0.550419	0.491129
Support vector machine	40	0.679104	0.341644	0.385925	0.562069	0.486239	0.386308	0.702586	0.632479	0.741333	0.454435	0.712177	0.504888	0.449671	0.553118	0.495523
Support vector machine	45	0.735178	0.3659	0.401345	0.573826	0.514638	0.401469	0.715517	0.654545	0.762943	0.459687	0.733577	0.524727	0.471874	0.57442	0.513934
Support vector machine	50	0.746032	0.35927	0.430296	0.590219	0.519637	0.433414	0.746606	0.686316	0.793651	0.488731	0.697936	0.538528	0.486551	0.590192	0.530244
Support vector machine	55	0.715953	0.400756	0.478355	0.60274	0.522013	0.437198	0.765376	0.665281	0.795699	0.481786	0.718631	0.551466	0.500503	0.598526	0.544468
Support vector machine	60	0.722433	0.378641	0.453276	0.611765	0.526984	0.421673	0.775229	0.687631	0.796748	0.476978	0.729679	0.547154	0.495679	0.598276	0.539091
Support vector machine	65	0.740157	0.389052	0.479482	0.60339	0.529231	0.440098	0.764706	0.676409	0.821622	0.520138	0.728972	0.56038	0.510746	0.608478	0.552459
Support vector machine	70	0.715385	0.389864	0.48855	0.615646	0.528125	0.453901	0.775982	0.684874	0.817942	0.505214	0.75	0.56383	0.514383	0.611407	0.556481
Support vector machine	75	0.737255	0.392468	0.501636	0.615905	0.536278	0.50059	0.788018	0.670782	0.811671	0.512055	0.747664	0.573893	0.525706	0.619484	0.566635
Support vector machine	80	0.722433	0.403178	0.497845	0.600332	0.544882	0.495828	0.770642	0.704403	0.817439	0.512702	0.743925	0.574468	0.526422	0.619419	0.56745
Support vector machine	85	0.723077	0.39367	0.498934	0.611018	0.557166	0.507109	0.766744	0.694215	0.80654	0.510441	0.763501	0.576193	0.528125	0.621128	0.569325
Support vector machine	90	0.742188	0.4	0.531217	0.617162	0.58147	0.529894	0.777273	0.7	0.830189	0.514943	0.7603	0.591144	0.544955	0.634967	0.583722
Support vector machine	95	0.731518	0.386707	0.517572	0.599018	0.561905	0.508197	0.774194	0.697479	0.823219	0.535963	0.783109	0.583956	0.53684	0.628989	0.577061
Support vector machine	100	0.734375	0.391919	0.523707	0.618421	0.588997	0.506448	0.782407	0.713402	0.842667	0.5438	0.770677	0.592582	0.546506	0.637893	0.58514
Support vector machine	105	0.750988	0.376119	0.530744	0.603279	0.564516	0.498812	0.792627	0.714876	0.835106	0.532571	0.766038	0.585681	0.538808	0.633243	0.578405
Support vector machine	110	0.75	0.368794	0.530917	0.624374	0.5888	0.506358	0.795455	0.692623	0.851752	0.526682	0.761726	0.588269	0.541537	0.636135	0.580618
Support vector machine	115	0.75502	0.381818	0.532359	0.647746	0.579288	0.50348	0.811189	0.693878	0.850267	0.537209	0.755218	0.592582	0.546101	0.640679	0.585352
Support vector machine	120	0.75502	0.401615	0.525762	0.656616	0.58671	0.50291	0.804598	0.707627	0.825397	0.54104	0.767528	0.596895	0.551013	0.643166	0.589244
Support vector machine	125	0.752941	0.380558	0.532072	0.64214	0.592233	0.48951	0.807425	0.70021	0.820106	0.54504	0.750916	0.591719	0.545499	0.637559	0.583246
Support vector machine	130	0.766129	0.380757	0.546597	0.651163	0.581876	0.502336	0.810185	0.698152	0.826446	0.545455	0.773234	0.596895	0.551068	0.643848	0.589273
Support vector machine	135	0.781893	0.411234	0.558333	0.638514	0.594771	0.509804	0.800926	0.707819	0.823848	0.554273	0.778195	0.604945	0.559606	0.650874	0.598532
Support vector machine	140	0.77686	0.398785	0.555319	0.64	0.601942	0.508046	0.792711	0.706366	0.836066	0.546498	0.781308	0.602933	0.557643	0.649445	0.595882
Support vector machine	145	0.785124	0.419421	0.549102	0.653333	0.594249	0.516055	0.80543	0.706612	0.853261	0.56582	0.761553	0.610121	0.56588	0.655451	0.602498
Support vector machine	150	0.803419	0.414079	0.544699	0.662207	0.596825	0.516055	0.770975	0.708595	0.853261	0.56351	0.760148	0.607533	0.562747	0.653979	0.600273
Support vector machine	155	0.790123	0.411946	0.561257	0.675722	0.62215	0.532721	0.779279	0.704167	0.838196	0.579977	0.755064	0.616159	0.572519	0.659146	0.608737
Support vector machine	160	0.798354	0.41649	0.571429	0.682594	0.622642	0.539171	0.786517	0.724576	0.835106	0.568828	0.761905	0.621334	0.578492	0.664328	0.613204
Support vector machine	165	0.783673	0.416752	0.55404	0.664395	0.590267	0.534104	0.798186	0.726087	0.855615	0.562572	0.772059	0.614146	0.57018	0.659795	0.607062
Support vector machine	170	0.783673	0.417787	0.56785	0.676923	0.612903	0.514806	0.811927	0.741379	0.861702	0.559091	0.775137	0.619034	0.575501	0.665744	0.611435
Support vector machine	175	0.798319	0.438525	0.567481	0.677741	0.608696	0.516724	0.799076	0.738397	0.865591	0.561003	0.774775	0.621909	0.578944	0.667848	0.614301
Support vector machine	180	0.822034	0.459959	0.581322	0.666667	0.606635	0.535797	0.812352	0.739316	0.849462	0.554162	0.769784	0.627085	0.584533	0.672499	0.62042
Support vector machine	185	0.82906	0.445122	0.582463	0.658979	0.607199	0.520737	0.819905	0.75817	0.845528	0.553882	0.766727	0.623634	0.580575	0.671616	0.617218
Support vector machine	190	0.822034	0.436992	0.586889	0.656616	0.60443	0.517321	0.805621	0.765864	0.852459	0.54732	0.77396	0.621622	0.578183	0.669955	0.615245
Support vector machine	195	0.82906	0.454175	0.593588	0.674342	0.583871	0.526316	0.821853	0.759219	0.86413	0.554661	0.757246	0.626797	0.583908	0.674406	0.620632
Support vector machine	200	0.801653	0.456389	0.598131	0.646667	0.599681	0.5363	0.811189	0.739496	0.861111	0.555046	0.775137	0.626797	0.584172	0.670982	0.620622
Support vector machine	205	0.811966	0.462944	0.591143	0.645695	0.597403	0.527907	0.803738	0.743697	0.854749	0.538813	0.770073	0.622484	0.579111	0.668012	0.616499
Support vector machine	210	0.811966	0.46856	0.597771	0.675585	0.585209	0.532239	0.821853	0.754797	0.870787	0.543601	0.767824	0.62881	0.585961	0.675472	0.623232
Support vector machine	215	0.815451	0.462	0.591837	0.682274	0.590538	0.521028	0.805755	0.747346	0.850704	0.542986	0.775956	0.624497	0.581	0.671443	0.61904
Support vector machine	220	0.827586	0.455005	0.597536	0.682274	0.5984	0.534884	0.809524	0.754797	0.865169	0.538895	0.772894	0.627947	0.584941	0.676088	0.622443
Support vector machine	225	0.820513	0.45674	0.609231	0.673469	0.602606	0.526077	0.826923	0.759494	0.854701	0.542373	0.769797	0.628522	0.585249	0.676539	0.623667
Support vector machine	230	0.829694	0.447368	0.613472	0.675676	0.609952	0.524515	0.822115	0.763713	0.857143	0.529545	0.777372	0.628522	0.585545	0.677324	0.622748
Support vector machine	235	0.836207	0.444668	0.616339	0.670085	0.606742	0.537143	0.800948	0.760504	0.868347	0.529545	0.777982	0.628522	0.585479	0.677137	0.623117
Support vector machine	240	0.853333	0.440816	0.606557	0.655405	0.603175	0.528258	0.805687	0.778723	0.868347	0.537079	0.778793	0.627085	0.583895	0.677834	0.621475
Support vector machine	245	0.860987	0.445808	0.606925	0.671141	0.5952	0.530233	0.7981	0.761702	0.864407	0.531111	0.775137	0.625934	0.582559	0.676432	0.620493
Support vector machine	250	0.849558	0.446247	0.606742	0.675676	0.593193	0.527294	0.815348	0.765957	0.864266	0.542035	0.777164	0.628235	0.585043	0.678498	0.622834
Support vector machine	255	0.842105	0.436923	0.606186	0.667808	0.595541	0.524027	0.808511	0.768577	0.872222	0.531561	0.785185	0.625359	0.581904	0.676241	0.619682
Support vector machine	260	0.842105	0.444672	0.60251	0.667797	0.606742	0.529817	0.798122	0.764706	0.87395	0.539401	0.76951	0.627085	0.584074	0.676303	0.621216
Support vector machine	265	0.845815	0.453546	0.600626	0.650927	0.598726	0.531323	0.814286	0.774194	0.863388	0.542411	0.77551	0.627372	0.584178	0.677341	0.622366
Support vector machine	270	0.844444	0.460285	0.595657	0.655518	0.616883	0.537931	0.803783	0.765328	0.875346	0.544444	0.76525	0.629672	0.586767	0.678624	0.624422
Support vector machine	275	0.840708	0.465726	0.605998	0.667797	0.618658	0.529344	0.788732	0.757764	0.872928	0.546275	0.772059	0.631397	0.588756	0.678726	0.625794
Support vector machine	280	0.853333	0.453901	0.591753	0.654545	0.608553	0.517919	0.794326	0.7625	0.868132	0.534831	0.7718	0.623634	0.580121	0.673781	0.617748
Support vector machine	285	0.878505	0.463094	0.604361	0.664452	0.634868	0.525952	0.808511	0.771134	0.850829	0.551495	0.774074	0.633985	0.591531	0.684298	0.628687
Support vector machine	290	0.875576	0.464789	0.60815	0.66113	0.632953	0.531469	0.809412	0.769231	0.863388	0.548495	0.78022	0.635998	0.593994	0.685892	0.630323
Support vector machine	295	0.87156	0.455823	0.601881	0.671164	0.636215	0.531323	0.807601	0.764463	0.865753	0.549499	0.770073	0.633698	0.59132	0.684123	0.628161
Support vector machine	300	0.858447	0.452906	0.6138	0.668942	0.618357	0.537383	0.802817	0.763713	0.857923	0.553191	0.783883	0.634273	0.591892	0.682851	0.628881
Support vector machine	305	0.831858	0.456456	0.609504	0.66443	0.607029	0.548463	0.802817	0.755274	0.850136	0.549153	0.780847	0.631972	0.589599	0.677815	0.626476
Support vector machine	310	0.874419	0.461233	0.608604	0.671119	0.610493	0.551479	0.798122	0.760504	0.850136	0.555804	0.786765	0.635998	0.594038	0.684425	0.630888
Support vector machine	315	0.872727	0.44511	0.597294	0.672297	0.626427	0.577416	0.79717	0.757895	0.864865	0.555556	0.781481	0.63686	0.594771	0.686203	0.631975
Support vector machine	320	0.863636	0.440239	0.602711	0.675815	0.62969	0.598857	0.798122	0.752101	0.864865	0.550562	0.785185	0.63916	0.597225	0.687435	0.634535
Support vector machine	325	0.857143	0.451933	0.610766	0.664372	0.617363	0.576701	0.799065	0.762712	0.861035	0.555305	0.786517	0.63801	0.595927	0.685719	0.633501
Support vector machine	330	0.876712	0.448448	0.605372	0.663283	0.626198	0.583333	0.807512	0.761099	0.865753	0.55481	0.783427	0.63916	0.597219	0.688723	0.634706
Support vector machine	335	0.860987	0.463221	0.603306	0.667802	0.638574	0.593279	0.808411	0.760684	0.861035	0.561247	0.775895	0.643186	0.601663	0.690404	0.639029
Support vector machine	340	0.863636	0.46507	0.601036	0.660988	0.634615	0.595349	0.797203	0.774468	0.857923	0.567297	0.779026	0.643761	0.602391	0.690601	0.639566
Support vector machine	345	0.852018	0.464464	0.604797	0.662139	0.623211	0.598152	0.798144	0.770213	0.857923	0.563412	0.78424	0.643186	0.60186	0.688974	0.638786
Support vector machine	350	0.862222	0.472138	0.602711	0.674576	0.624595	0.599542	0.797203	0.768577	0.844687	0.55902	0.788104	0.644911	0.603808	0.690307	0.640072
Support vector machine	355	0.869955	0.467271	0.613613	0.670034	0.62701	0.599537	0.8	0.763103	0.843836	0.560268	0.79702	0.646348	0.60552	0.691968	0.641545
Support vector machine	360	0.854626	0.463115	0.602285	0.667785	0.6208	0.593103	0.793503	0.764331	0.845304	0.566332	0.791822	0.642611	0.601385	0.687546	0.637472
Support vector machine	365	0.849558	0.472	0.606882	0.671186	0.616129	0.599769	0.791667	0.767932	0.847645	0.555431	0.786517	0.642898	0.601527	0.687702	0.638507
Support vector machine	370	0.850877	0.46999	0.6077	0.659933	0.61882	0.608496	0.798122	0.765328	0.861111	0.559643	0.779851	0.644336	0.603214	0.689079	0.639862
Support vector machine	375	0.862222	0.457027	0.609504	0.666667	0.61859	0.603468	0.799054	0.755839	0.855556	0.556425	0.786642	0.642036	0.600569	0.688272	0.637569
Support vector machine	380	0.862222	0.456967	0.604797	0.664452	0.62776	0.602992	0.801887	0.755274	0.855556	0.557414	0.791045	0.642898	0.601721	0.689124	0.63802
Support vector machine	385	0.862222	0.457261	0.613613	0.666667	0.62776	0.604383	0.796253	0.768577	0.853186	0.567033	0.788104	0.646061	0.605289	0.691369	0.641179
Support vector machine	390	0.853333	0.464688	0.6	0.672269	0.629393	0.597463	0.8	0.765328	0.856354	0.572368	0.782931	0.645198	0.604316	0.690375	0.640208
Support vector machine	395	0.882883	0.467955	0.597077	0.661184	0.633441	0.59422	0.8	0.76824	0.854795	0.560706	0.779851	0.643186	0.601958	0.690941	0.638521
Support vector machine	400	0.875	0.464503	0.596639	0.660099	0.63141	0.589862	0.7981	0.763948	0.858726	0.563877	0.778399	0.641461	0.6	0.689142	0.636984
Support vector machine	405	0.877828	0.465863	0.597266	0.672269	0.632424	0.592423	0.80285	0.764957	0.856354	0.560175	0.782772	0.642898	0.601373	0.69138	0.638805
Support vector machine	410	0.862222	0.462944	0.605619	0.671119	0.617834	0.585366	0.801887	0.753247	0.854749	0.562704	0.787313	0.640886	0.599263	0.687728	0.636532
Support vector machine	415	0.862222	0.470232	0.616183	0.676667	0.646497	0.5932	0.80285	0.773913	0.858726	0.558952	0.793296	0.648936	0.608274	0.695703	0.644707
Support vector machine	420	0.849558	0.465257	0.60334	0.672269	0.636943	0.597222	0.805687	0.762527	0.856354	0.562979	0.791045	0.644911	0.603698	0.691198	0.640783
Support vector machine	425	0.845815	0.471774	0.602537	0.683502	0.637959	0.600917	0.803783	0.75641	0.858726	0.557269	0.795539	0.646636	0.605737	0.692203	0.642181
Support vector machine	430	0.849558	0.46748	0.609424	0.682513	0.63871	0.591743	0.806604	0.750533	0.861111	0.563319	0.794824	0.646636	0.60567	0.692347	0.642021
Support vector machine	435	0.843478	0.465781	0.60084	0.673401	0.635484	0.585253	0.805687	0.748936	0.865753	0.563656	0.79702	0.643761	0.602615	0.689572	0.638753
Support vector machine	440	0.847162	0.469636	0.606765	0.672213	0.639742	0.589057	0.803783	0.750533	0.868852	0.567067	0.797774	0.646636	0.605937	0.692053	0.641729
Support vector machine	445	0.847162	0.472617	0.605932	0.675585	0.639742	0.591647	0.801887	0.748936	0.868852	0.568009	0.797774	0.647499	0.606894	0.692558	0.642577
Support vector machine	450	0.847162	0.46999	0.606125	0.674457	0.639742	0.594907	0.805687	0.748936	0.868852	0.568627	0.797774	0.647786	0.607192	0.692933	0.642872
Support vector machine	455	0.847162	0.471066	0.607407	0.675585	0.637681	0.591647	0.805687	0.748936	0.868852	0.568627	0.8	0.647786	0.607216	0.692968	0.642838
Support vector machine	460	0.847162	0.472024	0.608879	0.673333	0.636511	0.593279	0.805687	0.747346	0.868852	0.569248	0.8	0.648074	0.607551	0.692938	0.643107
Support vector machine	465	0.847162	0.474747	0.607219	0.675585	0.634461	0.59698	0.807601	0.747346	0.871233	0.569248	0.802218	0.648936	0.608497	0.693982	0.644161
Support vector machine	470	0.847162	0.475709	0.607219	0.674457	0.634461	0.595597	0.805687	0.748936	0.868852	0.570492	0.802218	0.648936	0.608515	0.693708	0.644062
Support vector machine	475	0.847162	0.478305	0.604899	0.673333	0.635484	0.594907	0.805687	0.747346	0.868852	0.56736	0.802218	0.648361	0.607881	0.693232	0.643503
Support vector machine	480	0.847162	0.478305	0.604899	0.673333	0.635484	0.593968	0.806604	0.747346	0.868852	0.56736	0.802218	0.648361	0.607913	0.69323	0.643428
Support vector machine	485	0.847162	0.478873	0.60619	0.674457	0.635484	0.599537	0.808511	0.747346	0.868852	0.567982	0.802218	0.649511	0.609166	0.694238	0.644736
Support vector machine	490	0.847162	0.476954	0.603412	0.675541	0.63754	0.599303	0.806604	0.747346	0.868132	0.568606	0.802218	0.648936	0.608515	0.693892	0.644224
Support vector machine	495	0.843478	0.475426	0.601921	0.675541	0.63754	0.600232	0.806604	0.747346	0.868132	0.567657	0.800738	0.648361	0.607895	0.693147	0.643576
Support vector machine	500	0.843478	0.476382	0.601279	0.676667	0.634461	0.600232	0.803783	0.747346	0.868132	0.567033	0.802218	0.648074	0.607564	0.692819	0.643303
Support vector machine	505	0.843478	0.475904	0.601921	0.676667	0.636511	0.601852	0.803783	0.747346	0.871233	0.564835	0.802218	0.648361	0.60788	0.69325	0.643595
Support vector machine	510	0.847162	0.476861	0.601921	0.674419	0.63871	0.598844	0.803783	0.750533	0.868852	0.564835	0.802218	0.648361	0.607886	0.693467	0.643538
Support vector machine	515	0.847162	0.476287	0.602564	0.674419	0.636656	0.596532	0.803783	0.748936	0.863388	0.564835	0.800738	0.647499	0.60697	0.6923	0.642561
Support vector machine	520	0.847162	0.475806	0.60107	0.674419	0.637681	0.595843	0.805687	0.748936	0.863388	0.564835	0.799263	0.647211	0.606638	0.69219	0.642278
Support vector machine	525	0.847162	0.475806	0.602564	0.674419	0.637681	0.596532	0.803783	0.748936	0.863388	0.564835	0.800738	0.647499	0.60696	0.692349	0.642581
Support vector machine	530	0.847162	0.475327	0.603209	0.674419	0.636656	0.596532	0.803783	0.748936	0.863388	0.564835	0.798521	0.647211	0.606635	0.69207	0.642355
Support vector machine	535	0.847162	0.474268	0.602564	0.674419	0.636656	0.597222	0.806604	0.747346	0.863388	0.564835	0.798521	0.647211	0.606663	0.69209	0.642258
Support vector machine	540	0.847162	0.473205	0.602358	0.674419	0.636656	0.600462	0.804706	0.747346	0.863388	0.566411	0.797048	0.647499	0.607018	0.692105	0.642505
Support vector machine	545	0.847162	0.473205	0.602358	0.674419	0.636656	0.601156	0.802817	0.747346	0.863388	0.564215	0.797048	0.647211	0.606713	0.691797	0.642202
Support vector machine	550	0.847162	0.473684	0.60107	0.6733	0.636656	0.597914	0.805621	0.747346	0.863388	0.564835	0.797048	0.646924	0.606416	0.691638	0.641801
Support vector machine	555	0.847162	0.473096	0.601713	0.6733	0.636656	0.600462	0.811189	0.747346	0.863388	0.565457	0.797048	0.647786	0.607404	0.692438	0.642557
Support vector machine	560	0.847162	0.474645	0.602358	0.6733	0.636656	0.603468	0.807425	0.747346	0.863388	0.566079	0.797048	0.648361	0.608074	0.692625	0.643151
Support vector machine	565	0.847162	0.471545	0.60107	0.674419	0.636656	0.601852	0.802784	0.745763	0.863388	0.565457	0.797048	0.647211	0.606792	0.691558	0.641923
Support vector machine	570	0.847162	0.472505	0.600214	0.674419	0.636656	0.60578	0.805556	0.745763	0.863388	0.564835	0.79558	0.647786	0.60747	0.691987	0.642451
Support vector machine	575	0.847162	0.472505	0.599572	0.674419	0.636656	0.605081	0.804651	0.745763	0.863388	0.564835	0.79558	0.647499	0.607116	0.691783	0.642211
Support vector machine	580	0.847162	0.472987	0.60107	0.674419	0.636656	0.605081	0.802784	0.747346	0.863388	0.564835	0.79558	0.647786	0.607439	0.691937	0.642494
Support vector machine	585	0.847162	0.471545	0.600427	0.674419	0.636656	0.60578	0.807425	0.747346	0.863388	0.564498	0.79558	0.647786	0.607426	0.692202	0.642508
Support vector machine	590	0.847162	0.471545	0.601713	0.674419	0.636656	0.60578	0.807425	0.747346	0.861035	0.564498	0.797794	0.648074	0.607779	0.692307	0.64273
Support vector machine	595	0.847162	0.471066	0.600214	0.672213	0.636656	0.60578	0.807425	0.747346	0.861035	0.564498	0.79633	0.647499	0.607138	0.691793	0.642166
Support vector machine	600	0.847162	0.471066	0.600214	0.673333	0.635634	0.605081	0.809302	0.747346	0.861035	0.564498	0.79633	0.647499	0.607119	0.691909	0.642178
Support vector machine	605	0.847162	0.471545	0.600214	0.673333	0.635634	0.60669	0.809302	0.747346	0.861035	0.564498	0.79633	0.647786	0.607439	0.692099	0.642467
Support vector machine	610	0.847162	0.471545	0.600214	0.673333	0.635634	0.608295	0.806527	0.747346	0.861035	0.564498	0.79633	0.647786	0.607424	0.691993	0.642525
Support vector machine	615	0.847162	0.471545	0.600858	0.673333	0.635634	0.608295	0.806527	0.745763	0.861035	0.564498	0.79633	0.647786	0.607438	0.691907	0.642513
Support vector machine	620	0.847162	0.472024	0.600858	0.671119	0.635634	0.608295	0.809302	0.744186	0.861035	0.564498	0.79633	0.647786	0.607453	0.691859	0.642464
Support vector machine	625	0.847162	0.472024	0.600858	0.671119	0.635634	0.608295	0.809302	0.744186	0.861035	0.564498	0.79633	0.647786	0.607453	0.691859	0.642464
Support vector machine	630	0.847162	0.471545	0.600214	0.671119	0.635634	0.60669	0.809302	0.744186	0.861035	0.565121	0.79633	0.647499	0.607127	0.691667	0.642164
Support vector machine	635	0.847162	0.471545	0.600214	0.671119	0.635634	0.60739	0.807425	0.744186	0.861035	0.565121	0.79633	0.647499	0.607143	0.69156	0.642151
Support vector machine	640	0.847162	0.471066	0.600214	0.671119	0.635634	0.60739	0.809302	0.744186	0.861035	0.565121	0.79633	0.647499	0.607128	0.691687	0.642189
Support vector machine	645	0.847162	0.471066	0.600214	0.671119	0.635634	0.60739	0.809302	0.744186	0.861035	0.565121	0.79633	0.647499	0.607128	0.691687	0.642189
Support vector machine	650	0.847162	0.471066	0.599572	0.671119	0.634615	0.60739	0.809302	0.744186	0.861035	0.561947	0.79633	0.646924	0.606487	0.691248	0.641591
Support vector machine	655	0.847162	0.469512	0.599572	0.671119	0.634615	0.60669	0.809302	0.744186	0.861035	0.561947	0.79633	0.646636	0.606165	0.691043	0.641266
Support vector machine	660	0.847162	0.469512	0.599572	0.671119	0.634615	0.60669	0.809302	0.744186	0.861035	0.561947	0.79633	0.646636	0.606165	0.691043	0.641266
Support vector machine	665	0.847162	0.469512	0.599572	0.671119	0.634615	0.60669	0.809302	0.744186	0.861035	0.561947	0.79633	0.646636	0.606165	0.691043	0.641266
Support vector machine	670	0.847162	0.46999	0.599572	0.671119	0.635634	0.608295	0.809302	0.744186	0.858696	0.561947	0.79633	0.646924	0.606491	0.691112	0.641526
Support vector machine	675	0.847162	0.46999	0.600427	0.671119	0.635634	0.60669	0.809302	0.745763	0.858696	0.561947	0.79633	0.646924	0.606477	0.691187	0.641534
Support vector machine	680	0.847162	0.469036	0.60107	0.671119	0.637821	0.60739	0.809302	0.747346	0.858696	0.561947	0.79633	0.647211	0.606796	0.691565	0.641878
Support vector machine	685	0.847162	0.469036	0.60107	0.671119	0.637821	0.60739	0.809302	0.747346	0.858696	0.561947	0.79633	0.647211	0.606796	0.691565	0.641878
Support vector machine	690	0.847162	0.469036	0.60107	0.671119	0.637821	0.60578	0.807425	0.747346	0.858696	0.561947	0.79633	0.646924	0.606491	0.691248	0.641551
Support vector machine	695	0.847162	0.469036	0.60107	0.671119	0.637821	0.60578	0.807425	0.747346	0.858696	0.561947	0.79633	0.646924	0.606491	0.691248	0.641551
Support vector machine	700	0.847162	0.469036	0.60107	0.671119	0.637821	0.60578	0.807425	0.747346	0.858696	0.561947	0.79633	0.646924	0.606491	0.691248	0.641551
Support vector machine	705	0.847162	0.47166	0.600427	0.672241	0.637821	0.60578	0.809302	0.747346	0.858696	0.560976	0.79633	0.647211	0.606775	0.691613	0.641916
Support vector machine	710	0.847162	0.471183	0.600427	0.673367	0.637821	0.60578	0.809302	0.747346	0.858696	0.560976	0.79633	0.647211	0.606762	0.691672	0.641935
Support vector machine	715	0.847162	0.468085	0.600427	0.673367	0.637821	0.60578	0.807425	0.747346	0.858696	0.560354	0.79633	0.646636	0.606139	0.691163	0.641288
Support vector machine	720	0.847162	0.468085	0.60107	0.673367	0.637821	0.60578	0.807425	0.745763	0.858696	0.560354	0.79633	0.646636	0.606153	0.691077	0.641275
Support vector machine	725	0.847162	0.466059	0.60107	0.673367	0.637821	0.60578	0.807425	0.745763	0.858696	0.558758	0.794872	0.646061	0.605521	0.690616	0.640664
Support vector machine	730	0.847162	0.464975	0.600427	0.672241	0.637821	0.60578	0.809302	0.745763	0.858696	0.55814	0.794872	0.645773	0.605201	0.690471	0.64035
Support vector machine	735	0.847162	0.466531	0.600427	0.673367	0.637821	0.60578	0.809302	0.745763	0.858696	0.55814	0.794872	0.646061	0.605509	0.690715	0.640669
Support vector machine	740	0.847162	0.466531	0.600427	0.673367	0.637821	0.60578	0.809302	0.745763	0.858696	0.55814	0.794872	0.646061	0.605509	0.690715	0.640669
Support vector machine	745	0.847162	0.464975	0.60107	0.672241	0.637821	0.60578	0.809302	0.745763	0.858696	0.559735	0.794872	0.646061	0.605527	0.690674	0.640651
Support vector machine	750	0.847162	0.466531	0.60107	0.673367	0.637821	0.60739	0.809302	0.745763	0.858696	0.560354	0.794872	0.646636	0.606151	0.691121	0.64127
Support vector machine	755	0.847162	0.466059	0.60107	0.673367	0.637821	0.60739	0.809302	0.745763	0.858696	0.560354	0.792661	0.646348	0.605815	0.690877	0.641043
Support vector machine	760	0.847162	0.466531	0.602564	0.675585	0.6368	0.60739	0.809302	0.745763	0.858696	0.558758	0.794118	0.646636	0.606141	0.691152	0.641308
Support vector machine	765	0.847162	0.466531	0.602564	0.675585	0.6368	0.60739	0.809302	0.745763	0.858696	0.558758	0.794118	0.646636	0.606141	0.691152	0.641308
Support vector machine	770	0.847162	0.466531	0.602564	0.675585	0.6368	0.60739	0.809302	0.745763	0.858696	0.558758	0.794118	0.646636	0.606141	0.691152	0.641308
Support vector machine	775	0.847162	0.467005	0.602564	0.675585	0.6368	0.60739	0.809302	0.745763	0.858696	0.55814	0.794118	0.646636	0.606145	0.691139	0.641297
Support vector machine	780	0.847162	0.469036	0.60107	0.675585	0.6368	0.608997	0.809302	0.745763	0.858696	0.558758	0.792661	0.646924	0.606477	0.691257	0.641578
Support vector machine	785	0.847162	0.46856	0.601713	0.675585	0.6368	0.60739	0.809302	0.744186	0.858696	0.558758	0.792661	0.646636	0.606171	0.690983	0.641277
Support vector machine	790	0.847162	0.46856	0.601713	0.675585	0.6368	0.60739	0.809302	0.744186	0.858696	0.558758	0.792661	0.646636	0.606171	0.690983	0.641277
Support vector machine	795	0.847162	0.46856	0.601713	0.675585	0.6368	0.60739	0.809302	0.744186	0.858696	0.558758	0.792661	0.646636	0.606171	0.690983	0.641277
Support vector machine	800	0.847162	0.46856	0.60107	0.676717	0.6368	0.60739	0.809302	0.744186	0.858696	0.558758	0.792661	0.646636	0.606156	0.691027	0.641275
Support vector machine	805	0.847162	0.46856	0.60107	0.676717	0.6368	0.60739	0.809302	0.744186	0.858696	0.558758	0.792661	0.646636	0.606156	0.691027	0.641275
Support vector machine	810	0.847162	0.46856	0.60107	0.676717	0.6368	0.60739	0.809302	0.744186	0.858696	0.558758	0.792661	0.646636	0.606156	0.691027	0.641275
Support vector machine	815	0.847162	0.46856	0.60107	0.676717	0.6368	0.60669	0.809302	0.744186	0.858696	0.559378	0.792661	0.646636	0.606152	0.69102	0.641261
Support vector machine	820	0.847162	0.46856	0.601713	0.676717	0.6368	0.608997	0.809302	0.744186	0.858696	0.558758	0.792661	0.646924	0.606478	0.691232	0.641586
Support vector machine	825	0.847162	0.46856	0.601713	0.676717	0.6368	0.608997	0.809302	0.744186	0.858696	0.558758	0.792661	0.646924	0.606478	0.691232	0.641586
Support vector machine	830	0.847162	0.46856	0.601713	0.676717	0.6368	0.608997	0.809302	0.744186	0.858696	0.558758	0.792661	0.646924	0.606478	0.691232	0.641586
Support vector machine	835	0.847162	0.467005	0.601713	0.676717	0.6368	0.608997	0.809302	0.744186	0.858696	0.55814	0.792661	0.646636	0.60616	0.691034	0.641275
Support vector machine	840	0.847162	0.467005	0.601713	0.676717	0.6368	0.608997	0.809302	0.744186	0.858696	0.55814	0.792661	0.646636	0.60616	0.691034	0.641275
Support vector machine	845	0.847162	0.46748	0.601713	0.676717	0.6368	0.608997	0.812065	0.744186	0.858696	0.55814	0.792661	0.646924	0.606497	0.691329	0.641505
Support vector machine	850	0.847162	0.46748	0.601713	0.676717	0.637821	0.608997	0.812065	0.744186	0.858696	0.55814	0.791209	0.646924	0.606501	0.691289	0.641492
Support vector machine	855	0.847162	0.470948	0.606645	0.675541	0.644338	0.610792	0.819672	0.745263	0.858696	0.573971	0.788991	0.651236	0.61134	0.694729	0.645864
Support vector machine	860	0.850877	0.481142	0.609342	0.682196	0.637821	0.604811	0.827423	0.747899	0.861035	0.565702	0.78453	0.651524	0.61151	0.695707	0.646343
Support vector machine	865	0.834783	0.469036	0.624473	0.666667	0.635332	0.624714	0.815851	0.75803	0.860274	0.56215	0.779221	0.651236	0.611129	0.693684	0.646641
Support vector machine	870	0.854626	0.468303	0.632353	0.673235	0.636215	0.623288	0.819672	0.764331	0.860274	0.566332	0.772643	0.654112	0.614311	0.697388	0.649357
Support vector machine	875	0.847162	0.474059	0.639327	0.668852	0.636364	0.623853	0.813084	0.766595	0.852459	0.572707	0.785185	0.656412	0.616915	0.69815	0.651832
Support vector machine	880	0.849558	0.464543	0.649104	0.666667	0.63961	0.627986	0.811189	0.767591	0.853994	0.562293	0.782931	0.655549	0.615872	0.69777	0.651084
Support vector machine	885	0.849558	0.471545	0.639153	0.671074	0.626003	0.62543	0.816901	0.770878	0.853994	0.570796	0.785185	0.655549	0.615858	0.698229	0.651316
Support vector machine	890	0.839827	0.47482	0.634718	0.667769	0.633279	0.623288	0.819444	0.773784	0.848485	0.560976	0.780847	0.654399	0.614835	0.696112	0.649433
Support vector machine	895	0.857143	0.482618	0.633229	0.668885	0.634461	0.623288	0.812933	0.77707	0.855556	0.560538	0.777164	0.655549	0.615862	0.698444	0.650941
Support vector machine	900	0.838428	0.478528	0.646055	0.671119	0.6528	0.612571	0.825986	0.773109	0.851541	0.576159	0.778598	0.658999	0.619853	0.700445	0.654412
Support vector machine	905	0.849558	0.484103	0.631468	0.675541	0.63911	0.608	0.813793	0.774194	0.849162	0.572376	0.781481	0.655549	0.615909	0.698071	0.650941
Support vector machine	910	0.842105	0.488613	0.633475	0.67	0.642405	0.614857	0.818391	0.771186	0.860335	0.573009	0.782288	0.658137	0.618979	0.699697	0.653238
Support vector machine	915	0.857143	0.495902	0.637037	0.666667	0.640127	0.612571	0.829837	0.774468	0.853994	0.568584	0.782288	0.658999	0.619775	0.701693	0.654457
Support vector machine	920	0.868778	0.485477	0.637804	0.667774	0.638095	0.619048	0.825986	0.772824	0.85	0.572376	0.788214	0.659287	0.620116	0.702398	0.654537
Support vector machine	925	0.868778	0.476684	0.639831	0.670017	0.635783	0.616949	0.817552	0.764331	0.847645	0.568908	0.783883	0.656124	0.616569	0.699124	0.651289
Support vector machine	930	0.868778	0.471074	0.638978	0.673333	0.634461	0.61294	0.821346	0.761702	0.842975	0.574561	0.774545	0.654687	0.615016	0.697699	0.649826
Support vector machine	935	0.849558	0.482125	0.638388	0.672269	0.63124	0.612245	0.82243	0.759657	0.846995	0.569536	0.786765	0.655262	0.61551	0.697382	0.650697
Support vector machine	940	0.860987	0.481481	0.63482	0.676768	0.635634	0.6084	0.820276	0.760085	0.859504	0.573319	0.78022	0.656124	0.616573	0.699227	0.651211
Support vector machine	945	0.864865	0.480652	0.62845	0.667797	0.637821	0.625142	0.818391	0.760085	0.856354	0.567956	0.785185	0.655837	0.616092	0.699336	0.651424
Support vector machine	950	0.857143	0.484725	0.632479	0.671186	0.650564	0.620225	0.816514	0.760085	0.864266	0.568584	0.787431	0.658137	0.618685	0.7012	0.653639
Support vector machine	955	0.866071	0.480163	0.62766	0.678082	0.649518	0.618834	0.829493	0.758475	0.856354	0.561947	0.786642	0.656699	0.61698	0.701203	0.652112
Support vector machine	960	0.869955	0.473469	0.627119	0.679245	0.641694	0.617284	0.823799	0.764706	0.853994	0.561947	0.783734	0.654974	0.615082	0.699722	0.650108
Support vector machine	965	0.873874	0.480331	0.630573	0.675722	0.643791	0.618304	0.832184	0.774737	0.862637	0.563596	0.791897	0.659287	0.619986	0.704331	0.654156
Support vector machine	970	0.869955	0.478351	0.63358	0.681583	0.641694	0.614016	0.831409	0.772152	0.865753	0.568282	0.793358	0.659574	0.620182	0.704557	0.654541
Support vector machine	975	0.877828	0.486598	0.638567	0.680342	0.644845	0.61676	0.819222	0.779661	0.857143	0.563256	0.791897	0.660725	0.621487	0.705102	0.655842
Support vector machine	980	0.866071	0.485656	0.628571	0.683673	0.647059	0.610056	0.823799	0.769556	0.850829	0.557522	0.788889	0.656699	0.617007	0.701062	0.651788
Support vector machine	985	0.872727	0.495375	0.628328	0.685811	0.658979	0.612832	0.825688	0.761099	0.860274	0.575858	0.783088	0.661875	0.622818	0.70546	0.656997
Support vector machine	990	0.876712	0.486653	0.623404	0.686869	0.653465	0.615556	0.825688	0.766316	0.858726	0.566999	0.781022	0.658999	0.619624	0.703765	0.654046
Support vector machine	995	0.840708	0.480412	0.629669	0.703072	0.648118	0.614525	0.827273	0.770526	0.857143	0.567329	0.794872	0.660437	0.62139	0.703059	0.65498
Support vector machine	1000	0.849558	0.488844	0.637131	0.690355	0.651391	0.611924	0.824601	0.76824	0.859504	0.577778	0.782123	0.6613	0.622104	0.703768	0.656753
Support vector machine	1005	0.858407	0.48731	0.632588	0.694017	0.643902	0.617284	0.825397	0.767896	0.861789	0.560976	0.785978	0.659574	0.620279	0.703231	0.654701
Support vector machine	1010	0.866071	0.48318	0.639659	0.692833	0.653722	0.616071	0.833713	0.76129	0.867209	0.560623	0.77634	0.660437	0.621247	0.70461	0.65552
Support vector machine	1015	0.869955	0.493401	0.640342	0.689304	0.646104	0.621622	0.822472	0.753247	0.867209	0.560976	0.777778	0.660725	0.621616	0.703855	0.656009
Support vector machine	1020	0.869955	0.490256	0.648247	0.680067	0.644122	0.611236	0.826185	0.76087	0.867209	0.566667	0.789572	0.661587	0.622629	0.704944	0.656662
Support vector machine	1025	0.862222	0.493878	0.646809	0.681208	0.641694	0.621622	0.820628	0.757576	0.869565	0.563474	0.782931	0.661587	0.622658	0.703782	0.656747
Support vector machine	1030	0.866071	0.492308	0.648305	0.693739	0.637398	0.620225	0.822472	0.76129	0.871935	0.566667	0.785185	0.663312	0.624542	0.705963	0.658319
Support vector machine	1035	0.862222	0.482902	0.637131	0.684746	0.632258	0.620767	0.814318	0.761905	0.874317	0.561326	0.782288	0.658137	0.618848	0.701289	0.65291
Support vector machine	1040	0.852018	0.492308	0.634249	0.690236	0.626623	0.614689	0.822472	0.763557	0.874317	0.567627	0.777164	0.658712	0.619416	0.701387	0.653747
Support vector machine	1045	0.852018	0.492784	0.632804	0.685811	0.63961	0.611422	0.822472	0.754881	0.867209	0.560623	0.780847	0.657562	0.618147	0.700044	0.652365
Support vector machine	1050	0.863636	0.484103	0.639916	0.686971	0.632258	0.612108	0.829932	0.766234	0.86413	0.568257	0.782931	0.658999	0.619605	0.702771	0.654151
Support vector machine	1055	0.859729	0.489209	0.639413	0.684838	0.635484	0.608501	0.835616	0.767896	0.865753	0.568282	0.77757	0.658999	0.619442	0.702936	0.654488
Support vector machine	1060	0.86758	0.482618	0.638743	0.685714	0.640902	0.600675	0.833713	0.776316	0.869565	0.568257	0.77757	0.658424	0.618843	0.703787	0.653765
Support vector machine	1065	0.872727	0.482972	0.64135	0.683673	0.634615	0.603352	0.836782	0.775599	0.861035	0.572368	0.779221	0.658999	0.619514	0.703972	0.65434
Support vector machine	1070	0.868778	0.485036	0.63762	0.682274	0.627832	0.607143	0.834101	0.77193	0.860215	0.578947	0.77551	0.658712	0.619306	0.702672	0.653963
Support vector machine	1075	0.868778	0.4871	0.638298	0.678869	0.62439	0.610738	0.828375	0.772926	0.871935	0.579869	0.77037	0.658999	0.619655	0.702877	0.654368
Support vector machine	1080	0.872727	0.482972	0.643386	0.684564	0.632091	0.612795	0.832184	0.773626	0.860215	0.579235	0.768946	0.66015	0.620898	0.703886	0.655498
Support vector machine	1085	0.872727	0.47619	0.645435	0.689304	0.622581	0.608989	0.834101	0.781857	0.871935	0.580715	0.774908	0.660437	0.621222	0.70534	0.655682
Support vector machine	1090	0.86758	0.482546	0.642706	0.687179	0.630894	0.62	0.837963	0.779221	0.872629	0.577387	0.773481	0.662162	0.622978	0.706508	0.657687
Support vector machine	1095	0.872727	0.478439	0.642782	0.677966	0.627642	0.612472	0.826484	0.78355	0.876712	0.579934	0.769517	0.659574	0.620108	0.704384	0.655082
Support vector machine	1100	0.876712	0.473361	0.644958	0.677909	0.633279	0.602464	0.830275	0.781857	0.865753	0.574586	0.781308	0.658137	0.618488	0.70386	0.653576
Support vector machine	1105	0.875576	0.474333	0.643533	0.680203	0.634304	0.600446	0.832184	0.781857	0.868132	0.577729	0.774074	0.658137	0.618469	0.703852	0.653609
Support vector machine	1110	0.872727	0.466942	0.638567	0.681282	0.638574	0.607341	0.832184	0.78355	0.868852	0.582418	0.774674	0.658712	0.619176	0.704283	0.65393
Support vector machine	1115	0.880734	0.465781	0.646186	0.676768	0.635332	0.603352	0.829493	0.775862	0.866485	0.57489	0.776119	0.656699	0.616895	0.702818	0.652227
Support vector machine	1120	0.868778	0.46999	0.648188	0.672297	0.636656	0.606742	0.834101	0.784483	0.866485	0.58022	0.77757	0.658999	0.619537	0.704137	0.654652
Support vector machine	1125	0.876712	0.473953	0.646809	0.657718	0.638844	0.605856	0.830275	0.779221	0.852459	0.574586	0.774908	0.656412	0.616741	0.701031	0.651972
Support vector machine	1130	0.873874	0.469619	0.647739	0.667797	0.631922	0.610925	0.830275	0.777538	0.856369	0.57748	0.783883	0.658424	0.618971	0.702493	0.653369
Support vector machine	1135	0.876712	0.47541	0.643996	0.665541	0.641815	0.612108	0.834101	0.782796	0.851752	0.580574	0.780847	0.659862	0.620587	0.70415	0.655144
Support vector machine	1140	0.868778	0.477551	0.646121	0.674576	0.645161	0.611048	0.836782	0.786177	0.861035	0.581215	0.778793	0.661875	0.622856	0.706113	0.657193
Support vector machine	1145	0.877828	0.483539	0.65032	0.679181	0.6528	0.609674	0.836782	0.793028	0.861035	0.593478	0.783088	0.666763	0.628298	0.710978	0.662155
Support vector machine	1150	0.869955	0.475798	0.649735	0.674617	0.645161	0.609977	0.836782	0.792123	0.86413	0.59436	0.783883	0.66475	0.626072	0.708775	0.65998
Support vector machine	1155	0.869955	0.477366	0.649682	0.673504	0.656	0.606818	0.836782	0.784314	0.861035	0.59027	0.788214	0.664462	0.625757	0.70854	0.659737
Support vector machine	1160	0.862222	0.472165	0.646872	0.67354	0.657051	0.60339	0.83871	0.793103	0.862637	0.587852	0.788214	0.663312	0.62445	0.707796	0.65843
Support vector machine	1165	0.866071	0.470709	0.645636	0.682676	0.6592	0.613995	0.844548	0.793991	0.857143	0.587336	0.789572	0.665325	0.626567	0.71008	0.660651
Support vector machine	1170	0.858407	0.472987	0.649049	0.683849	0.660256	0.61294	0.847222	0.787879	0.866485	0.588877	0.788104	0.666187	0.627568	0.71055	0.661622
Support vector machine	1175	0.858407	0.476386	0.649104	0.688356	0.664526	0.61294	0.848485	0.787879	0.868852	0.590662	0.791128	0.6682	0.629837	0.71243	0.663507
Support vector machine	1180	0.862222	0.473738	0.647679	0.683938	0.657143	0.61991	0.843318	0.794816	0.863388	0.587719	0.786765	0.66705	0.628636	0.710967	0.662156
Support vector machine	1185	0.862222	0.473361	0.644281	0.687179	0.660225	0.618182	0.839907	0.785249	0.858696	0.585526	0.786765	0.665325	0.626646	0.709236	0.66055
Support vector machine	1190	0.853333	0.469008	0.651852	0.680484	0.651828	0.611236	0.837209	0.776824	0.857923	0.578603	0.793358	0.662162	0.623135	0.705605	0.657332
Support vector machine	1195	0.868421	0.469619	0.654048	0.672384	0.666667	0.607223	0.828375	0.777293	0.86413	0.585153	0.788889	0.6636	0.624736	0.707473	0.658665
Support vector machine	1200	0.864629	0.474923	0.656873	0.675815	0.656958	0.606539	0.831409	0.779956	0.865753	0.584245	0.784387	0.6636	0.624621	0.707408	0.659064
Support vector machine	1205	0.872247	0.481557	0.647739	0.679181	0.655949	0.615558	0.831409	0.78355	0.861878	0.583333	0.784387	0.66475	0.625931	0.708799	0.660277
Support vector machine	1210	0.872247	0.480908	0.648363	0.676871	0.658188	0.613995	0.828375	0.784314	0.861878	0.587076	0.782931	0.665037	0.626397	0.70865	0.660335
Support vector machine	1215	0.876106	0.477366	0.651064	0.672326	0.662441	0.615558	0.833333	0.786957	0.860274	0.587719	0.789668	0.666187	0.627717	0.710256	0.661479
Support vector machine	1220	0.88	0.475698	0.64127	0.672355	0.658188	0.61573	0.833333	0.780911	0.858696	0.591457	0.785185	0.664175	0.625427	0.708438	0.659283
Support vector machine	1225	0.882883	0.475798	0.64263	0.681507	0.659271	0.616423	0.829493	0.792208	0.866485	0.601537	0.778598	0.66705	0.628625	0.71153	0.662267
Support vector machine	1230	0.890909	0.475698	0.651212	0.681431	0.665605	0.614865	0.827586	0.792208	0.871233	0.60241	0.782288	0.66935	0.631163	0.714131	0.664561
Support vector machine	1235	0.899083	0.474506	0.647679	0.684654	0.666667	0.619369	0.836782	0.795699	0.871233	0.593647	0.777164	0.66935	0.631252	0.715135	0.664325
Support vector machine	1240	0.894977	0.476684	0.645026	0.679054	0.661342	0.619529	0.839907	0.795699	0.868132	0.596916	0.766667	0.667625	0.629178	0.713085	0.662962
Support vector machine	1245	0.886878	0.486993	0.644958	0.679117	0.658188	0.613303	0.823799	0.788913	0.865014	0.598684	0.772388	0.66705	0.628652	0.710749	0.662221
Support vector machine	1250	0.894977	0.481828	0.644211	0.687075	0.657277	0.61036	0.828375	0.788009	0.870523	0.601985	0.785047	0.668488	0.630256	0.713606	0.663553
Support vector machine	1255	0.894977	0.486542	0.650475	0.677966	0.649682	0.611236	0.830275	0.793991	0.865014	0.599341	0.781481	0.6682	0.629898	0.712817	0.6635
Support vector machine	1260	0.899083	0.4871	0.644211	0.676871	0.650718	0.607223	0.823799	0.792208	0.862637	0.603279	0.781481	0.666763	0.628231	0.711692	0.662163
Support vector machine	1265	0.903226	0.4871	0.652587	0.680342	0.66242	0.604072	0.822989	0.802575	0.873626	0.602829	0.778598	0.669925	0.631787	0.715488	0.665295
Support vector machine	1270	0.894977	0.4871	0.655427	0.674536	0.667742	0.59887	0.830275	0.795745	0.871233	0.605464	0.781308	0.669925	0.631805	0.714789	0.665151
Support vector machine	1275	0.894977	0.494845	0.658228	0.678024	0.670968	0.608305	0.828704	0.801706	0.873626	0.609836	0.783734	0.674238	0.636547	0.71845	0.669709
Support vector machine	1280	0.890909	0.489754	0.653234	0.665523	0.669872	0.606061	0.827586	0.8	0.869806	0.60241	0.781481	0.669638	0.631402	0.71424	0.665226
Support vector machine	1285	0.894977	0.487705	0.64127	0.670068	0.679487	0.608305	0.829493	0.803419	0.861878	0.595838	0.787313	0.668775	0.6304	0.714523	0.664321
Support vector machine	1290	0.890909	0.488205	0.636943	0.673435	0.665584	0.610056	0.829493	0.804255	0.857143	0.594951	0.788104	0.667338	0.628847	0.712643	0.662694
Support vector machine	1295	0.886878	0.488301	0.642398	0.673504	0.66881	0.605174	0.830275	0.809322	0.863388	0.597146	0.785847	0.668488	0.630203	0.713731	0.663826
Support vector machine	1300	0.90411	0.487755	0.645367	0.67121	0.669903	0.602925	0.826484	0.804255	0.865753	0.598028	0.788104	0.668775	0.630484	0.7149	0.664117
Support vector machine	1305	0.9	0.489754	0.643237	0.674617	0.667742	0.604966	0.824601	0.804255	0.854795	0.601751	0.785185	0.668775	0.63057	0.713718	0.66396
Support vector machine	1310	0.9	0.491803	0.647497	0.678024	0.668821	0.601571	0.828375	0.807692	0.86413	0.60241	0.784387	0.6705	0.632445	0.715883	0.665727
Support vector machine	1315	0.895928	0.487206	0.64523	0.67121	0.667737	0.602464	0.827586	0.80597	0.855586	0.603939	0.785847	0.668488	0.630217	0.713518	0.663802
Support vector machine	1320	0.9	0.492813	0.643923	0.664418	0.659236	0.609674	0.827586	0.797441	0.842975	0.599341	0.787313	0.66705	0.628631	0.711338	0.662548
Support vector machine	1325	0.9	0.492843	0.645989	0.679054	0.660287	0.607424	0.825688	0.797441	0.843836	0.60066	0.787313	0.668488	0.63025	0.712776	0.663903
Support vector machine	1330	0.908257	0.493827	0.648879	0.672297	0.6656	0.609674	0.821918	0.806794	0.849315	0.601751	0.788785	0.6705	0.632508	0.715191	0.665865
Support vector machine	1335	0.90411	0.495918	0.653105	0.66893	0.675241	0.605856	0.821918	0.801688	0.854795	0.598684	0.792523	0.671075	0.633127	0.715706	0.666527
Support vector machine	1340	0.90411	0.49237	0.648765	0.666667	0.666667	0.608597	0.823799	0.794926	0.861035	0.600219	0.785847	0.669063	0.63092	0.713909	0.664526
Support vector machine	1345	0.90411	0.484536	0.643237	0.673435	0.659091	0.597984	0.827586	0.787368	0.860274	0.598907	0.788104	0.665612	0.627016	0.71133	0.660673
Support vector machine	1350	0.908257	0.484663	0.636752	0.676871	0.673108	0.604494	0.824601	0.793177	0.861035	0.595186	0.783582	0.666475	0.627949	0.712884	0.661713
Support vector machine	1355	0.903226	0.486267	0.645299	0.676871	0.663446	0.604966	0.830275	0.782241	0.865753	0.59607	0.77757	0.666187	0.627579	0.711999	0.661779
Support vector machine	1360	0.895928	0.484103	0.640342	0.674617	0.663462	0.59887	0.824601	0.77707	0.874317	0.600437	0.77757	0.66475	0.626098	0.71012	0.659871
Support vector machine	1365	0.903226	0.485219	0.638298	0.676923	0.650564	0.606061	0.823799	0.784648	0.874317	0.596721	0.779026	0.664462	0.625573	0.7108	0.660049
Support vector machine	1370	0.907407	0.485219	0.645299	0.683849	0.664516	0.601117	0.821918	0.782241	0.868852	0.59607	0.780488	0.666187	0.627499	0.712452	0.661751
Support vector machine	1375	0.903226	0.486815	0.644751	0.679181	0.651685	0.60181	0.820046	0.782979	0.864266	0.595838	0.782772	0.664462	0.625563	0.710306	0.660222
Support vector machine	1380	0.915888	0.487903	0.650475	0.683761	0.663462	0.60113	0.825688	0.789809	0.867403	0.594714	0.778195	0.667338	0.628655	0.714403	0.66334
Support vector machine	1385	0.911628	0.488844	0.650475	0.682594	0.657051	0.601351	0.827586	0.788136	0.869806	0.597802	0.774436	0.66705	0.628355	0.71361	0.662989
Support vector machine	1390	0.903226	0.488396	0.64346	0.677966	0.658065	0.604757	0.825688	0.789809	0.869806	0.596916	0.775895	0.6659	0.627095	0.71218	0.661848
Support vector machine	1395	0.907407	0.482197	0.648363	0.678024	0.658106	0.597984	0.830275	0.785563	0.866667	0.59846	0.772128	0.66475	0.625776	0.71138	0.660604
Support vector machine	1400	0.899083	0.481218	0.643386	0.686007	0.6592	0.601351	0.822727	0.793177	0.856354	0.60066	0.775047	0.665037	0.626176	0.710746	0.660732
Support vector machine	1405	0.903226	0.470111	0.646186	0.679245	0.658147	0.6	0.826484	0.783158	0.865014	0.59867	0.775895	0.663025	0.623943	0.709649	0.658596
Support vector machine	1410	0.907407	0.473469	0.647558	0.674576	0.654896	0.602007	0.828375	0.788136	0.857939	0.598234	0.782772	0.663887	0.624898	0.710488	0.659535
Support vector machine	1415	0.907407	0.470948	0.644139	0.675722	0.655897	0.600897	0.828375	0.794055	0.860274	0.599119	0.775895	0.663312	0.624238	0.710248	0.658838
Support vector machine	1420	0.899083	0.468782	0.641189	0.67121	0.653846	0.598655	0.828375	0.799145	0.857143	0.597601	0.781132	0.661875	0.622667	0.708742	0.657363
Support vector machine	1425	0.894977	0.467824	0.643312	0.675768	0.650564	0.596413	0.828375	0.802575	0.860274	0.599129	0.783427	0.66245	0.623291	0.709331	0.657926
Support vector machine	1430	0.899083	0.467213	0.645367	0.674699	0.653846	0.59375	0.828375	0.791489	0.857923	0.601963	0.781955	0.662162	0.623001	0.708697	0.657505
Support vector machine	1435	0.911628	0.464688	0.642553	0.671256	0.6528	0.595982	0.826484	0.791489	0.852459	0.604803	0.781955	0.661587	0.622325	0.708736	0.657012
Support vector machine	1440	0.911628	0.461538	0.640509	0.67354	0.660225	0.595318	0.826484	0.788913	0.852459	0.60262	0.782772	0.6613	0.621991	0.708728	0.6566
Support vector machine	1445	0.898148	0.467078	0.641949	0.67354	0.66129	0.59867	0.828375	0.793177	0.862637	0.59695	0.778195	0.662162	0.622906	0.709092	0.657627
Support vector machine	1450	0.907407	0.46344	0.644068	0.673575	0.652733	0.600887	0.828375	0.788136	0.854795	0.594771	0.781132	0.661012	0.621631	0.70812	0.656402
Support vector machine	1455	0.911628	0.461538	0.648993	0.675862	0.649435	0.600221	0.828375	0.792373	0.854795	0.597601	0.781132	0.661875	0.622553	0.709268	0.657402
Support vector machine	1460	0.907407	0.459959	0.647558	0.674658	0.655897	0.596218	0.830275	0.788136	0.854795	0.59607	0.78424	0.6613	0.621996	0.708656	0.656619
Support vector machine	1465	0.911628	0.469388	0.649627	0.678082	0.661316	0.599777	0.830275	0.795745	0.860274	0.593886	0.787194	0.66475	0.625818	0.712472	0.660367
Support vector machine	1470	0.907407	0.471795	0.650372	0.675768	0.664526	0.604444	0.830275	0.794055	0.857923	0.593647	0.782609	0.665325	0.626494	0.712075	0.660852
Support vector machine	1475	0.915888	0.468432	0.651757	0.674658	0.666667	0.602007	0.829493	0.801706	0.851752	0.599782	0.779661	0.665612	0.626765	0.712891	0.661309
Support vector machine	1480	0.911628	0.472987	0.648128	0.66893	0.664516	0.608018	0.827586	0.804255	0.854054	0.599562	0.782609	0.666187	0.627484	0.712934	0.661868
Support vector machine	1485	0.911628	0.473953	0.644681	0.670068	0.66129	0.602892	0.832184	0.798301	0.858696	0.599341	0.781132	0.665037	0.626167	0.712197	0.660599
Support vector machine	1490	0.911628	0.479188	0.653928	0.675768	0.665595	0.607143	0.827586	0.792291	0.859459	0.59846	0.782609	0.667625	0.629007	0.713969	0.663472
Support vector machine	1495	0.911628	0.478528	0.648305	0.672355	0.65798	0.604651	0.832184	0.79661	0.857143	0.59626	0.782609	0.6659	0.627086	0.712568	0.661434
Support vector machine	1500	0.915888	0.479103	0.64135	0.673504	0.67423	0.603774	0.834101	0.794926	0.855586	0.593164	0.782609	0.6659	0.627012	0.713476	0.661559
Support vector machine	1505	0.915888	0.475996	0.639831	0.676871	0.664506	0.604651	0.828375	0.785563	0.861035	0.593164	0.782609	0.664175	0.625144	0.711681	0.659741
Support vector machine	1510	0.911628	0.477459	0.639153	0.678024	0.662379	0.603774	0.828375	0.782979	0.861035	0.594714	0.784091	0.664175	0.625175	0.711237	0.65966
Support vector machine	1515	0.907407	0.480493	0.63762	0.676871	0.665584	0.604444	0.828375	0.78903	0.86413	0.594298	0.788679	0.665612	0.626864	0.712448	0.660876
Support vector machine	1520	0.907407	0.478528	0.646055	0.672355	0.673171	0.606667	0.832952	0.804255	0.86413	0.59542	0.783427	0.667913	0.629385	0.714943	0.663454
Support vector machine	1525	0.903226	0.481218	0.647436	0.673504	0.672026	0.602029	0.834862	0.811839	0.869565	0.59235	0.785714	0.668488	0.63012	0.715797	0.663937
Support vector machine	1530	0.907407	0.48318	0.648993	0.673504	0.666667	0.603816	0.834862	0.795745	0.860215	0.595186	0.788679	0.667913	0.629408	0.714387	0.663383
Support vector machine	1535	0.894977	0.487361	0.648993	0.673435	0.663415	0.604494	0.840647	0.793177	0.861035	0.594951	0.786389	0.667625	0.629027	0.713534	0.663456
Support vector machine	1540	0.899083	0.482759	0.650424	0.672326	0.667742	0.601351	0.836782	0.795745	0.859459	0.592511	0.791667	0.667338	0.62877	0.713623	0.662887
Support vector machine	1545	0.903226	0.486815	0.647558	0.670085	0.666667	0.601571	0.83871	0.792373	0.857143	0.60066	0.795455	0.668488	0.63003	0.714569	0.664059
Support vector machine	1550	0.894977	0.485339	0.648247	0.678141	0.660256	0.600224	0.832184	0.787368	0.859504	0.595369	0.793951	0.666475	0.62774	0.712324	0.662206
Support vector machine	1555	0.890909	0.484848	0.64461	0.668954	0.658065	0.596847	0.832184	0.794979	0.862637	0.6	0.79096	0.665612	0.626871	0.711363	0.661172
Support vector machine	1560	0.903226	0.483936	0.648305	0.672414	0.664516	0.60113	0.834101	0.791579	0.857923	0.604396	0.79017	0.667625	0.628977	0.713791	0.663512
Support vector machine	1565	0.907407	0.478039	0.64385	0.666667	0.649682	0.602925	0.821918	0.790698	0.851648	0.595652	0.785714	0.66245	0.623376	0.708564	0.658062
Support vector machine	1570	0.911628	0.486762	0.644139	0.665529	0.660194	0.604284	0.831409	0.789809	0.849315	0.593478	0.785714	0.66475	0.625784	0.711115	0.660617
Support vector machine	1575	0.907407	0.485279	0.639831	0.663265	0.655897	0.60565	0.82679	0.788136	0.843836	0.593478	0.79017	0.663025	0.623879	0.709067	0.658946
Support vector machine	1580	0.915888	0.48934	0.640509	0.666667	0.654839	0.609674	0.82679	0.783158	0.842975	0.59695	0.79096	0.66475	0.625774	0.710704	0.660749
Support vector machine	1585	0.907407	0.491837	0.644068	0.667808	0.653784	0.614173	0.829493	0.788136	0.840659	0.596529	0.792453	0.666475	0.627732	0.711486	0.662412
Support vector machine	1590	0.915888	0.485772	0.64557	0.666667	0.649518	0.613995	0.833333	0.790698	0.845304	0.592834	0.79017	0.665325	0.626367	0.711795	0.661468
Support vector machine	1595	0.915888	0.48621	0.643386	0.667808	0.650641	0.612613	0.828704	0.787368	0.845304	0.593716	0.788679	0.66475	0.625783	0.710938	0.660743
Support vector machine	1600	0.911628	0.484168	0.646934	0.664384	0.660225	0.611924	0.828704	0.790698	0.846154	0.593716	0.788679	0.665612	0.626738	0.711565	0.661569
Support vector machine	1605	0.907407	0.481064	0.646809	0.660988	0.658065	0.61745	0.825688	0.786469	0.846154	0.593478	0.79017	0.665037	0.626178	0.71034	0.660885
Support vector machine	1610	0.903226	0.480493	0.648247	0.658703	0.658106	0.617284	0.825688	0.794118	0.849315	0.59436	0.79619	0.666187	0.627507	0.71143	0.661896
Support vector machine	1615	0.911628	0.479918	0.646872	0.667814	0.664537	0.614525	0.825688	0.793319	0.849315	0.597826	0.79619	0.667625	0.629082	0.713421	0.663171
Support vector machine	1620	0.907407	0.484037	0.646745	0.665523	0.654952	0.610738	0.823799	0.793319	0.849315	0.597826	0.795455	0.666475	0.627896	0.711738	0.661937
Support vector machine	1625	0.911628	0.481977	0.656051	0.67128	0.655008	0.615901	0.825688	0.789916	0.846995	0.596757	0.8	0.668488	0.63004	0.713746	0.664203
Support vector machine	1630	0.911628	0.483042	0.65678	0.668966	0.660287	0.61745	0.825688	0.793249	0.846995	0.599349	0.798479	0.669638	0.631294	0.714719	0.665408
Support vector machine	1635	0.911628	0.478931	0.656748	0.671256	0.664537	0.614525	0.825688	0.799154	0.855586	0.596529	0.796964	0.669638	0.631318	0.715595	0.665305
Support vector machine	1640	0.911628	0.479017	0.653191	0.670085	0.664526	0.615385	0.829493	0.789916	0.860274	0.599129	0.798479	0.66935	0.630962	0.715557	0.665127
Support vector machine	1645	0.911628	0.479918	0.652497	0.670085	0.658147	0.614525	0.832184	0.794118	0.854795	0.598698	0.79619	0.668775	0.630373	0.714799	0.664417
Support vector machine	1650	0.916667	0.482474	0.651113	0.674658	0.658188	0.620536	0.834862	0.79661	0.857923	0.597826	0.79771	0.670788	0.632614	0.717142	0.666397
Support vector machine	1655	0.916667	0.488253	0.643923	0.673504	0.660317	0.616071	0.836782	0.79661	0.865753	0.597601	0.803059	0.670788	0.632577	0.718049	0.666566
Support vector machine	1660	0.92093	0.484663	0.648188	0.664407	0.66242	0.618834	0.83871	0.793249	0.863388	0.593886	0.8	0.669925	0.631682	0.717152	0.665674
Support vector machine	1665	0.916667	0.4846	0.653319	0.680342	0.672	0.618994	0.837209	0.798319	0.855586	0.599562	0.8	0.673376	0.635436	0.719691	0.669004
Support vector machine	1670	0.916667	0.483673	0.646055	0.675722	0.6784	0.626263	0.835267	0.794179	0.860274	0.598028	0.796964	0.6728	0.634914	0.719227	0.668446
Support vector machine	1675	0.912442	0.485098	0.647558	0.681431	0.674086	0.617778	0.831409	0.790795	0.849315	0.601105	0.800759	0.671938	0.633949	0.717434	0.667338
Support vector machine	1680	0.916667	0.477157	0.65032	0.687179	0.672986	0.618625	0.837209	0.784969	0.847645	0.598007	0.801527	0.670788	0.632527	0.717481	0.666672
Support vector machine	1685	0.903226	0.479017	0.653234	0.694301	0.665605	0.629139	0.837963	0.792453	0.851648	0.601322	0.79619	0.673376	0.635395	0.718554	0.669122
Support vector machine	1690	0.907407	0.486653	0.650526	0.690972	0.663477	0.621444	0.845794	0.802521	0.846797	0.615049	0.797688	0.675101	0.637093	0.720757	0.671259
Support vector machine	1695	0.911628	0.490256	0.654737	0.690722	0.66879	0.620155	0.849765	0.801688	0.846995	0.606127	0.795411	0.675676	0.637867	0.721479	0.671642
Support vector machine	1700	0.907407	0.49076	0.652497	0.697595	0.666667	0.631347	0.852459	0.797468	0.843836	0.612691	0.79771	0.677976	0.640527	0.722767	0.673894
Support vector machine	1705	0.910798	0.492784	0.656151	0.688356	0.67619	0.625551	0.843823	0.799154	0.846154	0.61742	0.796964	0.678551	0.641127	0.723031	0.674428
Support vector machine	1710	0.903226	0.492813	0.653277	0.688356	0.669841	0.627063	0.84186	0.797468	0.842105	0.610805	0.79771	0.676251	0.638568	0.720411	0.672204
Support vector machine	1715	0.915888	0.491264	0.650424	0.694158	0.670906	0.631579	0.84186	0.794118	0.831956	0.610805	0.798479	0.676538	0.63889	0.72104	0.672415
Support vector machine	1720	0.911628	0.492813	0.651163	0.690598	0.672	0.629386	0.847059	0.785714	0.837466	0.612514	0.801527	0.676538	0.63882	0.721079	0.672608
Support vector machine	1725	0.920188	0.493374	0.649789	0.682594	0.672052	0.631347	0.84507	0.785714	0.831956	0.608791	0.795455	0.674813	0.636859	0.719666	0.671061
Support vector machine	1730	0.915094	0.495935	0.652542	0.678024	0.663415	0.633663	0.84434	0.787368	0.850136	0.613861	0.796226	0.676251	0.638467	0.720964	0.672592
Support vector machine	1735	0.911628	0.496945	0.657417	0.681356	0.669887	0.623491	0.842353	0.787368	0.852459	0.612335	0.798479	0.676538	0.638885	0.721247	0.672754
Support vector machine	1740	0.915888	0.486762	0.656748	0.683761	0.6624	0.622271	0.84434	0.786469	0.840659	0.611479	0.798479	0.673663	0.635561	0.719023	0.669988
Support vector machine	1745	0.915888	0.492401	0.65812	0.682676	0.657097	0.623632	0.848341	0.791579	0.835165	0.612335	0.798479	0.674526	0.636526	0.71961	0.671051
Support vector machine	1750	0.920188	0.491803	0.649573	0.673401	0.666667	0.621295	0.84434	0.794926	0.849315	0.61742	0.793169	0.674526	0.636701	0.720191	0.670648
Support vector machine	1755	0.924528	0.488157	0.645923	0.676819	0.670886	0.6191	0.836449	0.801688	0.839779	0.618262	0.790262	0.673663	0.635839	0.719259	0.669464
Support vector machine	1760	0.915888	0.493292	0.646552	0.676871	0.666667	0.619934	0.834499	0.798319	0.845304	0.612022	0.793233	0.673376	0.635542	0.718416	0.669149
Support vector machine	1765	0.911628	0.482618	0.648069	0.673469	0.676236	0.614537	0.840376	0.793319	0.840659	0.609461	0.792453	0.671075	0.632909	0.71662	0.666889
Support vector machine	1770	0.924528	0.48318	0.648009	0.681356	0.670886	0.615725	0.840376	0.794979	0.842975	0.613187	0.789474	0.672225	0.63422	0.718607	0.668155
Support vector machine	1775	0.920188	0.483607	0.656684	0.677909	0.672986	0.619469	0.839623	0.793319	0.839779	0.60793	0.79017	0.6728	0.634847	0.718333	0.668803
Support vector machine	1780	0.915888	0.483607	0.657388	0.681356	0.672956	0.626106	0.845606	0.791667	0.842975	0.610318	0.789374	0.674526	0.636758	0.719749	0.670609
Support vector machine	1785	0.915888	0.482051	0.660963	0.683502	0.681388	0.628319	0.84434	0.8	0.838356	0.60793	0.795455	0.676538	0.639044	0.721654	0.672467
Support vector machine	1790	0.916667	0.480908	0.655283	0.679054	0.678344	0.629263	0.838407	0.804255	0.852459	0.609272	0.791045	0.675963	0.638452	0.72136	0.671533
Support vector machine	1795	0.912442	0.484536	0.656684	0.683502	0.673046	0.627881	0.835681	0.799154	0.851648	0.610619	0.785047	0.675388	0.637819	0.720022	0.671061
Support vector machine	1800	0.92093	0.480573	0.655983	0.684746	0.6752	0.626374	0.833724	0.805085	0.852459	0.609272	0.787194	0.675101	0.637367	0.721049	0.670999
Support vector machine	1805	0.916667	0.481557	0.655319	0.683673	0.677316	0.623348	0.834499	0.804255	0.851648	0.6086	0.781955	0.674238	0.636393	0.719894	0.670105
Support vector machine	1810	0.92093	0.48	0.659552	0.682432	0.679487	0.622662	0.836449	0.810235	0.855586	0.605928	0.786389	0.675388	0.637688	0.721786	0.671277
Support vector machine	1815	0.916667	0.477949	0.660926	0.678992	0.680578	0.625686	0.840376	0.804255	0.856369	0.607261	0.780488	0.675101	0.637482	0.720868	0.670911
Support vector machine	1820	0.916667	0.476876	0.655914	0.681208	0.677316	0.627063	0.838407	0.805139	0.853261	0.607456	0.781955	0.674238	0.636519	0.720115	0.670026
Support vector machine	1825	0.92093	0.482972	0.658798	0.678992	0.688103	0.625821	0.849765	0.799154	0.854795	0.609836	0.784906	0.677113	0.639676	0.723097	0.672926
Support vector machine	1830	0.92093	0.483971	0.659506	0.678992	0.688	0.626506	0.847059	0.805085	0.860274	0.607456	0.783582	0.677688	0.640392	0.72376	0.673368
Support vector machine	1835	0.929577	0.474333	0.662366	0.681282	0.689211	0.619256	0.847775	0.807611	0.861035	0.607261	0.785047	0.676538	0.639047	0.724068	0.672233
Support vector machine	1840	0.92093	0.473469	0.663079	0.680203	0.694669	0.617068	0.847775	0.806794	0.858696	0.611661	0.787992	0.676826	0.639317	0.723849	0.672669
Support vector machine	1845	0.915888	0.48318	0.660215	0.67563	0.688	0.631004	0.847775	0.798301	0.857143	0.609081	0.792453	0.677688	0.640256	0.723516	0.673829
Support vector machine	1850	0.911628	0.48731	0.661638	0.675585	0.6848	0.629386	0.84507	0.808511	0.870523	0.612832	0.792453	0.679413	0.642198	0.725431	0.675706
Support vector machine	1855	0.916667	0.487705	0.660152	0.685811	0.678344	0.631808	0.837647	0.80597	0.868132	0.617904	0.79096	0.679988	0.642886	0.725555	0.676109
Support vector machine	1860	0.912442	0.481557	0.660152	0.688027	0.6848	0.630197	0.833724	0.804255	0.868852	0.620915	0.786389	0.679413	0.642287	0.724665	0.675373
Support vector machine	1865	0.912442	0.473953	0.658696	0.683587	0.689984	0.632272	0.831776	0.802548	0.865753	0.616558	0.785579	0.677401	0.640033	0.723013	0.673416
Support vector machine	1870	0.912442	0.480493	0.662338	0.684746	0.685805	0.637459	0.837647	0.811966	0.866485	0.611714	0.786389	0.679701	0.642565	0.725226	0.675755
Support vector machine	1875	0.912442	0.481481	0.662324	0.686869	0.682692	0.641054	0.840376	0.804255	0.869565	0.608884	0.792453	0.680276	0.643303	0.725672	0.676146
Support vector machine	1880	0.925234	0.482051	0.663043	0.685714	0.681529	0.639381	0.84507	0.803383	0.868852	0.609544	0.787992	0.680276	0.643339	0.726527	0.676227
Support vector machine	1885	0.929577	0.479017	0.665941	0.688027	0.68254	0.632743	0.843091	0.795745	0.867209	0.613883	0.789474	0.679701	0.642681	0.726113	0.675661
Support vector machine	1890	0.933962	0.47697	0.663755	0.684564	0.68254	0.637168	0.841121	0.800847	0.86413	0.61087	0.787992	0.679126	0.642094	0.725811	0.675065
Support vector machine	1895	0.929577	0.478844	0.668118	0.682274	0.68254	0.638158	0.841121	0.806794	0.86413	0.612022	0.787992	0.680564	0.64372	0.726506	0.676338
Support vector machine	1900	0.929577	0.476386	0.666667	0.678992	0.683625	0.637969	0.843091	0.811966	0.861035	0.608035	0.781955	0.678838	0.64167	0.725391	0.674924
Support vector machine	1905	0.933962	0.480412	0.668845	0.684564	0.68652	0.640351	0.841121	0.807692	0.863388	0.609358	0.786389	0.681139	0.644305	0.727509	0.677189
Support vector machine	1910	0.92093	0.478351	0.667389	0.684564	0.677215	0.635268	0.84507	0.807692	0.867209	0.604144	0.789374	0.678838	0.641692	0.725201	0.674742
Support vector machine	1915	0.92093	0.477858	0.668113	0.686007	0.682464	0.64184	0.841121	0.805139	0.86413	0.611231	0.789374	0.680564	0.643552	0.726201	0.676619
Support vector machine	1920	0.929577	0.472539	0.668838	0.684838	0.683465	0.638064	0.835267	0.806867	0.861789	0.612903	0.784906	0.679413	0.642373	0.725368	0.675227
Support vector machine	1925	0.929577	0.474611	0.671723	0.687179	0.685535	0.637555	0.835267	0.808602	0.86413	0.617044	0.785579	0.681139	0.644214	0.726982	0.67707
Support vector machine	1930	0.925234	0.472165	0.669556	0.680203	0.680315	0.633554	0.835267	0.806034	0.859459	0.607568	0.789374	0.677401	0.640102	0.723521	0.673336
Support vector machine	1935	0.929577	0.470103	0.665217	0.677909	0.677067	0.635061	0.835267	0.800866	0.858696	0.611892	0.787072	0.676251	0.63883	0.722612	0.672294
Support vector machine	1940	0.925234	0.474716	0.663055	0.679054	0.674961	0.638064	0.835267	0.800866	0.858696	0.604348	0.788571	0.675963	0.638496	0.722076	0.671971
Support vector machine	1945	0.925234	0.479835	0.668838	0.679117	0.680251	0.644809	0.835267	0.803456	0.86413	0.612554	0.794677	0.680851	0.643927	0.726197	0.676901
Support vector machine	1950	0.929577	0.480493	0.668118	0.673469	0.678233	0.636663	0.835267	0.802575	0.866485	0.607568	0.795455	0.678551	0.641327	0.7249	0.674749
Support vector machine	1955	0.929577	0.48	0.663032	0.673469	0.679245	0.637363	0.837209	0.8	0.866485	0.606257	0.795455	0.677688	0.640369	0.724372	0.673901
Support vector machine	1960	0.933962	0.477366	0.658009	0.676871	0.674016	0.627063	0.839161	0.798283	0.855586	0.596757	0.786389	0.6728	0.634867	0.720315	0.668882
Support vector machine	1965	0.933962	0.471679	0.659436	0.673435	0.676101	0.635268	0.837209	0.798283	0.857923	0.603037	0.785579	0.673951	0.63617	0.721083	0.670047
Support vector machine	1970	0.938389	0.48318	0.661622	0.682594	0.68038	0.633772	0.837209	0.794872	0.857923	0.60765	0.788679	0.677401	0.639925	0.724206	0.673683
Support vector machine	1975	0.933962	0.481142	0.662338	0.688245	0.679245	0.633772	0.839161	0.8	0.852459	0.606127	0.792453	0.677688	0.640264	0.724446	0.673949
Support vector machine	1980	0.929577	0.47697	0.659436	0.684838	0.677165	0.629386	0.839161	0.796574	0.852459	0.601307	0.792453	0.674813	0.637104	0.721757	0.670883
Support vector machine	1985	0.929577	0.470226	0.65798	0.684838	0.681388	0.630197	0.839161	0.798283	0.855586	0.603037	0.79017	0.674526	0.636786	0.721859	0.670498
Support vector machine	1990	0.933962	0.481633	0.665217	0.676923	0.673981	0.631463	0.841121	0.799145	0.855586	0.602829	0.792453	0.676251	0.638715	0.723119	0.672542
Support vector machine	1995	0.925234	0.475309	0.656455	0.678082	0.681115	0.631694	0.843091	0.793249	0.850829	0.60152	0.793169	0.674238	0.636561	0.720886	0.670213
Support vector machine	2000	0.929577	0.469262	0.65867	0.676923	0.681319	0.622807	0.841121	0.802548	0.851648	0.61039	0.793951	0.674238	0.636489	0.721656	0.670243
Support vector machine	2005	0.925234	0.479508	0.655773	0.673504	0.677116	0.623491	0.841121	0.8	0.848485	0.611231	0.793169	0.674238	0.63647	0.720785	0.670391
Support vector machine	2010	0.925234	0.472876	0.666667	0.675676	0.681458	0.617068	0.843091	0.807692	0.851648	0.615887	0.79017	0.675676	0.638057	0.722497	0.671837
Support vector machine	2015	0.929577	0.472279	0.660152	0.674576	0.684543	0.620614	0.848485	0.80597	0.853186	0.614054	0.787879	0.675388	0.637737	0.722847	0.671479
Support vector machine	2020	0.933962	0.477459	0.652928	0.677966	0.686614	0.620614	0.844548	0.803419	0.856354	0.617551	0.792381	0.676251	0.638674	0.723981	0.672327
Support vector machine	2025	0.929577	0.470948	0.655844	0.675676	0.684628	0.620614	0.841121	0.805139	0.858726	0.618893	0.790875	0.675101	0.637316	0.722913	0.671408
Support vector machine	2030	0.925234	0.474542	0.65798	0.676768	0.679305	0.624176	0.84186	0.807692	0.861111	0.621064	0.791587	0.676538	0.638976	0.723756	0.67289
Support vector machine	2035	0.929577	0.473096	0.656522	0.675722	0.683544	0.627193	0.84186	0.798283	0.861878	0.616052	0.784762	0.675101	0.637317	0.72259	0.671568
Support vector machine	2040	0.925234	0.470468	0.65798	0.676871	0.68254	0.619256	0.848485	0.799145	0.861878	0.615385	0.788571	0.674526	0.636675	0.722347	0.670811
Support vector machine	2045	0.933962	0.473469	0.653637	0.677966	0.679186	0.619625	0.843823	0.790598	0.858726	0.613883	0.793169	0.673663	0.635794	0.72164	0.669858
Support vector machine	2050	0.933962	0.468303	0.65798	0.678024	0.68652	0.618579	0.84186	0.8	0.862637	0.61087	0.794677	0.674526	0.636721	0.723038	0.670646
Support vector machine	2055	0.938389	0.473469	0.671739	0.682759	0.682316	0.616883	0.843823	0.796574	0.853994	0.610022	0.8	0.676538	0.638874	0.724543	0.672999
Support vector machine	2060	0.938389	0.473953	0.67101	0.680412	0.683386	0.617551	0.843823	0.798283	0.860274	0.60917	0.794677	0.676538	0.638904	0.72463	0.672907
Support vector machine	2065	0.938389	0.469744	0.67316	0.683849	0.687697	0.616216	0.843823	0.798283	0.863388	0.608696	0.79771	0.677113	0.639512	0.725541	0.673377
Support vector machine	2070	0.938389	0.473361	0.665944	0.676923	0.684458	0.616052	0.84186	0.798283	0.859504	0.610022	0.802281	0.675963	0.638279	0.72428	0.672206
Support vector machine	2075	0.929577	0.468172	0.668122	0.679245	0.680315	0.615054	0.84186	0.800857	0.856354	0.605664	0.80303	0.674526	0.636717	0.722568	0.670675
Support vector machine	2080	0.92093	0.470588	0.663765	0.673469	0.672926	0.615054	0.843823	0.793103	0.855556	0.609836	0.791667	0.672225	0.634189	0.719156	0.668349
Support vector machine	2085	0.925234	0.470709	0.665936	0.678024	0.677116	0.613076	0.839161	0.796574	0.858726	0.613363	0.799242	0.674238	0.636458	0.72156	0.670385
Support vector machine	2090	0.925234	0.47314	0.661572	0.672297	0.676056	0.612245	0.839161	0.801706	0.856354	0.61488	0.796935	0.673663	0.635846	0.720871	0.669711
Support vector machine	2095	0.92093	0.478439	0.665939	0.671164	0.676145	0.615716	0.839161	0.802575	0.859504	0.615553	0.79619	0.675388	0.637741	0.721938	0.671638
Support vector machine	2100	0.916667	0.478756	0.661572	0.666667	0.680251	0.614224	0.839161	0.802575	0.858726	0.616558	0.79619	0.674813	0.637182	0.721032	0.67083
Support vector machine	2105	0.925234	0.475104	0.661572	0.675722	0.677116	0.610097	0.835267	0.804301	0.862637	0.611534	0.79619	0.673951	0.636193	0.721343	0.669848
Support vector machine	2110	0.929577	0.470343	0.662295	0.672326	0.680187	0.606645	0.835267	0.804301	0.865753	0.613711	0.79771	0.673663	0.635901	0.721647	0.669458
Support vector machine	2115	0.916667	0.471562	0.667396	0.672326	0.679245	0.616043	0.841121	0.804301	0.865014	0.610022	0.79619	0.674813	0.63712	0.721808	0.670902
Support vector machine	2120	0.925234	0.474611	0.667396	0.674576	0.681182	0.618997	0.839161	0.8	0.861878	0.608315	0.791587	0.675101	0.637461	0.722085	0.671241
Support vector machine	2125	0.925234	0.47352	0.671053	0.673401	0.682171	0.616862	0.839161	0.800866	0.864266	0.608315	0.792381	0.675388	0.637838	0.722475	0.671544
Support vector machine	2130	0.925234	0.47352	0.671789	0.670034	0.684292	0.618337	0.843091	0.803456	0.861878	0.60917	0.792381	0.675963	0.638471	0.723017	0.672158
Support vector machine	2135	0.929577	0.47314	0.669594	0.671186	0.682171	0.619507	0.845794	0.801724	0.861878	0.60765	0.793169	0.675676	0.638131	0.723217	0.671875
Support vector machine	2140	0.933962	0.470588	0.668127	0.668919	0.681388	0.616702	0.843823	0.811966	0.859504	0.60765	0.793169	0.675101	0.637451	0.723254	0.671226
Support vector machine	2145	0.929577	0.473251	0.668122	0.671186	0.68239	0.615716	0.839161	0.810345	0.860274	0.604803	0.794677	0.674813	0.63709	0.722682	0.671022
Support vector machine	2150	0.933962	0.475897	0.670306	0.674576	0.683386	0.61987	0.835267	0.816415	0.867403	0.606325	0.798479	0.677401	0.639957	0.725626	0.673782
Support vector machine	2155	0.929577	0.470709	0.670294	0.675676	0.678179	0.619202	0.836449	0.812095	0.857923	0.606791	0.79619	0.675388	0.637719	0.723008	0.671626
Support vector machine	2160	0.925234	0.46646	0.668845	0.676819	0.679186	0.617711	0.834499	0.810345	0.857923	0.603939	0.794677	0.673951	0.636184	0.721422	0.669933
Support vector machine	2165	0.925234	0.477949	0.67027	0.679117	0.673981	0.625272	0.834499	0.814815	0.857923	0.606325	0.794677	0.676826	0.639281	0.723642	0.673194
Support vector machine	2170	0.938389	0.47697	0.669565	0.678024	0.678125	0.619718	0.838407	0.813043	0.861035	0.605664	0.798479	0.676826	0.639247	0.72522	0.6733
Support vector machine	2175	0.933962	0.474542	0.669565	0.672355	0.683465	0.618063	0.838407	0.813043	0.872629	0.603037	0.793893	0.675963	0.638244	0.724815	0.672529
Support vector machine	2180	0.925234	0.48073	0.669556	0.67931	0.676145	0.617391	0.837647	0.810458	0.86413	0.605206	0.794677	0.675963	0.638152	0.72368	0.672698
Support vector machine	2185	0.933962	0.483673	0.665944	0.676819	0.683625	0.614719	0.835681	0.814815	0.869565	0.608696	0.792381	0.677113	0.639501	0.725444	0.673708
Support vector machine	2190	0.933962	0.48318	0.668831	0.679117	0.68038	0.618378	0.837647	0.813043	0.867209	0.606127	0.792381	0.677401	0.639812	0.725478	0.673984
Support vector machine	2195	0.929577	0.479103	0.672432	0.673469	0.676101	0.620239	0.837647	0.813043	0.86413	0.603486	0.791587	0.675963	0.638214	0.723711	0.672642
Support vector machine	2200	0.929577	0.479592	0.669556	0.677909	0.6719	0.617904	0.835681	0.813043	0.868852	0.602829	0.787763	0.675101	0.637311	0.723146	0.671735
Support vector machine	2205	0.929577	0.480493	0.669565	0.680272	0.675	0.621064	0.837647	0.813853	0.868852	0.606061	0.795411	0.677401	0.639905	0.725254	0.673894
Support vector machine	2210	0.929577	0.479424	0.674646	0.680272	0.677067	0.621885	0.835681	0.809524	0.868132	0.606717	0.792381	0.677688	0.640252	0.725028	0.674193

## Sheet: mRMR feature list
IFS Results on mRMR feature list
Classification algorithm	Number of features	BLCA	BRCA	COADREAD	GBM	HNSC	KIRC	LAML	LUAD	LUSC	OV	UCEC	ACC	MCC	Macro F1	Weighted F1
Decision tree	5	0.402827	0.321678	0.463415	0.22623	0.322581	0.279015	0.517857	0.450413	0.45953	0.366412	0.368317	0.370615	0.301691	0.379843	0.367093
Decision tree	10	0.418605	0.364372	0.431638	0.297162	0.319218	0.311321	0.503043	0.47619	0.543081	0.393481	0.464762	0.397642	0.330541	0.41117	0.39451
Decision tree	15	0.454902	0.359294	0.479913	0.330404	0.295082	0.353478	0.46281	0.46383	0.562648	0.421176	0.47191	0.412881	0.347104	0.423222	0.409971
Decision tree	20	0.401674	0.353319	0.474916	0.307958	0.321027	0.354658	0.470842	0.454198	0.522613	0.423341	0.48972	0.408568	0.34235	0.415842	0.406843
Decision tree	25	0.453846	0.369099	0.443956	0.325581	0.308682	0.423826	0.498994	0.465409	0.531969	0.419612	0.493204	0.420357	0.355754	0.43038	0.41855
Decision tree	30	0.524715	0.35631	0.470183	0.360544	0.281879	0.400901	0.497976	0.456432	0.545906	0.434783	0.484629	0.424669	0.361102	0.43766	0.4212
Decision tree	35	0.390244	0.363043	0.463388	0.345395	0.294023	0.431193	0.501002	0.421663	0.490099	0.403734	0.496994	0.414319	0.349489	0.418253	0.413181
Decision tree	40	0.471042	0.334755	0.461707	0.341297	0.328638	0.419811	0.52071	0.399194	0.535433	0.43628	0.479691	0.419494	0.355087	0.429869	0.417261
Decision tree	45	0.452555	0.393199	0.472769	0.297436	0.335526	0.453125	0.520833	0.457143	0.514745	0.40991	0.554493	0.434445	0.371802	0.441976	0.433234
Decision tree	50	0.459144	0.369748	0.461714	0.373239	0.285271	0.425234	0.492063	0.464217	0.521951	0.396226	0.484733	0.420644	0.357201	0.430322	0.418603
Decision tree	55	0.453846	0.361497	0.432749	0.363328	0.30941	0.410735	0.501027	0.449612	0.56168	0.429366	0.476364	0.420357	0.356706	0.431783	0.417768
Decision tree	60	0.415686	0.350915	0.47099	0.344464	0.31761	0.431095	0.529058	0.472505	0.556962	0.424309	0.506375	0.429557	0.366683	0.438179	0.426952
Decision tree	65	0.439216	0.345416	0.485839	0.340641	0.304976	0.425339	0.520492	0.477733	0.486486	0.398093	0.483755	0.420069	0.355418	0.427999	0.417971
Decision tree	70	0.447876	0.365364	0.443418	0.332226	0.282927	0.406032	0.494759	0.451362	0.512438	0.406542	0.503597	0.412881	0.348532	0.422413	0.410449
Decision tree	75	0.416327	0.360302	0.502174	0.351759	0.286154	0.4	0.524793	0.43129	0.552083	0.430034	0.485769	0.423519	0.358881	0.430971	0.422478
Decision tree	80	0.475	0.339267	0.457646	0.351916	0.305772	0.440281	0.494024	0.472279	0.476923	0.418658	0.506667	0.420644	0.355749	0.430767	0.418991
Decision tree	85	0.428571	0.339662	0.481848	0.37037	0.291734	0.43352	0.522449	0.434043	0.464088	0.41008	0.479853	0.417481	0.351758	0.423293	0.415929
Decision tree	90	0.451613	0.354669	0.498316	0.358553	0.32899	0.418605	0.530612	0.435685	0.489691	0.433984	0.484252	0.427832	0.363517	0.434997	0.426809
Decision tree	95	0.396694	0.355415	0.478405	0.354472	0.292845	0.414798	0.507216	0.454361	0.466321	0.41958	0.501887	0.417769	0.352447	0.422	0.416519
Decision tree	100	0.422222	0.355603	0.47138	0.38342	0.303318	0.413019	0.507099	0.425101	0.542199	0.416185	0.502879	0.422657	0.358724	0.43113	0.420795
Decision tree	105	0.404858	0.378788	0.453001	0.352365	0.267943	0.423901	0.553279	0.424125	0.494624	0.435185	0.502793	0.420932	0.356807	0.426442	0.419649
Decision tree	110	0.461538	0.370607	0.475973	0.348684	0.309637	0.455249	0.590234	0.476	0.496164	0.406068	0.494208	0.43387	0.37101	0.444033	0.432225
Decision tree	115	0.454545	0.356606	0.466742	0.364821	0.283388	0.443195	0.557377	0.488889	0.457895	0.406897	0.458015	0.422657	0.358607	0.430761	0.42051
Decision tree	120	0.435424	0.373673	0.459054	0.33389	0.320493	0.410735	0.52439	0.48583	0.535519	0.414414	0.478343	0.423232	0.359619	0.433797	0.422042
Decision tree	125	0.404858	0.346872	0.453631	0.336842	0.287561	0.457965	0.557576	0.490196	0.522193	0.381798	0.49904	0.422082	0.357475	0.430776	0.418913
Decision tree	130	0.45977	0.377202	0.456062	0.376206	0.292845	0.449664	0.54267	0.47012	0.5	0.453488	0.500963	0.435308	0.371788	0.443545	0.433992
Decision tree	135	0.395062	0.354167	0.458101	0.334471	0.289855	0.446978	0.559499	0.473161	0.481994	0.412946	0.497196	0.421219	0.355813	0.427585	0.41976
Decision tree	140	0.411067	0.374477	0.484048	0.375618	0.309859	0.417332	0.564655	0.437247	0.510638	0.409836	0.500949	0.42812	0.363908	0.435975	0.427172
Decision tree	145	0.455224	0.355372	0.437788	0.336134	0.308458	0.428086	0.525862	0.491296	0.555831	0.410611	0.503846	0.424094	0.36016	0.437137	0.421132
Decision tree	150	0.432	0.370681	0.443956	0.362712	0.303599	0.447458	0.525862	0.475992	0.496124	0.435484	0.483932	0.426682	0.361986	0.434345	0.42572
Decision tree	155	0.35443	0.360759	0.41087	0.345964	0.27541	0.395973	0.528541	0.443992	0.488189	0.4375	0.47081	0.405118	0.337794	0.410222	0.403435
Decision tree	160	0.422764	0.357918	0.450893	0.392092	0.337705	0.449889	0.586066	0.460653	0.538043	0.421174	0.429379	0.431857	0.368588	0.440598	0.429077
Decision tree	165	0.401709	0.361944	0.470857	0.365188	0.344186	0.437923	0.573805	0.440882	0.510204	0.398169	0.464217	0.426107	0.361643	0.433553	0.424763
Decision tree	170	0.441667	0.355789	0.469828	0.375	0.328125	0.444189	0.497872	0.464286	0.530612	0.411022	0.468	0.426394	0.361632	0.435126	0.425226
Decision tree	175	0.391667	0.361842	0.460177	0.373377	0.306452	0.425197	0.543611	0.443564	0.530504	0.400927	0.480447	0.421794	0.357578	0.428888	0.419506
Decision tree	180	0.47541	0.358178	0.472808	0.344828	0.297125	0.41115	0.561845	0.434263	0.472727	0.420697	0.510476	0.422369	0.357315	0.432682	0.420412
Decision tree	185	0.422764	0.366559	0.474108	0.328671	0.324734	0.419355	0.540984	0.466135	0.482234	0.404624	0.481928	0.420932	0.356235	0.428372	0.419835
Decision tree	190	0.436214	0.383621	0.478632	0.362126	0.296296	0.454756	0.6	0.459627	0.459103	0.417736	0.498141	0.434445	0.371168	0.440569	0.433029
Decision tree	195	0.431535	0.358862	0.45061	0.343234	0.347962	0.395973	0.573248	0.445312	0.485333	0.419865	0.428571	0.416331	0.350936	0.425501	0.414455
Decision tree	200	0.439024	0.365237	0.456763	0.34992	0.297125	0.436571	0.558704	0.435484	0.505376	0.422472	0.478011	0.423232	0.359116	0.431335	0.421454
Decision tree	205	0.417671	0.370681	0.452273	0.383838	0.310966	0.446878	0.5671	0.498024	0.467192	0.439863	0.462406	0.431857	0.367915	0.437899	0.43016
Decision tree	210	0.483333	0.375783	0.44469	0.338164	0.285714	0.443439	0.576923	0.43659	0.504808	0.392857	0.495202	0.422082	0.357451	0.434319	0.419984
Decision tree	215	0.419214	0.369295	0.456954	0.319871	0.296754	0.404977	0.583153	0.455852	0.525745	0.398593	0.46729	0.415469	0.349311	0.427063	0.414701
Decision tree	220	0.418033	0.35546	0.452328	0.335505	0.312102	0.430665	0.610022	0.481781	0.5	0.438914	0.528958	0.43157	0.367708	0.442161	0.429671
Decision tree	225	0.478088	0.359294	0.473386	0.3552	0.317111	0.396226	0.55042	0.433269	0.486631	0.397163	0.458955	0.416044	0.35149	0.427795	0.414526
Decision tree	230	0.438247	0.350581	0.434196	0.354344	0.3	0.422947	0.595745	0.452	0.48	0.396789	0.447761	0.413456	0.347678	0.424783	0.41121
Decision tree	235	0.437247	0.336864	0.475375	0.371859	0.331738	0.411364	0.553279	0.463602	0.536986	0.398093	0.467836	0.423232	0.358517	0.434931	0.420483
Decision tree	240	0.376923	0.358919	0.4406	0.419142	0.314465	0.463835	0.565401	0.4334	0.506266	0.420814	0.485876	0.429557	0.366818	0.435058	0.42778
Decision tree	245	0.382609	0.362445	0.45898	0.380192	0.328638	0.43743	0.573876	0.453608	0.531915	0.42369	0.443636	0.427545	0.363461	0.434274	0.426175
Decision tree	250	0.393701	0.379085	0.422122	0.32	0.31631	0.429379	0.529293	0.431373	0.526316	0.432	0.457875	0.416331	0.35184	0.421587	0.414472
Decision tree	255	0.42915	0.357827	0.488069	0.382696	0.320127	0.423556	0.5074	0.453125	0.436464	0.402299	0.492248	0.421507	0.356271	0.426633	0.420485
Decision tree	260	0.404959	0.369198	0.431688	0.342488	0.30229	0.43292	0.567164	0.439122	0.441341	0.406285	0.466019	0.411731	0.345614	0.418498	0.411326
Decision tree	265	0.378601	0.360478	0.472252	0.37691	0.292135	0.415051	0.592275	0.428274	0.477922	0.406147	0.487985	0.420644	0.35528	0.426185	0.418648
Decision tree	270	0.393939	0.383562	0.458287	0.405272	0.302829	0.41629	0.546218	0.436911	0.503979	0.402794	0.412574	0.418919	0.35417	0.423878	0.41729
Decision tree	275	0.413793	0.346357	0.477169	0.348101	0.315789	0.421659	0.597849	0.445808	0.461126	0.405562	0.511194	0.422082	0.358033	0.43131	0.421174
Decision tree	280	0.471074	0.359876	0.443941	0.352181	0.263911	0.405405	0.56785	0.434263	0.457971	0.439586	0.427767	0.410581	0.344124	0.420348	0.409475
Decision tree	285	0.436681	0.352821	0.430769	0.37299	0.295681	0.411299	0.597137	0.440546	0.505376	0.407143	0.481696	0.418056	0.352439	0.430194	0.414901
Decision tree	290	0.403292	0.345992	0.457079	0.33657	0.305512	0.435072	0.590909	0.455796	0.52459	0.421053	0.485549	0.423232	0.35871	0.432856	0.42164
Decision tree	295	0.440678	0.362105	0.455357	0.372168	0.288462	0.440409	0.570231	0.450382	0.471795	0.419162	0.453333	0.421794	0.3575	0.429462	0.420119
Decision tree	300	0.39485	0.377754	0.432802	0.366883	0.28479	0.434091	0.598778	0.467066	0.468085	0.396355	0.481203	0.420357	0.355519	0.427514	0.417826
Decision tree	305	0.374502	0.354458	0.429733	0.339806	0.315113	0.44098	0.579281	0.417969	0.456693	0.424242	0.498069	0.416044	0.351109	0.420986	0.414721
Decision tree	310	0.403361	0.351913	0.451472	0.392491	0.302469	0.429515	0.556	0.423237	0.471233	0.4	0.444444	0.414606	0.348642	0.420558	0.41256
Decision tree	315	0.413223	0.366594	0.444191	0.402619	0.298921	0.422857	0.568548	0.437984	0.415301	0.418658	0.517241	0.422082	0.358098	0.427831	0.42002
Decision tree	320	0.438247	0.362887	0.436364	0.335505	0.281967	0.450736	0.535565	0.486792	0.507205	0.411561	0.465909	0.418919	0.353792	0.428431	0.417466
Decision tree	325	0.45815	0.354077	0.446429	0.365772	0.283892	0.413714	0.579477	0.400778	0.409836	0.396376	0.497238	0.410581	0.344631	0.418703	0.407848
Decision tree	330	0.416327	0.350053	0.453653	0.353535	0.315789	0.46941	0.575	0.452975	0.461972	0.417051	0.492481	0.42697	0.362377	0.432568	0.424718
Decision tree	335	0.380567	0.364964	0.427617	0.369231	0.322169	0.449541	0.586207	0.441815	0.477273	0.419175	0.463504	0.421507	0.356102	0.42746	0.420167
Decision tree	340	0.378601	0.362272	0.426156	0.368159	0.3047	0.440092	0.579592	0.479245	0.529101	0.418391	0.540037	0.430132	0.367109	0.438759	0.426659
Decision tree	345	0.39834	0.358919	0.429864	0.324059	0.314152	0.409143	0.556237	0.394309	0.494505	0.432802	0.469314	0.410006	0.34442	0.416513	0.408527
Decision tree	350	0.357724	0.361656	0.448	0.374793	0.283951	0.441176	0.537374	0.471735	0.493369	0.425143	0.490421	0.421794	0.357906	0.42594	0.420557
Decision tree	355	0.450382	0.388548	0.444199	0.381579	0.278438	0.426339	0.552577	0.476386	0.488064	0.390244	0.488189	0.423519	0.35842	0.433177	0.420861
Decision tree	360	0.379032	0.362649	0.447694	0.372771	0.290735	0.458333	0.607966	0.419162	0.467391	0.388372	0.454376	0.417769	0.352812	0.422589	0.415943
Decision tree	365	0.409836	0.351554	0.461889	0.372014	0.334898	0.461878	0.596774	0.416	0.429708	0.42723	0.462385	0.426394	0.362687	0.42947	0.424426
Decision tree	370	0.440678	0.342362	0.419175	0.361905	0.25817	0.457079	0.558824	0.48855	0.488764	0.405998	0.475836	0.416331	0.351084	0.427031	0.413404
Decision tree	375	0.453782	0.361472	0.424518	0.33281	0.302632	0.446953	0.521385	0.429423	0.473684	0.413714	0.476548	0.413456	0.348384	0.421538	0.411813
Decision tree	380	0.451883	0.349106	0.482682	0.36767	0.261745	0.409449	0.56962	0.429167	0.438144	0.415819	0.511364	0.418056	0.352511	0.426059	0.416059
Decision tree	385	0.435897	0.365957	0.432967	0.355628	0.271242	0.45061	0.565657	0.433594	0.501319	0.391408	0.501916	0.418631	0.353578	0.427836	0.415837
Decision tree	390	0.363636	0.351913	0.438202	0.405316	0.335975	0.442458	0.556485	0.460952	0.495913	0.441989	0.5	0.430995	0.367075	0.435713	0.428468
Decision tree	395	0.443515	0.37972	0.457723	0.416667	0.257053	0.431151	0.599562	0.419417	0.44382	0.428094	0.441509	0.422082	0.357187	0.42893	0.421202
Decision tree	400	0.434426	0.373812	0.462232	0.373159	0.272588	0.455157	0.579167	0.434238	0.459834	0.45382	0.445714	0.426394	0.361855	0.431286	0.426183
Decision tree	405	0.378378	0.361345	0.445887	0.346939	0.28795	0.44098	0.575758	0.431211	0.508021	0.421769	0.496212	0.420357	0.35401	0.426768	0.41917
Decision tree	410	0.386555	0.400862	0.449944	0.365971	0.309211	0.461538	0.556017	0.453125	0.478723	0.414966	0.49904	0.431282	0.367703	0.434177	0.430119
Decision tree	415	0.360656	0.367129	0.457723	0.378812	0.277512	0.441242	0.585683	0.420432	0.472441	0.414027	0.483034	0.419494	0.354219	0.423517	0.418957
Decision tree	420	0.348936	0.37577	0.432309	0.326599	0.325203	0.417051	0.605809	0.431599	0.4573	0.421535	0.451264	0.414606	0.348971	0.41758	0.412871
Decision tree	425	0.4	0.339623	0.461366	0.358804	0.291994	0.435841	0.578723	0.443064	0.505	0.392694	0.482072	0.416906	0.350949	0.426289	0.415392
Decision tree	430	0.306513	0.333333	0.444194	0.34965	0.29734	0.447761	0.562771	0.46371	0.464481	0.426843	0.476021	0.414031	0.348548	0.415692	0.413107
Decision tree	435	0.366534	0.348837	0.416476	0.350168	0.293076	0.489035	0.575221	0.418605	0.475676	0.431015	0.471455	0.418056	0.352691	0.421463	0.416951
Decision tree	440	0.391111	0.351931	0.443182	0.325581	0.300158	0.438053	0.574423	0.450304	0.483791	0.436994	0.492647	0.420357	0.355615	0.426198	0.418436
Decision tree	445	0.42471	0.354167	0.462253	0.363339	0.289431	0.415556	0.562628	0.438835	0.413793	0.380615	0.510476	0.412306	0.347176	0.419618	0.410333
Decision tree	450	0.387665	0.351949	0.452328	0.381601	0.296178	0.421405	0.585263	0.413127	0.47185	0.405034	0.479087	0.415756	0.349659	0.422317	0.41389
Decision tree	455	0.373913	0.36383	0.43743	0.397496	0.309119	0.467105	0.551148	0.468	0.472222	0.397647	0.503906	0.425532	0.361018	0.431074	0.424195
Decision tree	460	0.340426	0.342918	0.431638	0.381426	0.301413	0.427095	0.543651	0.416342	0.450402	0.415584	0.507299	0.411731	0.346688	0.414381	0.409555
Decision tree	465	0.391489	0.375398	0.414747	0.388797	0.324841	0.446645	0.562249	0.412371	0.535809	0.427095	0.46729	0.424957	0.360683	0.431521	0.422522
Decision tree	470	0.370044	0.376997	0.447191	0.368421	0.280811	0.441501	0.588477	0.439689	0.458101	0.43237	0.482759	0.422944	0.358007	0.426033	0.421763
Decision tree	475	0.421941	0.357067	0.469526	0.354788	0.29393	0.425197	0.612975	0.432653	0.474667	0.457207	0.492593	0.427832	0.36345	0.435686	0.427124
Decision tree	480	0.340611	0.354189	0.447191	0.391376	0.340031	0.437637	0.6	0.467641	0.461538	0.430665	0.470588	0.42697	0.361897	0.431043	0.425661
Decision tree	485	0.406504	0.384289	0.434783	0.419872	0.329564	0.42841	0.583691	0.461832	0.459016	0.421174	0.468992	0.429557	0.365643	0.436193	0.427488
Decision tree	490	0.421053	0.370531	0.452408	0.39523	0.304279	0.455157	0.564516	0.483301	0.533679	0.431193	0.488462	0.43732	0.374796	0.445437	0.43467
Decision tree	495	0.398268	0.382979	0.433598	0.389525	0.288786	0.447964	0.611336	0.456	0.493151	0.43038	0.445283	0.427832	0.363948	0.434297	0.426023
Decision tree	500	0.420635	0.379421	0.461024	0.392092	0.279435	0.422018	0.56338	0.483871	0.479109	0.407119	0.494071	0.426394	0.362158	0.434743	0.424701
Decision tree	505	0.374502	0.368932	0.458716	0.400662	0.295732	0.409396	0.584222	0.428866	0.506739	0.436937	0.508349	0.42697	0.363056	0.433914	0.42579
Decision tree	510	0.373444	0.36478	0.423423	0.367622	0.314152	0.45045	0.595573	0.40625	0.446866	0.392523	0.479691	0.414894	0.349415	0.419525	0.412921
Decision tree	515	0.368	0.351464	0.453515	0.365105	0.260032	0.430493	0.600877	0.43083	0.402204	0.414352	0.458716	0.409143	0.342841	0.412326	0.408474
Decision tree	520	0.403226	0.363243	0.466216	0.354949	0.300158	0.45657	0.576687	0.449704	0.505208	0.417808	0.471264	0.427545	0.363761	0.433185	0.425754
Decision tree	525	0.357447	0.348964	0.425821	0.33871	0.309598	0.40853	0.615385	0.454369	0.480211	0.419612	0.442379	0.410581	0.344864	0.418275	0.409002
Decision tree	530	0.37551	0.341935	0.46696	0.375618	0.3072	0.437923	0.586066	0.418219	0.522427	0.400452	0.445298	0.418919	0.353662	0.425237	0.416861
Decision tree	535	0.387097	0.385776	0.439684	0.405705	0.296667	0.444196	0.586279	0.434286	0.474394	0.403263	0.45951	0.424382	0.360546	0.428805	0.422069
Decision tree	540	0.43038	0.368254	0.42	0.391081	0.289157	0.438809	0.584551	0.377282	0.459893	0.436994	0.495088	0.418919	0.353237	0.426499	0.417693
Decision tree	545	0.396552	0.342612	0.429864	0.40599	0.267717	0.422819	0.574468	0.4294	0.491979	0.397688	0.458182	0.410581	0.344706	0.419752	0.408198
Decision tree	550	0.424242	0.355789	0.463252	0.381757	0.289855	0.426637	0.605263	0.428	0.477454	0.424917	0.490842	0.424957	0.35978	0.433455	0.423109
Decision tree	555	0.372727	0.369748	0.455157	0.39523	0.326861	0.417778	0.610526	0.480469	0.454545	0.410897	0.469725	0.427545	0.362778	0.43306	0.424916
Decision tree	560	0.378151	0.381551	0.437569	0.378109	0.30033	0.415264	0.580087	0.431907	0.460317	0.397753	0.524272	0.419494	0.353675	0.425937	0.417728
Decision tree	565	0.401709	0.349576	0.448619	0.362438	0.324242	0.433984	0.601253	0.443089	0.471233	0.395376	0.475655	0.419206	0.353986	0.427925	0.417435
Decision tree	570	0.408163	0.361863	0.406181	0.353141	0.337942	0.388636	0.580508	0.430769	0.42623	0.410673	0.483395	0.408568	0.342589	0.417046	0.405896
Decision tree	575	0.403361	0.334419	0.445198	0.364842	0.307692	0.442458	0.624473	0.394477	0.497326	0.43686	0.449057	0.419494	0.354651	0.427288	0.417648
Decision tree	580	0.394958	0.353945	0.445434	0.347682	0.294976	0.417486	0.588745	0.40873	0.48	0.422727	0.460952	0.412881	0.346425	0.419603	0.411432
Decision tree	585	0.370079	0.356838	0.45049	0.362069	0.327448	0.475028	0.593074	0.459725	0.466292	0.411699	0.489564	0.428695	0.363898	0.432937	0.427203
Decision tree	590	0.393162	0.36205	0.450893	0.382609	0.280061	0.460512	0.560976	0.43254	0.515625	0.414107	0.477842	0.424094	0.359682	0.430034	0.422521
Decision tree	595	0.365957	0.36722	0.453608	0.379019	0.299259	0.430131	0.563319	0.438525	0.513812	0.37844	0.471264	0.415469	0.349112	0.423687	0.415459
Decision tree	600	0.414938	0.377919	0.408257	0.386581	0.280757	0.436242	0.567742	0.414226	0.528205	0.395402	0.511029	0.418631	0.35375	0.429209	0.416172
Decision tree	605	0.417391	0.352432	0.454545	0.33657	0.301242	0.405006	0.595388	0.44186	0.497297	0.422145	0.443182	0.414894	0.349498	0.424278	0.41325
Decision tree	610	0.383333	0.336864	0.4422	0.347107	0.292994	0.428571	0.545064	0.372093	0.478723	0.386803	0.493204	0.402818	0.335548	0.409723	0.40197
Decision tree	615	0.345133	0.347734	0.422346	0.377236	0.3177	0.449561	0.599562	0.447471	0.486339	0.376357	0.511278	0.417481	0.35192	0.42552	0.415482
Decision tree	620	0.423237	0.356606	0.43352	0.374793	0.296636	0.426941	0.570825	0.409449	0.538462	0.404977	0.504744	0.418919	0.353828	0.430926	0.417281
Decision tree	625	0.345382	0.344538	0.43686	0.354232	0.268212	0.404977	0.547826	0.416503	0.525773	0.407407	0.461248	0.40368	0.337202	0.410269	0.402344
Decision tree	630	0.403226	0.360515	0.453213	0.394089	0.282132	0.444191	0.605042	0.441459	0.497268	0.406897	0.433145	0.421507	0.357176	0.429198	0.419874
Decision tree	635	0.405286	0.35518	0.43604	0.390805	0.334375	0.439955	0.575	0.438247	0.483696	0.403756	0.476015	0.422657	0.357809	0.430759	0.420435
Decision tree	640	0.331915	0.353187	0.421978	0.347682	0.268987	0.433409	0.56338	0.422925	0.527704	0.396655	0.475634	0.407418	0.340937	0.413041	0.405546
Decision tree	645	0.398496	0.36933	0.441501	0.343598	0.321951	0.480958	0.602564	0.428571	0.542553	0.428899	0.463074	0.43157	0.367694	0.438318	0.430174
Decision tree	650	0.45	0.361863	0.455641	0.384252	0.288	0.421296	0.540541	0.44	0.477212	0.428734	0.510476	0.423807	0.359533	0.432547	0.421898
Decision tree	655	0.398268	0.348108	0.430155	0.347079	0.295707	0.461878	0.597077	0.40159	0.475452	0.400916	0.466667	0.414319	0.34851	0.420264	0.411852
Decision tree	660	0.414414	0.368912	0.447859	0.370119	0.328313	0.445476	0.614072	0.431211	0.463612	0.414553	0.475442	0.426107	0.360609	0.433999	0.425141
Decision tree	665	0.430279	0.315569	0.453515	0.372822	0.29584	0.429844	0.564315	0.425101	0.509485	0.413873	0.530841	0.418919	0.353685	0.431044	0.416672
Decision tree	670	0.426778	0.34141	0.440044	0.377419	0.273616	0.441048	0.583851	0.451883	0.478149	0.424883	0.441606	0.417769	0.352814	0.425517	0.414795
Decision tree	675	0.417671	0.336188	0.432139	0.383775	0.282092	0.452742	0.610309	0.418699	0.453258	0.423611	0.446125	0.415756	0.350498	0.423328	0.413691
Decision tree	680	0.423423	0.352577	0.444444	0.408163	0.310078	0.442478	0.563674	0.444	0.502732	0.411834	0.472998	0.424669	0.359428	0.434218	0.422901
Decision tree	685	0.38843	0.351554	0.456763	0.344595	0.317195	0.420935	0.564315	0.438735	0.424552	0.375147	0.505376	0.412306	0.346787	0.417054	0.409363
Decision tree	690	0.41841	0.367914	0.441441	0.334471	0.303406	0.439825	0.604027	0.406312	0.453125	0.391254	0.524954	0.417481	0.351903	0.425922	0.416099
Decision tree	695	0.379032	0.374207	0.434399	0.354167	0.311927	0.430351	0.549356	0.437008	0.494624	0.420933	0.468085	0.417481	0.351761	0.423099	0.416744
Decision tree	700	0.355731	0.360934	0.451613	0.36	0.308176	0.407895	0.540773	0.473161	0.454294	0.418764	0.484288	0.415181	0.349676	0.419603	0.414374
Decision tree	705	0.37931	0.364416	0.4811	0.363339	0.320127	0.43018	0.578158	0.424361	0.456693	0.420455	0.471869	0.423232	0.358936	0.426364	0.422538
Decision tree	710	0.365079	0.331197	0.423453	0.377049	0.305732	0.447427	0.555332	0.40481	0.498567	0.416961	0.522073	0.415756	0.350168	0.422516	0.413752
Decision tree	715	0.411765	0.379828	0.424581	0.379254	0.302362	0.469136	0.612069	0.399185	0.485175	0.40821	0.484404	0.425244	0.360718	0.432361	0.423663
Decision tree	720	0.446281	0.336887	0.441472	0.362438	0.273717	0.416018	0.560825	0.418972	0.459834	0.383372	0.457031	0.403393	0.336302	0.414259	0.401523
Decision tree	725	0.398305	0.342679	0.436807	0.419628	0.305136	0.422947	0.588727	0.408163	0.490765	0.391101	0.500978	0.417194	0.351384	0.427749	0.41518
Decision tree	730	0.421488	0.353945	0.442968	0.383871	0.297254	0.43459	0.549356	0.428571	0.443213	0.407101	0.490775	0.416331	0.35092	0.423012	0.414472
Decision tree	735	0.406926	0.345473	0.456376	0.371941	0.360065	0.416107	0.560669	0.423301	0.487936	0.425821	0.469185	0.421794	0.356328	0.429437	0.420296
Decision tree	740	0.32618	0.344974	0.454139	0.379747	0.308411	0.449489	0.557851	0.438632	0.44058	0.425087	0.450185	0.415756	0.350224	0.415934	0.415189
Decision tree	745	0.386555	0.350951	0.415796	0.383275	0.297674	0.424107	0.54661	0.428016	0.449735	0.395928	0.474453	0.407131	0.34085	0.413918	0.405204
Decision tree	750	0.368627	0.377155	0.429696	0.370995	0.27619	0.447191	0.586207	0.411881	0.506739	0.396843	0.492647	0.417769	0.352668	0.424016	0.416357
Decision tree	755	0.429185	0.332975	0.442714	0.37686	0.334884	0.431638	0.608696	0.438835	0.481675	0.399072	0.471243	0.420069	0.355197	0.431616	0.417542
Decision tree	760	0.4	0.377031	0.462046	0.371622	0.316279	0.444944	0.604651	0.481262	0.45977	0.404086	0.493554	0.431282	0.367354	0.43775	0.429431
Decision tree	765	0.440816	0.37299	0.449772	0.390879	0.275037	0.429885	0.59751	0.393762	0.516484	0.370629	0.496241	0.418056	0.353717	0.430364	0.416591
Decision tree	770	0.432203	0.354733	0.438356	0.390551	0.304487	0.451045	0.588727	0.414201	0.454545	0.413793	0.473588	0.421507	0.357039	0.428748	0.419197
Decision tree	775	0.433628	0.34644	0.445415	0.370861	0.313099	0.448537	0.553719	0.453441	0.494681	0.409524	0.448669	0.420357	0.354785	0.42891	0.418167
Decision tree	780	0.393574	0.369035	0.446206	0.380952	0.276527	0.410655	0.598698	0.433824	0.485934	0.394366	0.502994	0.417481	0.352624	0.426615	0.41562
Decision tree	785	0.376	0.360965	0.456062	0.378029	0.321145	0.445205	0.61573	0.435294	0.457766	0.407925	0.523636	0.427832	0.363726	0.434342	0.426623
Decision tree	790	0.488688	0.346357	0.463442	0.382759	0.282927	0.454448	0.592593	0.407767	0.462725	0.39261	0.483395	0.421507	0.355944	0.432519	0.419266
Decision tree	795	0.365145	0.33617	0.437086	0.376238	0.321192	0.434389	0.539235	0.433781	0.486188	0.408931	0.514706	0.417481	0.352519	0.423006	0.414745
Decision tree	800	0.487179	0.368477	0.459341	0.360976	0.288462	0.443936	0.56	0.425703	0.472149	0.391451	0.468864	0.418919	0.353336	0.429685	0.417824
Decision tree	805	0.398406	0.347826	0.440716	0.305195	0.272425	0.436526	0.555315	0.398438	0.429319	0.405498	0.461832	0.400518	0.333208	0.404681	0.399797
Decision tree	810	0.378855	0.336957	0.467991	0.383607	0.289348	0.449561	0.570833	0.448203	0.47027	0.391846	0.501832	0.420644	0.355175	0.4263	0.418351
Decision tree	815	0.420561	0.348762	0.43897	0.37224	0.274194	0.452328	0.556793	0.460922	0.519894	0.416382	0.475	0.420932	0.355641	0.43055	0.419136
Decision tree	820	0.413793	0.354458	0.436937	0.373984	0.269171	0.467532	0.599562	0.443515	0.460274	0.394589	0.462963	0.417194	0.351101	0.425162	0.415828
Decision tree	825	0.387597	0.364617	0.447928	0.383253	0.287975	0.449069	0.561181	0.449393	0.486339	0.399072	0.457364	0.418919	0.353889	0.42489	0.417716
Decision tree	830	0.412955	0.379639	0.420933	0.375839	0.293839	0.429864	0.60166	0.436	0.473829	0.4098	0.47081	0.419494	0.354375	0.427743	0.417282
Decision tree	835	0.382979	0.391257	0.40484	0.366057	0.306688	0.454139	0.565957	0.372694	0.487395	0.395402	0.454545	0.412018	0.346247	0.416541	0.410879
Decision tree	840	0.374502	0.36129	0.448703	0.373206	0.26209	0.44921	0.609071	0.446184	0.443836	0.397213	0.438202	0.413456	0.348178	0.418501	0.412693
Decision tree	845	0.37551	0.375398	0.461707	0.372323	0.299187	0.424642	0.572687	0.41841	0.467866	0.42007	0.477064	0.420644	0.355198	0.424079	0.419561
Decision tree	850	0.430894	0.37605	0.427938	0.350087	0.333333	0.465217	0.575053	0.408081	0.505495	0.407879	0.429119	0.420932	0.355236	0.428104	0.419528
Decision tree	855	0.367347	0.383246	0.422599	0.34635	0.310559	0.438116	0.583153	0.412451	0.479167	0.434988	0.532819	0.423232	0.358471	0.428254	0.422346
Decision tree	860	0.411765	0.328358	0.427119	0.380789	0.29794	0.44734	0.575758	0.414201	0.471233	0.407745	0.463504	0.412018	0.345601	0.420523	0.409843
Decision tree	865	0.403226	0.359869	0.425143	0.357616	0.290679	0.446927	0.602972	0.408478	0.478947	0.403712	0.471014	0.415181	0.350571	0.422599	0.41302
Decision tree	870	0.423423	0.388474	0.444444	0.357724	0.304	0.453515	0.528302	0.444444	0.468514	0.422472	0.464762	0.422944	0.358338	0.427279	0.422213
Decision tree	875	0.379845	0.371069	0.438799	0.345964	0.280431	0.459054	0.556054	0.444882	0.453782	0.414882	0.491921	0.416906	0.351885	0.421517	0.417146
Decision tree	880	0.408163	0.366412	0.429679	0.375405	0.320513	0.428413	0.606195	0.394251	0.413598	0.428732	0.446018	0.415181	0.349296	0.419762	0.413721
Decision tree	885	0.4	0.369035	0.442938	0.378378	0.318612	0.445701	0.563441	0.366795	0.497354	0.396249	0.507519	0.419206	0.354473	0.426002	0.41828
Decision tree	890	0.404762	0.355507	0.430804	0.346535	0.315625	0.471239	0.551724	0.442308	0.489247	0.378063	0.488636	0.417194	0.352273	0.42495	0.415543
Decision tree	895	0.359833	0.370861	0.421171	0.387755	0.315301	0.463862	0.572581	0.391389	0.433048	0.428405	0.466912	0.419206	0.354445	0.419193	0.417408
Decision tree	900	0.398406	0.38806	0.445444	0.34087	0.269697	0.444685	0.612691	0.466667	0.472826	0.403734	0.461248	0.420644	0.355467	0.427666	0.419879
Decision tree	905	0.396887	0.362672	0.401816	0.396774	0.280757	0.445205	0.556701	0.399225	0.470588	0.386174	0.542373	0.413456	0.348765	0.421743	0.410961
Decision tree	910	0.401786	0.370445	0.416761	0.387312	0.26409	0.436323	0.586498	0.441006	0.47191	0.392899	0.479853	0.414319	0.347963	0.422626	0.411962
Decision tree	915	0.403226	0.355841	0.442244	0.411669	0.305994	0.439608	0.571429	0.439919	0.455285	0.412107	0.455939	0.420069	0.354532	0.42666	0.418603
Decision tree	920	0.343096	0.366559	0.43449	0.360248	0.285714	0.443946	0.576344	0.463654	0.421053	0.391153	0.503906	0.413744	0.348244	0.417288	0.412838
Decision tree	925	0.438819	0.389937	0.418981	0.358459	0.322679	0.467618	0.536383	0.430528	0.477212	0.372093	0.497065	0.419781	0.354779	0.428161	0.418516
Decision tree	930	0.403509	0.350802	0.430034	0.351792	0.293051	0.444444	0.557734	0.462151	0.481283	0.407323	0.457692	0.413168	0.347081	0.421801	0.412382
Decision tree	935	0.384615	0.358369	0.412627	0.38535	0.287023	0.436445	0.548936	0.423762	0.478495	0.393023	0.457831	0.407418	0.341465	0.415134	0.406449
Decision tree	940	0.417021	0.380446	0.406742	0.370995	0.29393	0.43871	0.54878	0.425	0.45283	0.419839	0.489642	0.416331	0.350367	0.422176	0.41411
Decision tree	945	0.367187	0.354404	0.432616	0.372483	0.272727	0.440409	0.555315	0.426724	0.481675	0.420933	0.480151	0.412593	0.346451	0.418602	0.412461
Decision tree	950	0.394737	0.350802	0.418286	0.382208	0.296412	0.436652	0.569593	0.40081	0.401003	0.395034	0.514815	0.408856	0.342787	0.414577	0.407083
Decision tree	955	0.33195	0.372385	0.434196	0.372712	0.305296	0.446409	0.542857	0.407186	0.405195	0.362757	0.516378	0.408281	0.342181	0.408847	0.407068
Decision tree	960	0.347458	0.365985	0.411504	0.363328	0.305512	0.442697	0.569593	0.421687	0.45478	0.383929	0.48381	0.409143	0.342479	0.413662	0.407574
Decision tree	965	0.408333	0.362222	0.409502	0.375	0.269231	0.467039	0.584551	0.409962	0.506887	0.385925	0.514706	0.417481	0.352943	0.426669	0.414723
Decision tree	970	0.384	0.372591	0.455157	0.413146	0.245902	0.43722	0.587983	0.410853	0.435484	0.388558	0.494505	0.416619	0.351937	0.420491	0.414557
Decision tree	975	0.385246	0.356284	0.438202	0.330684	0.291859	0.444201	0.614035	0.4	0.482385	0.408353	0.472169	0.412881	0.347195	0.420311	0.412387
Decision tree	980	0.337449	0.35654	0.445434	0.398058	0.298137	0.438695	0.566449	0.44664	0.420765	0.422145	0.474903	0.416906	0.351214	0.418656	0.41644
Decision tree	985	0.376068	0.35865	0.428086	0.397456	0.337858	0.43379	0.590437	0.397516	0.441489	0.426384	0.479401	0.419781	0.355156	0.424285	0.418219
Decision tree	990	0.448	0.379691	0.457965	0.365772	0.311248	0.442697	0.562771	0.409006	0.429708	0.388636	0.479371	0.418344	0.353516	0.424988	0.417644
Decision tree	995	0.408511	0.341412	0.395928	0.363636	0.26045	0.412148	0.564655	0.451485	0.474667	0.386728	0.478821	0.401093	0.333306	0.412585	0.398085
Decision tree	1000	0.49789	0.383733	0.43352	0.344013	0.316119	0.427632	0.567288	0.453441	0.487535	0.439197	0.470149	0.426682	0.361956	0.438229	0.424937
Decision tree	1005	0.375	0.338798	0.447894	0.344605	0.321429	0.406285	0.539419	0.428858	0.444444	0.377858	0.466899	0.403105	0.337305	0.408317	0.400747
Decision tree	1010	0.353383	0.344676	0.430876	0.382208	0.293663	0.456621	0.596639	0.443609	0.438503	0.404949	0.435294	0.412593	0.348005	0.416402	0.411225
Decision tree	1015	0.345992	0.344315	0.42369	0.383333	0.281776	0.445701	0.578158	0.384615	0.442049	0.414634	0.457467	0.406268	0.339417	0.409248	0.405542
Decision tree	1020	0.396624	0.375783	0.431843	0.380952	0.269737	0.441143	0.615063	0.445759	0.49863	0.412556	0.467043	0.422944	0.357462	0.430467	0.420404
Decision tree	1025	0.359375	0.375134	0.445465	0.357257	0.329231	0.439462	0.580786	0.416826	0.463687	0.406504	0.493359	0.419781	0.355386	0.42428	0.41972
Decision tree	1030	0.373016	0.33758	0.468714	0.382696	0.28795	0.445676	0.568376	0.437247	0.437673	0.385051	0.452336	0.411443	0.345284	0.416029	0.410724
Decision tree	1035	0.377682	0.358272	0.406321	0.386023	0.283912	0.458774	0.541761	0.445283	0.468665	0.387097	0.513208	0.413744	0.347438	0.420636	0.41181
Decision tree	1040	0.398406	0.344156	0.405797	0.410596	0.313665	0.467391	0.564854	0.463768	0.463542	0.42723	0.450867	0.421507	0.356779	0.428207	0.419119
Decision tree	1045	0.395257	0.371585	0.411429	0.345912	0.265625	0.423034	0.573951	0.412	0.453039	0.416185	0.465704	0.405405	0.339379	0.412156	0.404664
Decision tree	1050	0.417021	0.345865	0.428246	0.407346	0.335832	0.440181	0.597077	0.453441	0.469072	0.384705	0.503731	0.423807	0.359768	0.434774	0.420759
Decision tree	1055	0.367816	0.364021	0.427429	0.362729	0.276316	0.432492	0.596491	0.443089	0.452442	0.398148	0.498195	0.414031	0.348621	0.419924	0.411887
Decision tree	1060	0.403361	0.35508	0.443207	0.356436	0.295707	0.453125	0.604348	0.409639	0.404145	0.415888	0.480144	0.416044	0.350665	0.420098	0.414695
Decision tree	1065	0.403101	0.350161	0.417749	0.36875	0.288026	0.45225	0.56	0.388119	0.464865	0.413959	0.478764	0.410293	0.34411	0.416886	0.409245
Decision tree	1070	0.370079	0.345784	0.448619	0.37987	0.253247	0.442968	0.59322	0.466102	0.414773	0.424859	0.477941	0.416331	0.350353	0.419769	0.414537
Decision tree	1075	0.385246	0.34728	0.443686	0.388979	0.306525	0.427481	0.557604	0.442623	0.497354	0.407407	0.473077	0.416044	0.349973	0.425206	0.415748
Decision tree	1080	0.390438	0.369495	0.40919	0.393277	0.271686	0.445664	0.589247	0.438819	0.47449	0.451539	0.471028	0.422369	0.357162	0.427716	0.420028
Decision tree	1085	0.420601	0.376321	0.444695	0.392971	0.246575	0.421405	0.565789	0.413519	0.461538	0.382284	0.503968	0.411443	0.34535	0.420879	0.411035
Decision tree	1090	0.359375	0.362256	0.439189	0.396166	0.285714	0.428894	0.570833	0.418605	0.438642	0.422727	0.481013	0.416331	0.351531	0.418492	0.41426
Decision tree	1095	0.384937	0.393906	0.401361	0.394184	0.299383	0.451613	0.583333	0.438134	0.438503	0.424518	0.443223	0.418919	0.353939	0.423009	0.417929
Decision tree	1100	0.388186	0.373134	0.433036	0.358065	0.29878	0.425532	0.612159	0.389234	0.431169	0.386174	0.402256	0.404255	0.337732	0.408884	0.403159
Decision tree	1105	0.46473	0.359427	0.417234	0.390651	0.276527	0.426156	0.580247	0.436293	0.483696	0.384018	0.451376	0.412306	0.346991	0.424578	0.408931
Decision tree	1110	0.357414	0.356606	0.416856	0.355412	0.294118	0.427481	0.55481	0.427419	0.474114	0.395809	0.49531	0.407131	0.340849	0.414123	0.406428
Decision tree	1115	0.396624	0.359914	0.434879	0.352941	0.278287	0.454245	0.581655	0.396	0.420765	0.433295	0.456401	0.411731	0.345131	0.415001	0.41159
Decision tree	1120	0.401826	0.36087	0.409966	0.370717	0.287879	0.427273	0.536383	0.392713	0.459893	0.386496	0.496324	0.404255	0.338063	0.411849	0.402749
Decision tree	1125	0.371901	0.379562	0.427095	0.383607	0.304878	0.428402	0.595289	0.451098	0.435754	0.431111	0.457038	0.419781	0.354977	0.424158	0.418872
Decision tree	1130	0.444444	0.355363	0.403608	0.371711	0.298742	0.435754	0.578616	0.418972	0.457447	0.426914	0.48913	0.416044	0.351015	0.425518	0.41328
Decision tree	1135	0.344828	0.342133	0.416851	0.360485	0.297521	0.446137	0.608315	0.436647	0.453125	0.421291	0.469274	0.413744	0.347104	0.417873	0.411296
Decision tree	1140	0.347032	0.35847	0.408163	0.4	0.309119	0.42139	0.578616	0.415385	0.430939	0.395833	0.47619	0.408568	0.342072	0.412831	0.406215
Decision tree	1145	0.393574	0.373277	0.39726	0.340289	0.29316	0.408342	0.556522	0.373281	0.434316	0.39861	0.448598	0.395917	0.328254	0.401566	0.394771
Decision tree	1150	0.387387	0.364617	0.457531	0.362438	0.236453	0.436937	0.530938	0.445783	0.455243	0.391254	0.474153	0.410006	0.344469	0.412976	0.407852
Decision tree	1155	0.377193	0.382572	0.414798	0.382979	0.301109	0.435175	0.575693	0.43002	0.473008	0.408676	0.434137	0.414606	0.348835	0.419578	0.413045
Decision tree	1160	0.385321	0.353712	0.402685	0.368932	0.264615	0.412627	0.567742	0.417795	0.428571	0.391657	0.457447	0.397642	0.330355	0.404646	0.395787
Decision tree	1165	0.388664	0.381053	0.454842	0.356537	0.279221	0.472284	0.574468	0.40153	0.431694	0.415981	0.474187	0.420357	0.354908	0.420951	0.419664
Decision tree	1170	0.380165	0.364407	0.448352	0.429752	0.311396	0.453125	0.583691	0.411642	0.456825	0.431638	0.462385	0.427257	0.362295	0.430307	0.425764
Decision tree	1175	0.42735	0.367791	0.430868	0.353135	0.325434	0.427759	0.559829	0.38247	0.455	0.386792	0.456929	0.408856	0.342753	0.41576	0.407148
Decision tree	1180	0.368852	0.369819	0.409639	0.379254	0.26087	0.456763	0.545035	0.447876	0.404558	0.37156	0.460653	0.40253	0.334633	0.406807	0.402227
Decision tree	1185	0.375	0.37224	0.420112	0.382496	0.290172	0.432251	0.573333	0.448413	0.479339	0.378316	0.474766	0.412306	0.345957	0.420585	0.411129
Decision tree	1190	0.313559	0.350649	0.405467	0.396721	0.272	0.455668	0.59081	0.424951	0.431579	0.427602	0.455197	0.410581	0.344837	0.411291	0.408892
Decision tree	1195	0.392	0.369979	0.43578	0.380645	0.298137	0.463277	0.579521	0.400818	0.390746	0.388439	0.446927	0.410581	0.344946	0.413297	0.410358
Decision tree	1200	0.377953	0.355932	0.443946	0.352349	0.307448	0.450704	0.575	0.441296	0.471545	0.399038	0.465804	0.416906	0.351668	0.421911	0.415175
Decision tree	1205	0.44358	0.371429	0.425629	0.356073	0.321101	0.476503	0.576763	0.390533	0.459459	0.39861	0.497132	0.421794	0.357764	0.428801	0.420024
Decision tree	1210	0.337349	0.357456	0.435268	0.419672	0.291536	0.476298	0.571429	0.382813	0.433604	0.378505	0.452899	0.412018	0.346923	0.412439	0.410797
Decision tree	1215	0.418033	0.370933	0.439955	0.385382	0.287097	0.47409	0.572082	0.459203	0.449864	0.418401	0.507634	0.428695	0.364169	0.434789	0.4274
Decision tree	1220	0.413223	0.361522	0.415556	0.34635	0.312903	0.446855	0.615385	0.402439	0.490566	0.414352	0.493694	0.419494	0.353739	0.42844	0.417142
Decision tree	1225	0.373016	0.371755	0.417136	0.414716	0.329705	0.423292	0.550107	0.413088	0.421053	0.424036	0.500963	0.417769	0.351921	0.421715	0.416601
Decision tree	1230	0.429119	0.358343	0.420112	0.360656	0.261538	0.456405	0.526316	0.452	0.428571	0.388439	0.446529	0.405118	0.338777	0.411639	0.403926
Decision tree	1235	0.434389	0.365385	0.430493	0.352181	0.283513	0.430839	0.575758	0.393443	0.407713	0.429696	0.493694	0.412018	0.345686	0.417919	0.411072
Decision tree	1240	0.469136	0.384778	0.459276	0.434505	0.329073	0.437989	0.570175	0.400818	0.483333	0.400911	0.455696	0.429557	0.365403	0.438699	0.428116
Decision tree	1245	0.484848	0.344456	0.431946	0.361022	0.298742	0.436604	0.562771	0.430584	0.406593	0.413093	0.47259	0.412018	0.345651	0.422114	0.410443
Decision tree	1250	0.436782	0.346749	0.466063	0.356164	0.28614	0.412027	0.556745	0.431866	0.431267	0.372203	0.525714	0.409718	0.343343	0.420156	0.408861
Decision tree	1255	0.41841	0.370984	0.43897	0.393939	0.271242	0.448578	0.595745	0.420833	0.465241	0.384181	0.456604	0.416619	0.350158	0.424066	0.414594
Decision tree	1260	0.431034	0.345277	0.425532	0.362416	0.291925	0.444199	0.541935	0.396917	0.397849	0.399554	0.452242	0.40253	0.335121	0.40808	0.401545
Decision tree	1265	0.449153	0.347267	0.426374	0.385382	0.279675	0.444695	0.565217	0.449136	0.493438	0.390519	0.456274	0.414606	0.348637	0.426103	0.412057
Decision tree	1270	0.410256	0.364767	0.411173	0.407108	0.280864	0.434379	0.549683	0.404715	0.382609	0.415614	0.458955	0.406843	0.340025	0.41092	0.40577
Decision tree	1275	0.382812	0.336264	0.454252	0.355848	0.322481	0.440529	0.603524	0.455852	0.47027	0.387097	0.452107	0.415756	0.349891	0.423731	0.414117
Decision tree	1280	0.385246	0.357918	0.409091	0.39531	0.285251	0.440716	0.512295	0.43762	0.477212	0.417411	0.435115	0.409431	0.343551	0.413926	0.407426
Decision tree	1285	0.35	0.345263	0.421769	0.345423	0.320755	0.417314	0.561028	0.411405	0.464	0.433598	0.458484	0.407993	0.341253	0.411731	0.406539
Decision tree	1290	0.433071	0.362694	0.44898	0.396639	0.304487	0.424917	0.554585	0.438095	0.445652	0.390751	0.445298	0.414319	0.348423	0.422288	0.412975
Decision tree	1295	0.393305	0.359697	0.425864	0.375415	0.263566	0.452991	0.565121	0.427386	0.514745	0.376283	0.502836	0.413744	0.347269	0.423383	0.412213
Decision tree	1300	0.423729	0.362683	0.410897	0.365971	0.292135	0.40393	0.582222	0.460922	0.444444	0.402339	0.432727	0.406268	0.339308	0.416545	0.404538
Decision tree	1305	0.437247	0.37155	0.426374	0.361331	0.305344	0.471783	0.569565	0.432203	0.454054	0.404086	0.498008	0.421507	0.356066	0.43014	0.4212
Decision tree	1310	0.376569	0.373533	0.387543	0.350168	0.27345	0.466891	0.560669	0.417154	0.440506	0.426941	0.465549	0.410006	0.344435	0.412634	0.408312
Decision tree	1315	0.378855	0.353712	0.453159	0.346218	0.294023	0.43167	0.510549	0.413361	0.466844	0.37931	0.461538	0.40483	0.337496	0.408113	0.403238
Decision tree	1320	0.39834	0.377519	0.426193	0.368159	0.319115	0.431416	0.52452	0.384298	0.430052	0.42093	0.477444	0.411731	0.345471	0.414362	0.410955
Decision tree	1325	0.398374	0.364793	0.40663	0.371567	0.27439	0.437923	0.55481	0.394251	0.441341	0.389078	0.483019	0.403105	0.335546	0.410561	0.402696
Decision tree	1330	0.403361	0.350538	0.438116	0.38835	0.287081	0.436526	0.577007	0.387629	0.436275	0.358796	0.490272	0.406555	0.339821	0.413995	0.404644
Decision tree	1335	0.390041	0.355556	0.448471	0.366337	0.301109	0.439189	0.553459	0.444008	0.469072	0.390751	0.489484	0.416044	0.350851	0.422498	0.414507
Decision tree	1340	0.373016	0.368308	0.408989	0.391376	0.279346	0.443956	0.521552	0.413655	0.404432	0.393481	0.429688	0.399942	0.332508	0.402527	0.399924
Decision tree	1345	0.343096	0.371245	0.436323	0.33945	0.29477	0.448161	0.585586	0.436874	0.427441	0.393904	0.510476	0.413456	0.347667	0.41703	0.413427
Decision tree	1350	0.356275	0.329193	0.420207	0.344051	0.270016	0.443694	0.550661	0.425447	0.397759	0.374713	0.44732	0.391892	0.323481	0.396303	0.391585
Decision tree	1355	0.369748	0.357438	0.381921	0.398724	0.282092	0.438753	0.555799	0.390144	0.428184	0.379511	0.49162	0.400518	0.332756	0.406721	0.398661
Decision tree	1360	0.325792	0.353814	0.407451	0.365696	0.302752	0.446352	0.528634	0.380392	0.461957	0.392065	0.474954	0.40138	0.333991	0.403623	0.400722
Decision tree	1365	0.43038	0.329087	0.432671	0.433544	0.340289	0.443946	0.547826	0.442149	0.424731	0.410372	0.445298	0.417769	0.351818	0.425481	0.415652
Decision tree	1370	0.391667	0.355789	0.429806	0.369384	0.304279	0.452703	0.558333	0.390342	0.466488	0.407059	0.453846	0.411731	0.345281	0.416336	0.410477
Decision tree	1375	0.340081	0.369295	0.399541	0.377551	0.307229	0.442731	0.600877	0.461224	0.47619	0.408776	0.477064	0.416906	0.3511	0.423687	0.415709
Decision tree	1380	0.369099	0.335707	0.440044	0.322917	0.312693	0.436404	0.61991	0.418327	0.455556	0.375291	0.474766	0.406268	0.338105	0.41461	0.405344
Decision tree	1385	0.359184	0.365546	0.409854	0.35082	0.327559	0.429864	0.576763	0.429474	0.475936	0.37788	0.468401	0.408856	0.342472	0.415571	0.40693
Decision tree	1390	0.383333	0.340381	0.404922	0.312399	0.309904	0.427928	0.530435	0.412574	0.451429	0.377702	0.482505	0.395342	0.32711	0.403046	0.394276
Decision tree	1395	0.382022	0.373626	0.438596	0.382775	0.308661	0.485057	0.556017	0.377734	0.440771	0.394495	0.497087	0.419494	0.355172	0.421531	0.419087
Decision tree	1400	0.327869	0.377278	0.395034	0.378092	0.258165	0.463895	0.609442	0.409736	0.435484	0.379888	0.477941	0.407418	0.340477	0.410257	0.405786
Decision tree	1405	0.366667	0.364211	0.386238	0.354132	0.309119	0.428256	0.607375	0.364	0.435013	0.409524	0.439926	0.400805	0.333333	0.40586	0.399465
Decision tree	1410	0.474138	0.360587	0.418813	0.371476	0.354167	0.426551	0.549784	0.387629	0.432432	0.37455	0.461538	0.408568	0.341771	0.419242	0.406854
Decision tree	1415	0.390244	0.352693	0.451902	0.379705	0.282707	0.423901	0.547826	0.415323	0.458564	0.403734	0.455744	0.408568	0.342138	0.414758	0.408494
Decision tree	1420	0.380165	0.351178	0.378132	0.336667	0.304147	0.489362	0.547461	0.420455	0.465909	0.373117	0.450485	0.40253	0.335063	0.408825	0.401075
Decision tree	1425	0.430279	0.354189	0.423423	0.349835	0.307453	0.439411	0.551876	0.434077	0.471795	0.385051	0.478927	0.410293	0.344137	0.420574	0.40904
Decision tree	1430	0.440529	0.370137	0.420091	0.37265	0.305556	0.434783	0.582979	0.41517	0.458101	0.386364	0.451852	0.412018	0.345339	0.421655	0.410323
Decision tree	1435	0.370968	0.314559	0.445701	0.379368	0.321981	0.469783	0.580376	0.409962	0.410811	0.380952	0.481752	0.410868	0.345694	0.41511	0.40905
Decision tree	1440	0.439462	0.359788	0.428737	0.387722	0.277955	0.448498	0.548246	0.405512	0.470886	0.42757	0.491557	0.418344	0.353065	0.425994	0.416866
Decision tree	1445	0.406504	0.342857	0.43771	0.380032	0.311688	0.450673	0.538793	0.397727	0.455285	0.385321	0.464844	0.409143	0.342836	0.415585	0.408071
Decision tree	1450	0.373016	0.383966	0.439909	0.351974	0.3217	0.428732	0.573991	0.415323	0.42268	0.389522	0.452756	0.410006	0.343712	0.413961	0.410388
Decision tree	1455	0.433071	0.363057	0.412371	0.342193	0.287879	0.433628	0.608889	0.406571	0.47027	0.372685	0.505455	0.409143	0.343006	0.421461	0.407389
Decision tree	1460	0.435146	0.369748	0.449782	0.372712	0.31145	0.423208	0.540305	0.425101	0.414894	0.393519	0.502879	0.414606	0.348401	0.421704	0.413874
Decision tree	1465	0.376569	0.366379	0.426049	0.403279	0.287561	0.447137	0.59867	0.417323	0.461916	0.376879	0.48932	0.416044	0.350436	0.422826	0.413973
Decision tree	1470	0.40625	0.355372	0.414352	0.4	0.321484	0.441558	0.585903	0.432099	0.462857	0.36891	0.464865	0.412881	0.346598	0.423059	0.410996
Decision tree	1475	0.362069	0.334029	0.415225	0.421927	0.267884	0.442731	0.59695	0.402321	0.421348	0.380844	0.443595	0.401668	0.334032	0.408084	0.400497
Decision tree	1480	0.369748	0.342189	0.421754	0.358891	0.30622	0.427447	0.558635	0.434442	0.421622	0.389462	0.484733	0.40483	0.337817	0.410467	0.403125
Decision tree	1485	0.373444	0.369035	0.429354	0.351438	0.326087	0.424799	0.521739	0.420408	0.492228	0.394527	0.483168	0.410581	0.344167	0.41693	0.410164
Decision tree	1490	0.326996	0.362487	0.402273	0.384496	0.285266	0.444939	0.58296	0.379032	0.46	0.37877	0.481409	0.403393	0.337207	0.408057	0.402719
Decision tree	1495	0.363636	0.359081	0.424859	0.324324	0.325792	0.427928	0.53913	0.433538	0.468571	0.383167	0.437262	0.401955	0.33397	0.407935	0.401937
Decision tree	1500	0.360656	0.355698	0.453564	0.353535	0.254839	0.453362	0.583691	0.403226	0.48	0.410798	0.425287	0.410006	0.34304	0.412241	0.40893
Decision tree	1505	0.415254	0.34728	0.443195	0.375204	0.2723	0.438695	0.565702	0.4334	0.463687	0.417978	0.479401	0.414606	0.348223	0.422918	0.413941
Decision tree	1510	0.384314	0.331169	0.422503	0.384992	0.308846	0.456954	0.579957	0.44227	0.464088	0.390588	0.469697	0.413168	0.348117	0.421398	0.411332
Decision tree	1515	0.441667	0.348548	0.421858	0.378738	0.328725	0.441209	0.568849	0.389344	0.450402	0.354312	0.453686	0.405118	0.337412	0.416122	0.403832
Decision tree	1520	0.317073	0.360691	0.456954	0.379147	0.324493	0.437432	0.56057	0.419087	0.448878	0.382979	0.51215	0.415756	0.350097	0.418132	0.415544
Decision tree	1525	0.479675	0.357447	0.395117	0.35473	0.303406	0.455249	0.572687	0.420455	0.469565	0.384615	0.462136	0.409718	0.342787	0.423189	0.408005
Decision tree	1530	0.421053	0.372845	0.391705	0.368078	0.320988	0.437908	0.53159	0.41966	0.455026	0.37619	0.436433	0.403968	0.337849	0.411952	0.402252
Decision tree	1535	0.432653	0.339744	0.425721	0.373109	0.315789	0.469432	0.558824	0.409283	0.458667	0.391753	0.469274	0.414606	0.348461	0.422204	0.412258
Decision tree	1540	0.431535	0.357724	0.408676	0.324059	0.332237	0.448124	0.549356	0.403194	0.430446	0.401869	0.460076	0.406555	0.339522	0.41339	0.405376
Decision tree	1545	0.405172	0.344828	0.460526	0.35634	0.310292	0.429844	0.54386	0.42471	0.45	0.398046	0.445283	0.409143	0.342584	0.415355	0.408849
Decision tree	1550	0.439216	0.359957	0.434196	0.310345	0.288854	0.438418	0.56531	0.402414	0.462366	0.391657	0.470817	0.405693	0.339362	0.414868	0.405281
Decision tree	1555	0.385542	0.364021	0.401392	0.360656	0.305031	0.486842	0.603939	0.43222	0.441926	0.35363	0.453427	0.410581	0.344839	0.417148	0.408575
Decision tree	1560	0.419847	0.353712	0.416382	0.336667	0.276923	0.48306	0.591793	0.410042	0.423913	0.396417	0.466165	0.410006	0.343906	0.415902	0.408729
Decision tree	1565	0.371308	0.380851	0.429366	0.387097	0.316119	0.444201	0.575693	0.39604	0.458824	0.38934	0.509434	0.418631	0.352852	0.423479	0.417431
Decision tree	1570	0.4	0.377801	0.430351	0.4	0.314152	0.441758	0.541935	0.423762	0.381215	0.372727	0.487524	0.411731	0.345359	0.415566	0.410665
Decision tree	1575	0.381356	0.375132	0.449612	0.37691	0.312595	0.426304	0.566372	0.411765	0.47185	0.391982	0.467532	0.415181	0.348731	0.421037	0.414763
Decision tree	1580	0.401674	0.391685	0.430665	0.345964	0.293939	0.43573	0.593074	0.471311	0.480818	0.387097	0.495479	0.421219	0.35694	0.429767	0.419537
Decision tree	1585	0.421875	0.35022	0.440716	0.374593	0.333333	0.445415	0.566372	0.417625	0.497326	0.397674	0.494465	0.421794	0.357484	0.430874	0.41956
Decision tree	1590	0.442748	0.355789	0.40884	0.394415	0.302067	0.446105	0.545852	0.410959	0.492997	0.376048	0.471243	0.411443	0.344965	0.42246	0.408993
Decision tree	1595	0.360656	0.345912	0.414716	0.377358	0.28482	0.434783	0.564334	0.414873	0.494444	0.395006	0.460348	0.405118	0.337963	0.413386	0.40472
Decision tree	1600	0.408	0.33509	0.444939	0.352	0.254658	0.413948	0.580645	0.428283	0.473008	0.4	0.5	0.406843	0.340613	0.417325	0.405531
Decision tree	1605	0.421053	0.336429	0.430011	0.397436	0.263804	0.434286	0.583333	0.405983	0.442748	0.365998	0.481203	0.403968	0.33709	0.414753	0.402486
Decision tree	1610	0.4	0.367513	0.401806	0.369983	0.333333	0.457912	0.603104	0.385093	0.427397	0.409449	0.469945	0.414606	0.347687	0.420503	0.413448
Decision tree	1615	0.442553	0.380148	0.412844	0.358891	0.280255	0.414687	0.543524	0.425532	0.436658	0.391153	0.479691	0.406268	0.33949	0.415085	0.404686
Decision tree	1620	0.40625	0.350515	0.426374	0.348409	0.298701	0.407159	0.579572	0.423154	0.407713	0.385488	0.450549	0.399367	0.330815	0.407626	0.398621
Decision tree	1625	0.403361	0.353945	0.436445	0.396639	0.323353	0.435449	0.544643	0.381139	0.446927	0.387097	0.497175	0.411731	0.345237	0.418743	0.411053
Decision tree	1630	0.412556	0.341151	0.405183	0.365696	0.324074	0.430155	0.575824	0.42449	0.430851	0.391209	0.497258	0.408281	0.341765	0.418041	0.406228
Decision tree	1635	0.365019	0.375267	0.438479	0.355556	0.300633	0.44	0.545455	0.441815	0.420168	0.387707	0.438662	0.407418	0.341226	0.409887	0.407369
Decision tree	1640	0.435798	0.354458	0.430058	0.3968	0.292135	0.435466	0.543897	0.373281	0.454082	0.408776	0.456604	0.409718	0.344524	0.416487	0.408175
Decision tree	1645	0.431034	0.374194	0.426696	0.353535	0.277165	0.406215	0.537118	0.446602	0.435696	0.401848	0.498113	0.408856	0.342131	0.417111	0.4073
Decision tree	1650	0.384906	0.364026	0.421646	0.345964	0.269414	0.438116	0.568889	0.403922	0.439437	0.409143	0.483932	0.406555	0.339862	0.411763	0.405958
Decision tree	1655	0.4329	0.33264	0.421646	0.347541	0.326284	0.454955	0.570806	0.419552	0.404145	0.384075	0.48289	0.407131	0.340367	0.41613	0.406115
Decision tree	1660	0.380952	0.391121	0.408163	0.386364	0.282575	0.454955	0.575163	0.416503	0.476684	0.427602	0.474903	0.420357	0.355183	0.424999	0.419429
Decision tree	1665	0.431535	0.349372	0.411633	0.34684	0.318253	0.440307	0.612069	0.390852	0.472081	0.370813	0.504817	0.410581	0.344274	0.422598	0.408115
Decision tree	1670	0.392308	0.322792	0.418448	0.381538	0.264901	0.413483	0.61851	0.475822	0.467391	0.397778	0.482625	0.409143	0.343153	0.421418	0.406168
Decision tree	1675	0.363636	0.322917	0.45225	0.389171	0.295597	0.424176	0.573913	0.399194	0.452128	0.376744	0.470149	0.404543	0.336586	0.410898	0.402907
Decision tree	1680	0.355731	0.381466	0.395556	0.38126	0.317111	0.479558	0.580786	0.38477	0.437673	0.387755	0.490272	0.414319	0.348294	0.417449	0.413559
Decision tree	1685	0.382114	0.36853	0.435807	0.402597	0.26087	0.422472	0.555066	0.356557	0.445026	0.385236	0.455744	0.401093	0.334181	0.406365	0.401406
Decision tree	1690	0.413223	0.358051	0.448313	0.341014	0.310618	0.408027	0.59436	0.401691	0.463612	0.398082	0.487805	0.411443	0.345211	0.420436	0.410237
Decision tree	1695	0.36214	0.361725	0.440489	0.38	0.30031	0.398148	0.534979	0.370672	0.486486	0.366822	0.505455	0.40368	0.3371	0.409748	0.401867
Decision tree	1700	0.405172	0.382845	0.419977	0.311558	0.299517	0.446171	0.575758	0.383142	0.394595	0.361727	0.48474	0.401955	0.334753	0.405927	0.400672
Decision tree	1705	0.396761	0.360324	0.439909	0.361486	0.302937	0.451542	0.559471	0.415094	0.472222	0.376147	0.476371	0.411731	0.344601	0.419297	0.41138
Decision tree	1710	0.367816	0.34024	0.447191	0.382253	0.348367	0.426265	0.586433	0.395257	0.456522	0.393143	0.473282	0.413744	0.347923	0.419706	0.412294
Decision tree	1715	0.448819	0.353698	0.423119	0.380952	0.301282	0.467991	0.56	0.40239	0.448087	0.356895	0.481203	0.410868	0.344349	0.420403	0.408908
Decision tree	1720	0.408511	0.373024	0.386313	0.385382	0.28754	0.456693	0.547046	0.429942	0.454054	0.397701	0.455744	0.409431	0.3427	0.416541	0.407844
Decision tree	1725	0.344	0.348387	0.439462	0.381271	0.301711	0.442661	0.564211	0.452611	0.421622	0.394589	0.455939	0.410581	0.344805	0.413315	0.409439
Decision tree	1730	0.368	0.334412	0.455752	0.381847	0.309774	0.438326	0.555809	0.413502	0.45	0.3903	0.446565	0.407706	0.340831	0.413117	0.407715
Decision tree	1735	0.405286	0.357215	0.411111	0.38806	0.325879	0.469274	0.545861	0.415534	0.483333	0.40273	0.45614	0.416044	0.349021	0.423675	0.41543
Decision tree	1740	0.408	0.360082	0.422472	0.404762	0.298462	0.433708	0.603376	0.40501	0.430446	0.384434	0.449438	0.410581	0.344296	0.418199	0.408699
Decision tree	1745	0.377953	0.374477	0.435268	0.341709	0.319115	0.429366	0.598726	0.416185	0.403409	0.396355	0.491018	0.412593	0.346154	0.416689	0.411628
Decision tree	1750	0.365854	0.348101	0.441379	0.369885	0.287926	0.441176	0.587234	0.404082	0.481675	0.404063	0.466539	0.412018	0.346229	0.417992	0.411155
Decision tree	1755	0.406639	0.341053	0.417051	0.362069	0.287037	0.427632	0.585683	0.40153	0.438503	0.405998	0.473684	0.405118	0.338335	0.413352	0.403563
Decision tree	1760	0.4375	0.3452	0.423913	0.383253	0.301943	0.459276	0.605505	0.451098	0.44507	0.398601	0.483932	0.418919	0.3536	0.430481	0.417858
Decision tree	1765	0.363636	0.363248	0.427759	0.379085	0.296774	0.443716	0.552339	0.390438	0.419098	0.374857	0.513661	0.407993	0.341446	0.411328	0.406639
Decision tree	1770	0.436975	0.333692	0.422907	0.376432	0.299694	0.420697	0.573913	0.39604	0.426667	0.399055	0.47037	0.404543	0.337883	0.414222	0.402709
Decision tree	1775	0.418972	0.349515	0.419753	0.345964	0.313291	0.450644	0.628702	0.382892	0.463215	0.355814	0.473968	0.407706	0.341015	0.41843	0.405666
Decision tree	1780	0.433735	0.346237	0.434881	0.4416	0.301413	0.45805	0.557447	0.463115	0.460317	0.376579	0.441989	0.419206	0.35463	0.428669	0.41682
Decision tree	1785	0.326996	0.352693	0.419753	0.36767	0.329154	0.45819	0.613687	0.443564	0.448179	0.400466	0.486085	0.417481	0.352554	0.422403	0.416729
Decision tree	1790	0.414545	0.371795	0.458101	0.393388	0.319749	0.480349	0.575221	0.400802	0.445055	0.415704	0.462745	0.427257	0.36294	0.430678	0.426923
Decision tree	1795	0.388186	0.351792	0.433333	0.355987	0.303318	0.45625	0.587699	0.395833	0.464	0.393519	0.495274	0.414031	0.34739	0.420472	0.412728
Decision tree	1800	0.38843	0.350109	0.426637	0.365354	0.301109	0.405733	0.546201	0.436214	0.433333	0.367681	0.469314	0.401093	0.334518	0.408192	0.398686
Decision tree	1805	0.390041	0.342857	0.456522	0.356792	0.304976	0.469136	0.545055	0.390144	0.408377	0.389151	0.455598	0.407706	0.340273	0.409877	0.407691
Decision tree	1810	0.447059	0.352816	0.388439	0.383607	0.285714	0.438636	0.549451	0.386965	0.418367	0.410138	0.407733	0.398792	0.332224	0.406266	0.397222
Decision tree	1815	0.413793	0.369748	0.413793	0.362126	0.297468	0.462555	0.567797	0.402277	0.434783	0.399038	0.496241	0.414319	0.348524	0.419965	0.412721
Decision tree	1820	0.440678	0.32381	0.438386	0.353135	0.286149	0.421412	0.577681	0.38247	0.502703	0.357724	0.470588	0.399942	0.332165	0.414067	0.398421
Decision tree	1825	0.390698	0.329534	0.428889	0.375817	0.307238	0.455782	0.545455	0.418033	0.484211	0.366589	0.45614	0.405118	0.337587	0.414399	0.40448
Decision tree	1830	0.414343	0.382755	0.414847	0.367893	0.270701	0.466083	0.561404	0.431138	0.39548	0.384342	0.492647	0.412306	0.34575	0.416512	0.410746
Decision tree	1835	0.371542	0.356284	0.453725	0.355283	0.305994	0.461371	0.542529	0.388235	0.404145	0.378824	0.466019	0.40598	0.339844	0.407632	0.406551
Decision tree	1840	0.322835	0.350802	0.4163	0.369128	0.306452	0.453838	0.616379	0.396	0.449438	0.39818	0.473394	0.410868	0.344403	0.413886	0.409235
Decision tree	1845	0.418033	0.352941	0.397245	0.364501	0.301948	0.442244	0.561086	0.404858	0.494624	0.383275	0.47532	0.406843	0.339959	0.417825	0.405086
Decision tree	1850	0.354839	0.347826	0.414798	0.367279	0.298273	0.446878	0.581986	0.395918	0.454294	0.401796	0.475285	0.406843	0.338985	0.412652	0.40655
Decision tree	1855	0.417021	0.372881	0.432681	0.385382	0.315467	0.451613	0.584416	0.478261	0.447514	0.418182	0.503676	0.42927	0.365216	0.437009	0.427598
Decision tree	1860	0.442688	0.340659	0.430493	0.415033	0.284866	0.45614	0.610989	0.405858	0.40884	0.403712	0.432234	0.412881	0.347267	0.421047	0.411355
Decision tree	1865	0.425532	0.376196	0.415525	0.340909	0.274959	0.43673	0.556522	0.413934	0.472149	0.38149	0.450262	0.405118	0.338413	0.41311	0.403537
Decision tree	1870	0.487395	0.356077	0.442222	0.335505	0.334898	0.465724	0.572727	0.408644	0.451977	0.374429	0.476371	0.416331	0.349995	0.427815	0.415455
Decision tree	1875	0.37751	0.361371	0.444949	0.321117	0.260212	0.426966	0.591928	0.44	0.424731	0.40273	0.461255	0.40483	0.337629	0.410252	0.404917
Decision tree	1880	0.432432	0.344456	0.400901	0.387402	0.297674	0.461024	0.594595	0.396117	0.453039	0.403263	0.497132	0.413744	0.34834	0.424367	0.41218
Decision tree	1885	0.378788	0.370213	0.395402	0.37037	0.300469	0.468227	0.6	0.408644	0.483516	0.38106	0.488722	0.414319	0.348859	0.42231	0.412705
Decision tree	1890	0.411523	0.336117	0.415929	0.355482	0.298077	0.463065	0.567686	0.349398	0.428571	0.424528	0.462687	0.405693	0.338521	0.410278	0.404737
Decision tree	1895	0.36214	0.348862	0.419501	0.353719	0.264881	0.421405	0.568376	0.407258	0.469274	0.350634	0.447706	0.393042	0.325204	0.401251	0.392169
Decision tree	1900	0.372881	0.354189	0.458943	0.374194	0.274809	0.415704	0.529412	0.408247	0.469388	0.387685	0.479129	0.405693	0.339151	0.411326	0.405554
Decision tree	1905	0.312757	0.366525	0.43771	0.370119	0.31746	0.450893	0.543933	0.377282	0.407311	0.391354	0.483019	0.407706	0.341082	0.405306	0.407203
Decision tree	1910	0.351351	0.322995	0.421166	0.360759	0.266442	0.448661	0.556561	0.390533	0.412533	0.368298	0.462633	0.393329	0.324717	0.396539	0.391384
Decision tree	1915	0.346154	0.347448	0.407365	0.403306	0.315789	0.47138	0.515419	0.406375	0.431169	0.414201	0.425606	0.407131	0.341997	0.407656	0.406676
Decision tree	1920	0.438017	0.365364	0.423556	0.326599	0.265403	0.457338	0.590234	0.384615	0.442708	0.418286	0.484848	0.411156	0.345357	0.417906	0.410068
Decision tree	1925	0.379845	0.389247	0.396825	0.379832	0.311111	0.454545	0.540755	0.376471	0.501292	0.394265	0.466912	0.413168	0.34883	0.417373	0.411109
Decision tree	1930	0.358779	0.351209	0.390625	0.355705	0.27476	0.460022	0.592593	0.413793	0.434109	0.364066	0.474383	0.40023	0.332874	0.406368	0.398252
Decision tree	1935	0.39819	0.32666	0.424107	0.353323	0.312012	0.475446	0.573951	0.412245	0.405128	0.396292	0.488889	0.409431	0.342713	0.415113	0.408354
Decision tree	1940	0.432653	0.361055	0.431555	0.378289	0.299401	0.420809	0.52766	0.406312	0.441926	0.369487	0.484629	0.40483	0.338543	0.41398	0.403916
Decision tree	1945	0.465306	0.37678	0.403628	0.379254	0.262136	0.454857	0.605317	0.407843	0.463918	0.396376	0.458955	0.415181	0.35064	0.424943	0.412007
Decision tree	1950	0.403101	0.363252	0.439462	0.367816	0.3	0.430493	0.562368	0.423387	0.435233	0.401368	0.501976	0.414606	0.348953	0.420769	0.41327
Decision tree	1955	0.395257	0.364021	0.432432	0.358162	0.282051	0.456641	0.587699	0.409266	0.438642	0.398148	0.48	0.412306	0.346223	0.418393	0.412081
Decision tree	1960	0.41129	0.349308	0.451827	0.372019	0.326154	0.465368	0.567686	0.4	0.481375	0.412811	0.42471	0.418056	0.352339	0.423868	0.417722
Decision tree	1965	0.403292	0.339093	0.41048	0.369028	0.324409	0.427163	0.568849	0.387097	0.427807	0.394977	0.504744	0.40598	0.338603	0.414267	0.4043
Decision tree	1970	0.461538	0.395112	0.443686	0.365696	0.271132	0.430034	0.581655	0.426877	0.490765	0.424312	0.492308	0.424669	0.359804	0.434829	0.423978
Decision tree	1975	0.411765	0.363239	0.426304	0.391026	0.283871	0.454245	0.588235	0.409962	0.408602	0.385845	0.495238	0.414319	0.349059	0.419848	0.41202
Decision tree	1980	0.432653	0.348663	0.434196	0.382911	0.304274	0.451685	0.562232	0.396857	0.428941	0.39821	0.519084	0.416619	0.351303	0.42361	0.414387
Decision tree	1985	0.396761	0.348008	0.402685	0.418985	0.270531	0.456887	0.577007	0.397638	0.384824	0.387485	0.47619	0.40598	0.339669	0.410636	0.403547
Decision tree	1990	0.412698	0.352571	0.463043	0.388704	0.294028	0.480925	0.590517	0.427184	0.469945	0.397647	0.449612	0.423232	0.358517	0.429716	0.422783
Decision tree	1995	0.382812	0.342078	0.454746	0.41206	0.269231	0.470721	0.549451	0.41502	0.448087	0.375566	0.502879	0.414894	0.348689	0.420241	0.414067
Decision tree	2000	0.417671	0.386002	0.438073	0.333874	0.325723	0.407159	0.549889	0.438735	0.453552	0.373702	0.501873	0.411443	0.345638	0.420568	0.410833
Decision tree	2005	0.426357	0.322792	0.459489	0.338211	0.327327	0.437569	0.567742	0.417722	0.456989	0.386047	0.512428	0.413168	0.347541	0.42297	0.411638
Decision tree	2010	0.387352	0.352818	0.41008	0.393651	0.278481	0.445689	0.545852	0.385396	0.431267	0.380952	0.441948	0.399655	0.332433	0.404862	0.398678
Decision tree	2015	0.405405	0.359957	0.423973	0.351946	0.323988	0.441964	0.5625	0.411067	0.365079	0.402778	0.450652	0.406555	0.339697	0.409028	0.405202
Decision tree	2020	0.406926	0.364211	0.416122	0.347541	0.276295	0.464758	0.591422	0.426501	0.475936	0.419839	0.478505	0.416619	0.350042	0.424369	0.415849
Decision tree	2025	0.343511	0.348663	0.45182	0.375817	0.302548	0.455172	0.588496	0.394678	0.407609	0.377654	0.48816	0.410293	0.343529	0.412194	0.409509
Decision tree	2030	0.432432	0.347267	0.44492	0.390805	0.307932	0.470862	0.55794	0.429942	0.440415	0.407538	0.475655	0.421219	0.356379	0.427792	0.419932
Decision tree	2035	0.401606	0.352309	0.425629	0.348684	0.309598	0.43018	0.581197	0.4	0.412698	0.4	0.481618	0.407131	0.341069	0.413047	0.405682
Decision tree	2040	0.477366	0.347732	0.429515	0.370732	0.282132	0.456641	0.566449	0.398287	0.479564	0.364246	0.447818	0.407706	0.340423	0.420044	0.406023
Decision tree	2045	0.481633	0.334746	0.441411	0.401338	0.2875	0.458797	0.552809	0.425447	0.440217	0.418079	0.46098	0.417481	0.351913	0.427542	0.41613
Decision tree	2050	0.373541	0.338266	0.407365	0.352756	0.264151	0.43604	0.570194	0.386266	0.468514	0.40724	0.460317	0.39908	0.331803	0.405877	0.398038
Decision tree	2055	0.414343	0.331595	0.446262	0.355769	0.314504	0.395089	0.547884	0.40856	0.458924	0.392567	0.464684	0.40138	0.334473	0.411835	0.400991
Decision tree	2060	0.379447	0.341676	0.449259	0.332248	0.309904	0.473047	0.582609	0.408081	0.421622	0.435576	0.44964	0.415469	0.350316	0.416646	0.414882
Decision tree	2065	0.462185	0.345048	0.432194	0.381426	0.289764	0.469274	0.56531	0.427699	0.413265	0.410317	0.436567	0.414031	0.348243	0.421186	0.41256
Decision tree	2070	0.429185	0.356371	0.415642	0.356467	0.324575	0.426606	0.588486	0.400786	0.4	0.376331	0.495544	0.407131	0.341382	0.415454	0.404803
Decision tree	2075	0.380165	0.322162	0.474041	0.333333	0.310897	0.438596	0.561247	0.378486	0.449612	0.391254	0.437956	0.403105	0.336239	0.407068	0.402661
Decision tree	2080	0.396947	0.355698	0.491071	0.331675	0.309598	0.447398	0.557018	0.405622	0.460733	0.410862	0.519084	0.421794	0.357183	0.425973	0.421932
Decision tree	2085	0.434109	0.333699	0.420467	0.38	0.321027	0.443449	0.586498	0.353414	0.454308	0.360544	0.44486	0.402818	0.336298	0.412034	0.399986
Decision tree	2090	0.390041	0.379936	0.437569	0.394904	0.31677	0.423901	0.578588	0.433594	0.406977	0.394495	0.453382	0.414319	0.348224	0.419105	0.413635
Decision tree	2095	0.371901	0.369495	0.423767	0.37377	0.31761	0.438265	0.565574	0.431535	0.457584	0.380165	0.455556	0.412018	0.346572	0.416838	0.409906
Decision tree	2100	0.377953	0.356192	0.4375	0.368421	0.266447	0.424242	0.584946	0.404	0.448454	0.379953	0.478821	0.405405	0.338982	0.411539	0.403714
Decision tree	2105	0.304	0.380541	0.431416	0.385737	0.262243	0.463736	0.533643	0.43222	0.449735	0.392899	0.465704	0.410293	0.344262	0.409261	0.410413
Decision tree	2110	0.34981	0.377049	0.431718	0.33871	0.277512	0.428246	0.554839	0.373333	0.434783	0.338308	0.498084	0.396492	0.329237	0.400217	0.395756
Decision tree	2115	0.421488	0.363443	0.405405	0.345912	0.344288	0.443951	0.545852	0.436874	0.41989	0.384525	0.469274	0.408856	0.342562	0.416446	0.407555
Decision tree	2120	0.40678	0.346357	0.432373	0.369085	0.299517	0.455899	0.56087	0.398406	0.46384	0.377804	0.442777	0.407131	0.340993	0.413973	0.405804
Decision tree	2125	0.414634	0.364026	0.430206	0.372093	0.325153	0.439909	0.572034	0.380165	0.427083	0.409502	0.476015	0.414031	0.348735	0.419166	0.412729
Decision tree	2130	0.364407	0.355509	0.406897	0.352159	0.252696	0.429679	0.545861	0.430962	0.435443	0.371298	0.481343	0.39563	0.327354	0.402387	0.394978
Decision tree	2135	0.438017	0.322718	0.433369	0.326861	0.354992	0.418345	0.591006	0.416136	0.48062	0.365967	0.462715	0.40598	0.338843	0.419159	0.403413
Decision tree	2140	0.393701	0.349138	0.433898	0.425957	0.306279	0.441676	0.55814	0.390057	0.444444	0.374707	0.5	0.412881	0.34789	0.419818	0.411191
Decision tree	2145	0.439655	0.35	0.461883	0.354515	0.311475	0.408889	0.560345	0.462745	0.422764	0.394558	0.493506	0.414894	0.348549	0.423667	0.412956
Decision tree	2150	0.471545	0.34709	0.434125	0.356913	0.266447	0.415677	0.594828	0.378378	0.485788	0.380631	0.482633	0.406555	0.339952	0.41946	0.403636
Decision tree	2155	0.390625	0.334043	0.440489	0.375427	0.299546	0.46085	0.563193	0.408081	0.419098	0.390805	0.447818	0.406843	0.340105	0.411816	0.406426
Decision tree	2160	0.42471	0.35	0.427163	0.334395	0.274637	0.459796	0.548753	0.446721	0.486911	0.365998	0.421642	0.403105	0.335937	0.412793	0.402317
Decision tree	2165	0.429752	0.334773	0.413719	0.346535	0.318328	0.427759	0.520085	0.377953	0.469974	0.418605	0.458015	0.402818	0.335762	0.4105	0.401152
Decision tree	2170	0.434389	0.364979	0.361949	0.383333	0.30349	0.449438	0.566596	0.40856	0.455285	0.397229	0.476534	0.407993	0.341851	0.418344	0.405353
Decision tree	2175	0.444444	0.337297	0.446469	0.331169	0.281818	0.464646	0.583519	0.404715	0.491713	0.379717	0.459605	0.409431	0.34408	0.420465	0.408787
Decision tree	2180	0.432836	0.36933	0.440753	0.327759	0.280066	0.441939	0.605544	0.43787	0.461942	0.372685	0.457875	0.412306	0.347018	0.420782	0.409751
Decision tree	2185	0.365957	0.359957	0.412627	0.338926	0.25974	0.455157	0.588496	0.382353	0.435897	0.366589	0.441989	0.396492	0.329087	0.400699	0.395396
Decision tree	2190	0.404858	0.38207	0.454443	0.356792	0.280757	0.452787	0.578059	0.453125	0.435233	0.388128	0.410959	0.414031	0.348658	0.417928	0.413384
Decision tree	2195	0.438247	0.363261	0.426991	0.354472	0.338118	0.463964	0.631579	0.387352	0.430518	0.413631	0.48659	0.422369	0.357184	0.430429	0.421231
Decision tree	2200	0.353414	0.330118	0.431718	0.346484	0.281734	0.43913	0.605081	0.438134	0.435013	0.400916	0.480591	0.406555	0.339223	0.412939	0.405573
Decision tree	2205	0.39834	0.344227	0.438576	0.394089	0.325733	0.439182	0.545055	0.413662	0.462725	0.4014	0.472527	0.415469	0.350495	0.421411	0.413399
Decision tree	2210	0.392	0.358696	0.427918	0.412541	0.312782	0.437432	0.62585	0.401606	0.420765	0.401376	0.447706	0.414894	0.349392	0.421698	0.413879
Random forest	5	0.436364	0.334107	0.487861	0.309484	0.345395	0.288095	0.54386	0.491089	0.557789	0.488789	0.440741	0.420069	0.358859	0.429416	0.413628
Random forest	10	0.531034	0.406393	0.53271	0.399351	0.400662	0.381877	0.576998	0.620536	0.673418	0.51027	0.620553	0.493675	0.438686	0.513982	0.490141
Random forest	15	0.58156	0.388489	0.565517	0.497409	0.414594	0.445565	0.55814	0.636771	0.691919	0.538961	0.653696	0.523289	0.471565	0.542966	0.51837
Random forest	20	0.596226	0.428394	0.560096	0.552677	0.437811	0.486538	0.586271	0.660465	0.72818	0.548319	0.65625	0.547441	0.499349	0.567384	0.542346
Random forest	25	0.643678	0.411471	0.577246	0.5248	0.465347	0.559118	0.625899	0.660508	0.726343	0.589744	0.701754	0.57188	0.527136	0.589628	0.564619
Random forest	30	0.656489	0.436457	0.575472	0.522835	0.454545	0.572835	0.622302	0.676259	0.70936	0.576596	0.719682	0.575618	0.531605	0.592985	0.568696
Random forest	35	0.653543	0.421326	0.584507	0.524333	0.473154	0.586769	0.640884	0.668224	0.706468	0.58698	0.735354	0.581944	0.538484	0.598322	0.574197
Random forest	40	0.645914	0.408216	0.561825	0.496914	0.463295	0.566866	0.633274	0.668213	0.720195	0.579459	0.706827	0.568143	0.523729	0.586454	0.560285
Random forest	45	0.646388	0.40367	0.581019	0.519108	0.463333	0.574713	0.654412	0.674419	0.722646	0.57754	0.719512	0.576193	0.532002	0.594251	0.56762
Random forest	50	0.687747	0.409326	0.584971	0.547771	0.467105	0.557185	0.633452	0.682243	0.717172	0.587859	0.717842	0.578493	0.534497	0.599334	0.570695
Random forest	55	0.680162	0.404762	0.615917	0.573744	0.474194	0.566763	0.636852	0.685185	0.75	0.580021	0.720165	0.587694	0.544987	0.607979	0.57943
Random forest	60	0.68	0.422425	0.615385	0.53481	0.478261	0.585742	0.652406	0.668246	0.734177	0.585419	0.727634	0.589994	0.547458	0.607682	0.582015
Random forest	65	0.67451	0.43807	0.594657	0.558966	0.481301	0.579439	0.669078	0.690647	0.748718	0.591058	0.711382	0.592869	0.550604	0.61253	0.585288
Random forest	70	0.698413	0.416667	0.6097	0.555205	0.479233	0.589372	0.663082	0.663551	0.736318	0.595556	0.731006	0.593445	0.551514	0.612555	0.585061
Random forest	75	0.685484	0.404731	0.608496	0.556962	0.487013	0.575816	0.655678	0.674473	0.736041	0.59027	0.716599	0.588844	0.546027	0.608324	0.580301
Random forest	80	0.674897	0.418726	0.613054	0.538583	0.470968	0.584354	0.67035	0.690647	0.745679	0.571429	0.709016	0.587982	0.54508	0.607973	0.580405
Random forest	85	0.661417	0.430968	0.588235	0.544283	0.477462	0.581373	0.653061	0.689977	0.729114	0.56736	0.706612	0.583669	0.539709	0.602715	0.57629
Random forest	90	0.707317	0.43173	0.601852	0.54902	0.506536	0.577819	0.657993	0.704545	0.770026	0.59436	0.726166	0.598045	0.555986	0.620669	0.590385
Random forest	95	0.68254	0.398417	0.593356	0.558442	0.489327	0.570085	0.645985	0.686364	0.768448	0.578947	0.715447	0.586256	0.543214	0.607942	0.576963
Random forest	100	0.690196	0.401565	0.59661	0.562701	0.470968	0.575499	0.649156	0.683371	0.73822	0.575192	0.711656	0.583669	0.539779	0.605012	0.575259
Random forest	105	0.674603	0.405722	0.608894	0.562197	0.492846	0.573864	0.677966	0.692661	0.762887	0.591948	0.720833	0.593445	0.550682	0.614947	0.585232
Random forest	110	0.685259	0.408269	0.591813	0.570523	0.473333	0.586239	0.652908	0.689342	0.772379	0.586319	0.722892	0.591432	0.548767	0.612661	0.582314
Random forest	115	0.664062	0.409574	0.606407	0.549383	0.510779	0.596525	0.665448	0.700696	0.741688	0.575791	0.722555	0.594595	0.552874	0.612992	0.585516
Random forest	120	0.669231	0.428762	0.590805	0.542587	0.501661	0.594595	0.674074	0.692661	0.771654	0.576419	0.72211	0.594882	0.553033	0.61496	0.586195
Random forest	125	0.717742	0.416559	0.600227	0.5568	0.498339	0.579492	0.672968	0.728538	0.781491	0.572997	0.737052	0.598045	0.555705	0.623837	0.589345
Random forest	130	0.689922	0.423025	0.57732	0.555556	0.473684	0.595104	0.659176	0.718894	0.776042	0.57489	0.704	0.591432	0.549301	0.613419	0.582257
Random forest	135	0.701613	0.409987	0.595211	0.552795	0.485531	0.592522	0.664207	0.700696	0.759162	0.580435	0.720165	0.592294	0.549753	0.614757	0.583812
Random forest	140	0.702479	0.412698	0.598624	0.555382	0.476974	0.591497	0.676636	0.680365	0.761155	0.578313	0.737705	0.593445	0.551071	0.615621	0.584482
Random forest	145	0.702041	0.429306	0.603211	0.562401	0.50165	0.589817	0.66422	0.680089	0.790576	0.575461	0.72428	0.59747	0.555215	0.620278	0.589511
Random forest	150	0.691057	0.403718	0.604545	0.556962	0.482982	0.584958	0.677903	0.691765	0.759494	0.572057	0.72541	0.591719	0.549179	0.613714	0.582493
Random forest	155	0.677686	0.39418	0.607102	0.553846	0.47496	0.589695	0.678967	0.70615	0.789333	0.567982	0.716	0.591432	0.548968	0.614173	0.582088
Random forest	160	0.697095	0.413245	0.600229	0.554033	0.495868	0.591469	0.667897	0.705069	0.786458	0.582609	0.730612	0.59747	0.555747	0.620417	0.588666
Random forest	165	0.680328	0.415484	0.634312	0.552795	0.48	0.571157	0.653358	0.70726	0.766839	0.577137	0.721311	0.593157	0.550477	0.614544	0.586075
Random forest	170	0.696	0.414439	0.620455	0.557276	0.504146	0.599624	0.686567	0.692483	0.774194	0.587336	0.729084	0.60322	0.562177	0.623782	0.59394
Random forest	175	0.699187	0.412153	0.613088	0.566879	0.503268	0.587793	0.67035	0.689498	0.771654	0.577633	0.728745	0.598045	0.556248	0.620023	0.589154
Random forest	180	0.693878	0.418972	0.611364	0.544323	0.519263	0.599813	0.676806	0.700229	0.764398	0.575135	0.707071	0.598332	0.556269	0.619205	0.589858
Random forest	185	0.680672	0.396846	0.619529	0.535385	0.482293	0.591337	0.682746	0.699301	0.753181	0.576458	0.716904	0.592007	0.549262	0.612241	0.582855
Random forest	190	0.708333	0.408545	0.625	0.551829	0.489256	0.601869	0.680374	0.714932	0.784946	0.556906	0.72428	0.598907	0.557086	0.622388	0.589984
Random forest	195	0.719008	0.426099	0.620531	0.545455	0.508143	0.609916	0.674074	0.727689	0.78628	0.577922	0.727273	0.606383	0.56572	0.629308	0.598004
Random forest	200	0.713115	0.423529	0.60791	0.546851	0.495756	0.601124	0.70229	0.696833	0.787062	0.587978	0.705179	0.601783	0.559969	0.62433	0.59285
Random forest	205	0.68	0.419948	0.62069	0.517241	0.508251	0.592731	0.677903	0.69746	0.786458	0.590414	0.721311	0.59862	0.556802	0.61931	0.590878
Random forest	210	0.696721	0.409031	0.611494	0.544882	0.5	0.619048	0.694656	0.714286	0.766756	0.576419	0.729459	0.602645	0.561291	0.623887	0.593297
Random forest	215	0.691983	0.412698	0.595455	0.542902	0.495017	0.593985	0.674033	0.689498	0.766404	0.570806	0.721774	0.592294	0.549707	0.61405	0.583266
Random forest	220	0.729614	0.414343	0.603904	0.530488	0.522167	0.606117	0.681648	0.718894	0.791557	0.553097	0.722222	0.599195	0.557656	0.624914	0.590231
Random forest	225	0.731092	0.42328	0.610792	0.547434	0.517298	0.604263	0.679174	0.723596	0.78836	0.577093	0.726908	0.60552	0.564603	0.629935	0.596728
Random forest	230	0.72807	0.419817	0.617849	0.54717	0.493421	0.602588	0.692161	0.721973	0.798956	0.572678	0.728745	0.604083	0.562441	0.629402	0.595527
Random forest	235	0.711297	0.418972	0.629213	0.54908	0.508306	0.609506	0.688213	0.718894	0.794737	0.557522	0.720322	0.60437	0.56299	0.627824	0.595721
Random forest	240	0.711297	0.440903	0.618141	0.54232	0.517529	0.620945	0.686347	0.712644	0.789333	0.56736	0.746939	0.609833	0.569194	0.63216	0.601582
Random forest	245	0.744589	0.427236	0.613662	0.557692	0.507177	0.605672	0.683112	0.724706	0.78866	0.567627	0.736419	0.606671	0.565586	0.632414	0.597977
Random forest	250	0.751092	0.433071	0.607509	0.531915	0.523732	0.612053	0.685289	0.71028	0.786458	0.572376	0.746507	0.606958	0.566053	0.632753	0.598819
Random forest	255	0.751092	0.425926	0.620612	0.541604	0.502463	0.617261	0.686456	0.705336	0.803109	0.56202	0.725773	0.60552	0.564506	0.631059	0.597009
Random forest	260	0.705394	0.433155	0.607424	0.52439	0.513514	0.610487	0.679389	0.701595	0.78836	0.59634	0.731707	0.605233	0.56409	0.626523	0.597069
Random forest	265	0.747899	0.422872	0.630168	0.528302	0.520593	0.609418	0.68785	0.705607	0.775726	0.580858	0.740891	0.608108	0.567203	0.631835	0.599559
Random forest	270	0.722689	0.420366	0.625144	0.540881	0.503247	0.607076	0.693333	0.725225	0.769231	0.577972	0.745968	0.606383	0.565209	0.630103	0.598163
Random forest	275	0.737288	0.433511	0.634091	0.542056	0.517799	0.613084	0.675373	0.687059	0.789474	0.580153	0.74	0.609258	0.568687	0.631808	0.601327
Random forest	280	0.721311	0.407359	0.616592	0.530046	0.495082	0.601295	0.699809	0.708625	0.805405	0.576497	0.735354	0.601495	0.559635	0.627034	0.592784
Random forest	285	0.757447	0.43342	0.630233	0.525661	0.524642	0.580095	0.689013	0.70922	0.795918	0.580435	0.729839	0.605233	0.564234	0.632357	0.598051
Random forest	290	0.734694	0.424802	0.625	0.52093	0.515807	0.613234	0.708571	0.708046	0.7979	0.586957	0.742394	0.610408	0.569819	0.634394	0.601629
Random forest	295	0.733333	0.427822	0.607022	0.531056	0.516963	0.596819	0.68785	0.704225	0.805333	0.587336	0.726899	0.603795	0.562292	0.629514	0.596006
Random forest	300	0.754237	0.428571	0.61959	0.533537	0.514563	0.602968	0.691589	0.694253	0.794737	0.588364	0.735113	0.607533	0.56711	0.632502	0.599079
Random forest	305	0.757447	0.428191	0.614679	0.538088	0.516746	0.612245	0.708333	0.696262	0.772379	0.591006	0.736842	0.609833	0.569193	0.633838	0.600657
Random forest	310	0.752137	0.444156	0.61975	0.546326	0.528736	0.603088	0.707457	0.712644	0.793566	0.580858	0.727273	0.611846	0.570947	0.637817	0.604151
Random forest	315	0.765217	0.416999	0.599319	0.536145	0.527027	0.60223	0.695327	0.691244	0.776903	0.573932	0.736419	0.602645	0.561361	0.62916	0.593292
Random forest	320	0.757709	0.429882	0.604867	0.541538	0.516447	0.606742	0.688889	0.698113	0.768448	0.570811	0.727273	0.602933	0.561639	0.628247	0.594476
Random forest	325	0.754386	0.452632	0.629797	0.534992	0.516667	0.599445	0.685393	0.691415	0.772487	0.586319	0.736842	0.608971	0.567969	0.632761	0.602094
Random forest	330	0.74477	0.444156	0.615563	0.549618	0.521595	0.614815	0.689524	0.708625	0.812665	0.583878	0.751004	0.614146	0.574017	0.639656	0.606317
Random forest	335	0.752137	0.447368	0.621247	0.545727	0.51	0.607076	0.681818	0.714953	0.78628	0.565502	0.746032	0.608683	0.568137	0.634376	0.601305
Random forest	340	0.768559	0.434555	0.621005	0.537994	0.495082	0.607407	0.690702	0.735577	0.781491	0.578313	0.748988	0.608971	0.568146	0.636334	0.601494
Random forest	345	0.747826	0.416	0.621076	0.534562	0.522167	0.611524	0.686792	0.701176	0.769634	0.58022	0.738523	0.606095	0.565013	0.629955	0.597245
Random forest	350	0.740088	0.422572	0.617849	0.542986	0.517915	0.617238	0.700952	0.713287	0.8	0.574917	0.737673	0.609546	0.568888	0.635043	0.601009
Random forest	355	0.756522	0.407056	0.60252	0.552469	0.548387	0.607843	0.698656	0.716981	0.809524	0.564784	0.724	0.607533	0.567147	0.63534	0.597446
Random forest	360	0.779221	0.441767	0.613995	0.556575	0.51876	0.625115	0.697495	0.717241	0.805263	0.594475	0.743434	0.618746	0.579271	0.644849	0.609939
Random forest	365	0.765217	0.410667	0.616279	0.535552	0.521036	0.602941	0.693487	0.714617	0.784946	0.585313	0.726908	0.60552	0.564652	0.632451	0.596979
Random forest	370	0.757447	0.432935	0.625142	0.544629	0.51876	0.606884	0.709056	0.712919	0.802111	0.586399	0.744939	0.613571	0.573506	0.640111	0.605452
Random forest	375	0.740426	0.429932	0.61851	0.570992	0.51505	0.61258	0.685714	0.715294	0.774869	0.569869	0.729084	0.609546	0.569315	0.632938	0.600237
Random forest	380	0.714894	0.430686	0.623874	0.540373	0.530278	0.612903	0.710173	0.701422	0.790576	0.56215	0.742515	0.609546	0.569158	0.632713	0.600575
Random forest	385	0.742616	0.407407	0.619977	0.545455	0.514286	0.628781	0.718147	0.706422	0.790191	0.557159	0.736	0.607821	0.567024	0.633313	0.59819
Random forest	390	0.752137	0.412316	0.62413	0.549689	0.5408	0.610909	0.685714	0.713615	0.791667	0.574561	0.732394	0.609833	0.569648	0.635267	0.600724
Random forest	395	0.758929	0.42328	0.605023	0.571429	0.522835	0.621771	0.698292	0.709091	0.805333	0.57461	0.734694	0.611846	0.571492	0.638662	0.60271
Random forest	400	0.762712	0.435013	0.612009	0.574103	0.528548	0.620753	0.705202	0.695035	0.765625	0.582441	0.712274	0.612133	0.571806	0.635792	0.603012
Random forest	405	0.773913	0.427027	0.620848	0.568779	0.516026	0.622831	0.688091	0.718535	0.790451	0.578658	0.743434	0.615009	0.575447	0.640781	0.605728
Random forest	410	0.747748	0.414439	0.609674	0.553383	0.524917	0.622831	0.695652	0.723898	0.8	0.595369	0.746988	0.614146	0.574085	0.639536	0.604797
Random forest	415	0.731915	0.424403	0.62963	0.533133	0.526667	0.605556	0.712644	0.716981	0.78329	0.590909	0.731225	0.611271	0.571107	0.635123	0.602842
Random forest	420	0.728814	0.430446	0.620137	0.567442	0.537217	0.616943	0.714844	0.721839	0.793651	0.57889	0.716904	0.614434	0.57408	0.63883	0.605865
Random forest	425	0.763158	0.419098	0.623025	0.54321	0.529412	0.609016	0.69962	0.713287	0.78329	0.567033	0.726166	0.607821	0.566849	0.63421	0.599035
Random forest	430	0.75	0.423592	0.629545	0.541857	0.539474	0.617916	0.697143	0.722611	0.808625	0.587595	0.743434	0.616446	0.57675	0.641981	0.607929
Random forest	435	0.75	0.444444	0.620767	0.572327	0.500824	0.630713	0.690432	0.695853	0.770833	0.587196	0.729508	0.614146	0.57397	0.635718	0.605381
Random forest	440	0.771186	0.430108	0.627854	0.56651	0.528736	0.62194	0.690566	0.708333	0.790451	0.584148	0.732106	0.616446	0.576863	0.641085	0.607309
Random forest	445	0.73029	0.424403	0.609091	0.542683	0.535304	0.606393	0.703633	0.708625	0.798942	0.579356	0.726531	0.608108	0.56743	0.633205	0.599355
Random forest	450	0.735537	0.404313	0.611924	0.549383	0.530945	0.625461	0.704545	0.699531	0.765499	0.569869	0.745968	0.607821	0.567135	0.631179	0.597576
Random forest	455	0.723404	0.449735	0.602925	0.543779	0.495208	0.61413	0.718147	0.711944	0.785908	0.575588	0.729508	0.607246	0.566157	0.631843	0.599733
Random forest	460	0.710744	0.420213	0.619844	0.54375	0.524046	0.610449	0.698292	0.700696	0.801075	0.584071	0.744467	0.609546	0.568769	0.632513	0.600531
Random forest	465	0.75	0.421607	0.614689	0.552147	0.528428	0.617916	0.709056	0.68764	0.787234	0.586932	0.713402	0.609833	0.5691	0.63355	0.600417
Random forest	470	0.763948	0.438247	0.612571	0.5696	0.508143	0.613718	0.718147	0.709677	0.790698	0.586957	0.715746	0.613571	0.573299	0.638859	0.604326
Random forest	475	0.786325	0.419355	0.613817	0.562798	0.514754	0.62354	0.702087	0.694253	0.8	0.584245	0.735772	0.613571	0.573493	0.639722	0.603331
Random forest	480	0.758333	0.414734	0.625	0.568289	0.515807	0.620567	0.720472	0.715596	0.779841	0.566079	0.743902	0.613859	0.573902	0.638966	0.603217
Random forest	485	0.742857	0.420912	0.618391	0.56338	0.535304	0.62298	0.726214	0.720183	0.791557	0.568928	0.719836	0.614434	0.574662	0.63914	0.604285
Random forest	490	0.735537	0.432065	0.611552	0.548837	0.503268	0.62	0.714844	0.719258	0.780749	0.581345	0.725451	0.610408	0.570087	0.6339	0.601119
Random forest	495	0.761506	0.424324	0.612385	0.53605	0.530081	0.611408	0.715667	0.711111	0.793566	0.566964	0.720648	0.608683	0.568417	0.634883	0.598954
Random forest	500	0.74477	0.424	0.600917	0.544049	0.531401	0.611913	0.726916	0.703448	0.806366	0.564159	0.728745	0.608108	0.567426	0.635153	0.598601
Random forest	505	0.745902	0.427056	0.611364	0.574194	0.501684	0.618246	0.713725	0.703704	0.797927	0.559211	0.723232	0.609258	0.568488	0.634204	0.599007
Random forest	510	0.745763	0.448276	0.619048	0.554487	0.533113	0.620939	0.712062	0.721461	0.784211	0.581699	0.738956	0.617884	0.577989	0.641819	0.609248
Random forest	515	0.769231	0.42915	0.613995	0.569231	0.52292	0.607527	0.714563	0.69746	0.772021	0.577729	0.725451	0.611271	0.571089	0.636298	0.601283
Random forest	520	0.761062	0.391892	0.607306	0.554033	0.535774	0.6102	0.721248	0.699552	0.78628	0.572354	0.732794	0.606958	0.566177	0.633863	0.595949
Random forest	525	0.757991	0.423913	0.601351	0.547731	0.533118	0.622182	0.72233	0.711316	0.793734	0.571116	0.718563	0.610696	0.570238	0.636668	0.600672
Random forest	530	0.784141	0.431479	0.593182	0.532915	0.509213	0.621239	0.715128	0.705336	0.796791	0.574215	0.729412	0.608396	0.567726	0.635732	0.598481
Random forest	535	0.738197	0.410458	0.622074	0.555205	0.519263	0.6098	0.71875	0.711009	0.763926	0.578658	0.716599	0.607246	0.565638	0.631267	0.597887
Random forest	540	0.731092	0.422611	0.610984	0.552352	0.520194	0.607502	0.729783	0.697892	0.78329	0.581778	0.7251	0.608683	0.568232	0.632962	0.599195
Random forest	545	0.755187	0.412783	0.625282	0.551618	0.516892	0.607755	0.734127	0.726852	0.773684	0.572997	0.738523	0.611558	0.571057	0.637791	0.601655
Random forest	550	0.769874	0.426099	0.615039	0.579618	0.517073	0.618744	0.715953	0.715935	0.807388	0.584344	0.736	0.617596	0.577701	0.644188	0.607555
Random forest	555	0.744589	0.419525	0.609674	0.528418	0.519135	0.619872	0.722656	0.713636	0.779841	0.580858	0.733198	0.608683	0.567582	0.633764	0.599538
Random forest	560	0.748936	0.424899	0.601351	0.567783	0.537705	0.618667	0.72619	0.708046	0.766404	0.590414	0.724696	0.613859	0.573681	0.637736	0.603655
Random forest	565	0.754237	0.407507	0.618772	0.585443	0.521739	0.611807	0.723658	0.728507	0.779841	0.57889	0.745491	0.615009	0.575164	0.641445	0.604662
Random forest	570	0.736402	0.425648	0.618834	0.557536	0.531561	0.621359	0.72332	0.717593	0.794805	0.597826	0.748491	0.619896	0.580598	0.643034	0.609499
Random forest	575	0.752137	0.426052	0.600683	0.562009	0.504854	0.622862	0.707457	0.696262	0.767196	0.560523	0.720648	0.604945	0.564035	0.629153	0.595016
Random forest	580	0.729508	0.432	0.620922	0.565008	0.530945	0.616079	0.688213	0.691244	0.780749	0.553949	0.721774	0.607246	0.56633	0.630036	0.598221
Random forest	585	0.768559	0.426702	0.614499	0.558502	0.504854	0.621253	0.717349	0.714617	0.792651	0.568282	0.738523	0.611558	0.570923	0.638708	0.602436
Random forest	590	0.782979	0.420213	0.606264	0.550314	0.532446	0.620814	0.703125	0.709677	0.791557	0.575791	0.733198	0.611558	0.570789	0.638762	0.601832
Random forest	595	0.756098	0.443272	0.615034	0.561728	0.499174	0.620939	0.729459	0.700229	0.796748	0.580153	0.725051	0.613571	0.573134	0.638898	0.604869
Random forest	600	0.728033	0.434316	0.609784	0.562401	0.516239	0.609003	0.714571	0.697778	0.77957	0.572052	0.752988	0.610408	0.569866	0.634249	0.600945
Random forest	605	0.738197	0.428947	0.637486	0.583072	0.538961	0.608929	0.724752	0.713287	0.790191	0.574279	0.747475	0.618459	0.578358	0.644143	0.610104
Random forest	610	0.760684	0.426667	0.618347	0.56124	0.528736	0.634921	0.756539	0.714286	0.80654	0.562637	0.730223	0.618459	0.578666	0.645529	0.608554
Random forest	615	0.779661	0.422164	0.603139	0.563291	0.507513	0.6215	0.727984	0.704805	0.804178	0.57461	0.719682	0.611846	0.571165	0.638957	0.601148
Random forest	620	0.751092	0.410811	0.602247	0.573718	0.529887	0.613191	0.710059	0.724444	0.789189	0.572057	0.71371	0.609258	0.568439	0.635491	0.598931
Random forest	625	0.756303	0.429333	0.605233	0.552995	0.519868	0.615936	0.726547	0.737089	0.795756	0.564215	0.705179	0.609833	0.56918	0.637132	0.600578
Random forest	630	0.777778	0.420079	0.627753	0.568323	0.537005	0.615936	0.722222	0.712963	0.789333	0.577778	0.718254	0.616159	0.575769	0.642493	0.60632
Random forest	635	0.763485	0.435135	0.636771	0.557845	0.531353	0.606486	0.718254	0.706935	0.805405	0.577778	0.714876	0.615584	0.57572	0.641302	0.60676
Random forest	640	0.794872	0.428191	0.617614	0.573248	0.504119	0.600177	0.74645	0.70615	0.785146	0.584718	0.718053	0.612996	0.572282	0.641703	0.60354
Random forest	645	0.775862	0.426877	0.6	0.55259	0.527211	0.623771	0.717949	0.72809	0.787234	0.550055	0.720648	0.609258	0.56813	0.637299	0.599423
Random forest	650	0.756303	0.430481	0.62116	0.574194	0.533997	0.615114	0.727273	0.701124	0.786458	0.584718	0.719682	0.616734	0.576927	0.640955	0.606754
Random forest	655	0.769874	0.428571	0.613817	0.588997	0.530478	0.605146	0.732283	0.713004	0.8	0.568606	0.733871	0.615584	0.575302	0.644059	0.605978
Random forest	660	0.761506	0.435724	0.611607	0.561688	0.526316	0.608238	0.718254	0.713636	0.787402	0.584245	0.724346	0.614146	0.57399	0.63936	0.604327
Random forest	665	0.746781	0.417671	0.621532	0.563694	0.501672	0.621239	0.713725	0.718894	0.768421	0.577434	0.720978	0.610408	0.569587	0.633822	0.600411
Random forest	670	0.784483	0.408971	0.624161	0.564516	0.535948	0.623656	0.720792	0.723214	0.812834	0.569522	0.742972	0.617884	0.577705	0.646461	0.607478
Random forest	675	0.801762	0.433511	0.619844	0.570048	0.546341	0.616622	0.710317	0.704545	0.820106	0.577434	0.729459	0.619321	0.579347	0.648181	0.60998
Random forest	680	0.777778	0.417344	0.626697	0.589951	0.543089	0.614847	0.720792	0.718062	0.782609	0.57971	0.725451	0.619034	0.579687	0.645121	0.608545
Random forest	685	0.777778	0.417553	0.61678	0.569106	0.50641	0.613216	0.72332	0.722727	0.771277	0.57047	0.714859	0.609833	0.569072	0.636681	0.599965
Random forest	690	0.771784	0.428758	0.605587	0.573718	0.510204	0.619893	0.724752	0.719818	0.786096	0.561947	0.719192	0.611271	0.570217	0.638341	0.601282
Random forest	695	0.748936	0.422721	0.627273	0.589172	0.521173	0.598214	0.730159	0.736607	0.791328	0.579006	0.725806	0.615584	0.575336	0.642763	0.606484
Random forest	700	0.77193	0.41791	0.595023	0.575472	0.517915	0.606921	0.717949	0.732892	0.813008	0.576796	0.71371	0.610983	0.570619	0.639957	0.600622
Random forest	705	0.773913	0.396349	0.621773	0.590909	0.541176	0.625778	0.715415	0.735892	0.816	0.581778	0.724346	0.619609	0.579401	0.647575	0.608786
Random forest	710	0.777293	0.427623	0.626667	0.587097	0.522023	0.599644	0.729459	0.730594	0.795756	0.581498	0.727273	0.617309	0.576965	0.645902	0.608258
Random forest	715	0.742616	0.426877	0.614865	0.583062	0.525597	0.606643	0.726908	0.728477	0.8	0.564215	0.712831	0.612708	0.57195	0.639281	0.603041
Random forest	720	0.75	0.420366	0.614525	0.558292	0.532446	0.609155	0.722892	0.733032	0.807388	0.57842	0.729459	0.614146	0.573293	0.641452	0.604711
Random forest	725	0.793103	0.414698	0.607623	0.579618	0.528736	0.607527	0.704501	0.717241	0.789333	0.57748	0.729459	0.611846	0.57097	0.640847	0.60212
Random forest	730	0.758333	0.414634	0.611872	0.588235	0.520593	0.624785	0.718563	0.714286	0.797872	0.582222	0.721774	0.616446	0.576978	0.641197	0.605162
Random forest	735	0.772532	0.415446	0.598883	0.584013	0.511401	0.615114	0.727273	0.715596	0.780612	0.582222	0.703476	0.610408	0.569487	0.636961	0.59978
Random forest	740	0.75	0.425703	0.625	0.570502	0.552167	0.630631	0.713725	0.727273	0.779292	0.584885	0.722449	0.620184	0.580391	0.643784	0.610635
Random forest	745	0.782222	0.423025	0.605587	0.576433	0.517572	0.605101	0.73428	0.721088	0.774536	0.58194	0.714286	0.611271	0.570454	0.639643	0.601907
Random forest	750	0.762712	0.421333	0.5837	0.573718	0.508197	0.620321	0.71173	0.721461	0.781915	0.580288	0.699588	0.606958	0.565453	0.633178	0.596823
Random forest	755	0.748936	0.429907	0.599775	0.583732	0.513333	0.623124	0.739394	0.743243	0.767196	0.584989	0.717131	0.616159	0.576076	0.640978	0.605778
Random forest	760	0.765957	0.409214	0.631463	0.588235	0.547855	0.607725	0.726908	0.732719	0.784946	0.578475	0.731313	0.619034	0.579384	0.645892	0.608701
Random forest	765	0.736402	0.451268	0.608295	0.584814	0.522727	0.616756	0.710938	0.712018	0.755906	0.562979	0.725806	0.612133	0.571911	0.635264	0.603283
Random forest	770	0.728814	0.430481	0.610169	0.575517	0.531987	0.611848	0.719368	0.728507	0.778667	0.576123	0.736419	0.614434	0.574235	0.6389	0.60489
Random forest	775	0.774468	0.417112	0.629087	0.587065	0.536667	0.612987	0.714286	0.732584	0.819407	0.575192	0.740443	0.620759	0.581241	0.649027	0.610641
Random forest	780	0.801724	0.44357	0.611048	0.602965	0.52443	0.626102	0.721443	0.708804	0.796748	0.582969	0.718053	0.621047	0.581039	0.648896	0.611826
Random forest	785	0.763948	0.434211	0.626697	0.577114	0.513072	0.613497	0.715706	0.719101	0.812665	0.594235	0.724696	0.619034	0.579077	0.644995	0.609947
Random forest	790	0.767932	0.444149	0.601143	0.578778	0.501661	0.614173	0.703777	0.715884	0.763926	0.57971	0.734531	0.611846	0.571497	0.636879	0.602493
Random forest	795	0.74477	0.424967	0.598152	0.587097	0.53871	0.615652	0.728	0.709382	0.764706	0.580645	0.722892	0.612996	0.572843	0.637725	0.602995
Random forest	800	0.75	0.434316	0.623172	0.584814	0.513333	0.622144	0.73494	0.712695	0.781671	0.571744	0.736	0.617884	0.578072	0.642257	0.607831
Random forest	805	0.744589	0.427807	0.618182	0.573269	0.506667	0.607143	0.707031	0.690423	0.78534	0.580858	0.722222	0.609546	0.568859	0.633048	0.599774
Random forest	810	0.775862	0.444444	0.614191	0.575121	0.507563	0.612533	0.720322	0.714607	0.761155	0.567598	0.726547	0.612421	0.571572	0.638177	0.603218
Random forest	815	0.753247	0.416999	0.605322	0.58075	0.52	0.617284	0.719682	0.744921	0.803191	0.577137	0.728	0.615296	0.574803	0.642412	0.604895
Random forest	820	0.779221	0.426667	0.607341	0.595122	0.520868	0.627622	0.732394	0.711009	0.781003	0.581778	0.719192	0.617884	0.577735	0.643838	0.607327
Random forest	825	0.751092	0.422164	0.607223	0.580032	0.537005	0.609991	0.727273	0.707965	0.784	0.587459	0.725451	0.614434	0.573937	0.639969	0.604506
Random forest	830	0.767241	0.41129	0.609865	0.572848	0.517298	0.604131	0.725806	0.716216	0.770889	0.582139	0.720322	0.609546	0.568631	0.636186	0.599376
Random forest	835	0.777293	0.450928	0.61748	0.581876	0.527183	0.627313	0.718254	0.701357	0.787062	0.582418	0.736842	0.620759	0.581151	0.646182	0.611957
Random forest	840	0.764706	0.406961	0.618673	0.594507	0.513514	0.612818	0.726547	0.681416	0.76087	0.576714	0.739837	0.611271	0.570542	0.636051	0.600402
Random forest	845	0.74477	0.452128	0.625142	0.581583	0.533333	0.623561	0.721443	0.701124	0.770889	0.582694	0.720978	0.619034	0.579196	0.641604	0.610561
Random forest	850	0.733333	0.422872	0.624714	0.572358	0.519608	0.621598	0.729459	0.723596	0.784946	0.593164	0.738523	0.618746	0.579092	0.642197	0.608933
Random forest	855	0.76652	0.430311	0.6082	0.586538	0.545746	0.601054	0.706349	0.719647	0.809524	0.576536	0.720322	0.615009	0.575229	0.642795	0.605427
Random forest	860	0.792952	0.420772	0.611924	0.577849	0.52	0.605377	0.732794	0.7	0.769231	0.587054	0.731225	0.613283	0.57281	0.640834	0.603279
Random forest	865	0.762712	0.418667	0.606613	0.587097	0.508143	0.61338	0.724752	0.727689	0.75067	0.580931	0.729124	0.611558	0.571118	0.637253	0.601586
Random forest	870	0.751092	0.428762	0.620068	0.586151	0.534426	0.61658	0.738776	0.720358	0.788043	0.585635	0.714286	0.618459	0.5785	0.644016	0.609135
Random forest	875	0.738589	0.429139	0.627933	0.574132	0.545757	0.626227	0.716	0.722611	0.785146	0.590959	0.737903	0.621622	0.58201	0.644945	0.612375
Random forest	880	0.752137	0.429907	0.600446	0.5856	0.508306	0.608544	0.728745	0.720183	0.816216	0.574917	0.729084	0.613283	0.57272	0.64128	0.603572
Random forest	885	0.774468	0.41129	0.608018	0.599018	0.505747	0.614187	0.718876	0.719457	0.775956	0.568584	0.72211	0.610696	0.569868	0.637974	0.600169
Random forest	890	0.74477	0.433378	0.613817	0.604651	0.538336	0.61221	0.72619	0.712389	0.788043	0.579065	0.704684	0.617021	0.577354	0.641594	0.607157
Random forest	895	0.742616	0.439153	0.600451	0.582114	0.511475	0.614841	0.724	0.716216	0.784	0.595369	0.720648	0.614721	0.574274	0.639171	0.605428
Random forest	900	0.798246	0.425532	0.607306	0.587097	0.516854	0.614065	0.733198	0.702222	0.788043	0.574944	0.72541	0.613859	0.573577	0.642992	0.604237
Random forest	905	0.741667	0.430279	0.609081	0.606365	0.527211	0.620155	0.72837	0.719457	0.80429	0.573951	0.709677	0.617596	0.577404	0.642773	0.607273
Random forest	910	0.79476	0.447721	0.612429	0.585443	0.50165	0.615655	0.720792	0.70852	0.778378	0.574917	0.741483	0.616446	0.576546	0.643795	0.607237
Random forest	915	0.771186	0.413245	0.618885	0.588235	0.525084	0.608924	0.723232	0.722348	0.797814	0.59056	0.718563	0.616159	0.576	0.643461	0.606236
Random forest	920	0.776371	0.432718	0.608018	0.595813	0.551261	0.618794	0.719682	0.725173	0.766756	0.578313	0.732394	0.619321	0.579218	0.645936	0.609723
Random forest	925	0.758333	0.434211	0.623172	0.577488	0.552632	0.620141	0.726908	0.731707	0.804348	0.579065	0.729459	0.622484	0.582894	0.64886	0.613101
Random forest	930	0.781116	0.409574	0.604494	0.585056	0.523333	0.611498	0.729459	0.714286	0.785714	0.58427	0.719682	0.612996	0.572538	0.640771	0.602325
Random forest	935	0.762712	0.412399	0.624577	0.589577	0.515498	0.620035	0.74645	0.705882	0.772603	0.578366	0.736	0.616734	0.576823	0.642191	0.606068
Random forest	940	0.772532	0.424161	0.616062	0.591772	0.511785	0.611307	0.733068	0.692308	0.793478	0.590604	0.732673	0.616734	0.576624	0.642705	0.606284
Random forest	945	0.773109	0.419226	0.620068	0.589372	0.529412	0.603372	0.726908	0.725225	0.791557	0.584071	0.736419	0.617596	0.577697	0.64534	0.607561
Random forest	950	0.791111	0.409214	0.615558	0.597064	0.566879	0.607639	0.728	0.724374	0.778667	0.576196	0.716	0.617884	0.578238	0.646427	0.60731
Random forest	955	0.747967	0.424731	0.604333	0.582781	0.535304	0.617774	0.733068	0.705069	0.790451	0.575524	0.740443	0.616159	0.576461	0.641586	0.605478
Random forest	960	0.775862	0.405874	0.612472	0.587662	0.531353	0.603147	0.719844	0.723112	0.815217	0.568539	0.7251	0.612996	0.572551	0.642562	0.602401
Random forest	965	0.780702	0.415197	0.624454	0.579378	0.526829	0.619377	0.719368	0.706697	0.802139	0.573348	0.726899	0.616159	0.576039	0.643126	0.605766
Random forest	970	0.808889	0.436906	0.62183	0.608553	0.536825	0.624028	0.726908	0.713004	0.774194	0.57748	0.73494	0.623922	0.584761	0.651232	0.613773
Random forest	975	0.758621	0.430686	0.623464	0.573269	0.514754	0.624672	0.715415	0.715262	0.796791	0.577778	0.726166	0.616734	0.576811	0.641534	0.607041
Random forest	980	0.794872	0.418792	0.615553	0.588235	0.546374	0.627046	0.719682	0.739229	0.797844	0.579125	0.731707	0.622772	0.5834	0.650769	0.611942
Random forest	985	0.793103	0.430647	0.609481	0.586093	0.564356	0.617391	0.714004	0.719101	0.783069	0.573034	0.722555	0.619034	0.57928	0.646621	0.609008
Random forest	990	0.759494	0.413702	0.604494	0.584416	0.515913	0.597902	0.714286	0.706667	0.79564	0.568889	0.719512	0.606671	0.565219	0.634629	0.596855
Random forest	995	0.787879	0.440903	0.604966	0.594156	0.540098	0.603448	0.734531	0.725624	0.777174	0.566929	0.744	0.617596	0.577723	0.647246	0.608372
Random forest	1000	0.748971	0.437917	0.61294	0.568627	0.543046	0.611927	0.717131	0.709091	0.791444	0.563474	0.717742	0.612996	0.572782	0.638392	0.603654
Random forest	1005	0.80531	0.419226	0.611738	0.596491	0.548077	0.625995	0.708661	0.704805	0.789189	0.57748	0.718563	0.618171	0.578368	0.645958	0.607918
Random forest	1010	0.762295	0.413978	0.62	0.6094	0.530278	0.611111	0.730924	0.73991	0.78022	0.583051	0.711111	0.618459	0.578787	0.644753	0.60788
Random forest	1015	0.753138	0.433289	0.62069	0.605263	0.53202	0.624672	0.720792	0.717241	0.785714	0.58	0.724346	0.620472	0.580577	0.645197	0.610968
Random forest	1020	0.762712	0.423841	0.604444	0.585209	0.536013	0.626209	0.72407	0.729358	0.774194	0.571106	0.722222	0.616159	0.576009	0.641762	0.605575
Random forest	1025	0.744939	0.412316	0.612691	0.574675	0.515913	0.605852	0.732	0.721698	0.77628	0.587968	0.724346	0.611846	0.571259	0.637153	0.601594
Random forest	1030	0.773913	0.417323	0.591518	0.572816	0.529313	0.608238	0.729084	0.732265	0.792553	0.581292	0.729459	0.612421	0.57149	0.641616	0.60233
Random forest	1035	0.766667	0.412316	0.609865	0.600969	0.528302	0.608544	0.730159	0.723112	0.768392	0.589912	0.716535	0.615584	0.575477	0.641343	0.604642
Random forest	1040	0.798283	0.428005	0.622951	0.589786	0.520408	0.618718	0.722555	0.713636	0.794595	0.575281	0.726547	0.618746	0.578525	0.646433	0.608604
Random forest	1045	0.755187	0.435696	0.615213	0.584718	0.551155	0.614437	0.716243	0.713959	0.8	0.590455	0.717742	0.619609	0.579619	0.644982	0.610406
Random forest	1050	0.801724	0.420191	0.598007	0.577488	0.548173	0.622068	0.73913	0.726862	0.791444	0.585095	0.728	0.620472	0.581169	0.648926	0.608956
Random forest	1055	0.781513	0.435484	0.608696	0.579805	0.518272	0.607877	0.737271	0.728972	0.794667	0.568889	0.713427	0.614434	0.574189	0.64317	0.604824
Random forest	1060	0.781513	0.429513	0.616071	0.608985	0.537705	0.603284	0.735586	0.738532	0.816216	0.573991	0.740891	0.622197	0.582595	0.652935	0.612653
Random forest	1065	0.776371	0.419786	0.616927	0.592233	0.541872	0.613656	0.732394	0.731818	0.818942	0.581576	0.723577	0.620759	0.581093	0.649923	0.610916
Random forest	1070	0.789916	0.432796	0.631694	0.594684	0.526138	0.612489	0.732394	0.718535	0.810811	0.57971	0.716599	0.621909	0.582366	0.649615	0.611962
Random forest	1075	0.798283	0.425303	0.606943	0.58427	0.542811	0.613357	0.740594	0.714932	0.790055	0.573991	0.715415	0.617021	0.577175	0.645996	0.606651
Random forest	1080	0.794872	0.429907	0.595318	0.607143	0.54902	0.612987	0.727634	0.702703	0.782609	0.574661	0.736842	0.617884	0.578043	0.646699	0.607547
Random forest	1085	0.746888	0.432877	0.633333	0.598039	0.550427	0.620275	0.738523	0.719818	0.794595	0.580574	0.73622	0.626222	0.587801	0.650143	0.615555
Random forest	1090	0.778243	0.438247	0.624577	0.590538	0.544262	0.613126	0.741935	0.699074	0.775956	0.562848	0.747515	0.619609	0.579891	0.646938	0.610237
Random forest	1095	0.766667	0.425876	0.621868	0.564184	0.531561	0.624782	0.732673	0.733032	0.804348	0.569536	0.737903	0.619609	0.580365	0.646585	0.609417
Random forest	1100	0.764228	0.419226	0.596882	0.583871	0.538071	0.622493	0.739394	0.731481	0.808625	0.56541	0.70495	0.615296	0.57507	0.643148	0.604227
Random forest	1105	0.803493	0.427419	0.61991	0.601286	0.51634	0.622642	0.731225	0.724771	0.778378	0.572717	0.716	0.619034	0.579676	0.646744	0.608646
Random forest	1110	0.762712	0.430851	0.6046	0.592471	0.521595	0.625967	0.736196	0.723112	0.794595	0.562997	0.729084	0.617021	0.576757	0.644016	0.606656
Random forest	1115	0.774468	0.426667	0.622322	0.602254	0.540902	0.609146	0.745968	0.70852	0.816216	0.587054	0.744467	0.624209	0.585182	0.652544	0.614054
Random forest	1120	0.751055	0.430311	0.62	0.598071	0.521739	0.615517	0.722555	0.715596	0.807588	0.584546	0.738523	0.620472	0.581154	0.645955	0.610358
Random forest	1125	0.754098	0.403769	0.618785	0.588618	0.51602	0.610581	0.736	0.714607	0.783562	0.568849	0.725838	0.612421	0.572024	0.638248	0.600962
Random forest	1130	0.817391	0.407557	0.609756	0.589018	0.510779	0.613675	0.737903	0.704545	0.8	0.564103	0.708415	0.611846	0.571225	0.642104	0.600458
Random forest	1135	0.762712	0.4	0.625971	0.590837	0.550676	0.6179	0.73494	0.714953	0.77748	0.568257	0.729084	0.617309	0.577801	0.642983	0.60571
Random forest	1140	0.756303	0.412483	0.609674	0.613636	0.529511	0.611064	0.730612	0.72093	0.814815	0.581006	0.718447	0.618459	0.579128	0.645316	0.607008
Random forest	1145	0.778243	0.417344	0.618785	0.606557	0.525452	0.61235	0.750499	0.72	0.781671	0.583333	0.753968	0.622197	0.583083	0.649837	0.611148
Random forest	1150	0.764706	0.438503	0.6	0.592357	0.542714	0.615917	0.742063	0.733179	0.796791	0.556561	0.75	0.619609	0.5801	0.648435	0.609423
Random forest	1155	0.771784	0.427419	0.614699	0.572347	0.527687	0.598261	0.721116	0.725173	0.794521	0.570455	0.721893	0.612133	0.571788	0.640487	0.602759
Random forest	1160	0.77686	0.427441	0.616905	0.579901	0.545763	0.626402	0.743539	0.697248	0.8	0.566893	0.746988	0.621047	0.581306	0.647994	0.610285
Random forest	1165	0.761905	0.441767	0.641425	0.576	0.545752	0.625756	0.723658	0.721461	0.796703	0.565315	0.738337	0.623347	0.584166	0.648916	0.614551
Random forest	1170	0.774468	0.408054	0.594655	0.583748	0.527005	0.613264	0.735586	0.686775	0.769648	0.558659	0.736634	0.607821	0.566743	0.635318	0.596521
Random forest	1175	0.771784	0.417437	0.623583	0.583333	0.537671	0.613913	0.736	0.712018	0.805479	0.566703	0.728713	0.617309	0.577345	0.645149	0.606981
Random forest	1180	0.765432	0.423913	0.631463	0.572831	0.515152	0.61578	0.733068	0.727273	0.804408	0.560452	0.749507	0.618459	0.578954	0.645389	0.607765
Random forest	1185	0.786325	0.438503	0.605263	0.589951	0.537068	0.609672	0.741935	0.727689	0.80109	0.569161	0.730924	0.619034	0.579128	0.648871	0.609408
Random forest	1190	0.7251	0.443258	0.619312	0.59187	0.542149	0.617221	0.722892	0.723898	0.777778	0.577929	0.728745	0.619321	0.579794	0.642741	0.610448
Random forest	1195	0.780702	0.409214	0.619154	0.5677	0.54485	0.603256	0.722222	0.736842	0.783562	0.566964	0.708661	0.611846	0.571428	0.640284	0.601671
Random forest	1200	0.75102	0.432215	0.604236	0.580645	0.509402	0.626193	0.716	0.715262	0.784211	0.563128	0.732394	0.613283	0.573079	0.637701	0.602526
Random forest	1205	0.754098	0.402116	0.612514	0.552504	0.576667	0.611255	0.737271	0.715556	0.812155	0.557714	0.726166	0.612996	0.572278	0.641638	0.602535
Random forest	1210	0.782979	0.428005	0.611791	0.5939	0.556114	0.611642	0.745491	0.725173	0.796748	0.574324	0.744554	0.622484	0.582976	0.651884	0.61242
Random forest	1215	0.746888	0.438896	0.62585	0.573718	0.547899	0.606543	0.746988	0.711111	0.807588	0.583519	0.721893	0.620472	0.580802	0.646445	0.611293
Random forest	1220	0.759184	0.441176	0.618785	0.58805	0.55102	0.619254	0.729839	0.719258	0.805479	0.565022	0.744467	0.622197	0.58287	0.64923	0.612728
Random forest	1225	0.772532	0.417323	0.614537	0.592593	0.529605	0.61338	0.719682	0.696262	0.780488	0.561283	0.748	0.612996	0.572199	0.640517	0.603042
Random forest	1230	0.770563	0.44	0.611296	0.596376	0.541806	0.61658	0.734531	0.72973	0.809917	0.567929	0.735586	0.621909	0.58229	0.650392	0.612233
Random forest	1235	0.74477	0.430686	0.641084	0.585925	0.556837	0.599483	0.741935	0.715262	0.794521	0.580931	0.749507	0.623059	0.584013	0.649176	0.61394
Random forest	1240	0.744939	0.419919	0.624592	0.579378	0.525043	0.619254	0.729459	0.727689	0.809651	0.567265	0.735586	0.618459	0.57863	0.643889	0.607453
Random forest	1245	0.759184	0.422311	0.633929	0.578352	0.565789	0.621645	0.726547	0.7471	0.79564	0.572398	0.740443	0.624497	0.585471	0.651213	0.614804
Random forest	1250	0.776371	0.436508	0.613537	0.599034	0.525597	0.608846	0.718563	0.711944	0.784946	0.575251	0.738776	0.617021	0.576617	0.644488	0.607756
Random forest	1255	0.770563	0.418792	0.631347	0.594855	0.542662	0.619006	0.729839	0.730594	0.755319	0.571429	0.72332	0.619321	0.579488	0.644339	0.608861
Random forest	1260	0.754237	0.435931	0.641975	0.583196	0.536256	0.616048	0.729839	0.735892	0.79558	0.559116	0.733728	0.621047	0.58129	0.647436	0.612078
Random forest	1265	0.753138	0.423752	0.601093	0.589951	0.528814	0.613264	0.753968	0.735632	0.789189	0.564972	0.733467	0.616734	0.576819	0.644295	0.605688
Random forest	1270	0.753247	0.417553	0.600877	0.579288	0.499168	0.612281	0.720792	0.720554	0.785714	0.557159	0.733467	0.606958	0.565316	0.634555	0.597042
Random forest	1275	0.759494	0.419355	0.600437	0.587302	0.55298	0.620087	0.730539	0.713287	0.805556	0.562712	0.740594	0.616734	0.57662	0.644758	0.606183
Random forest	1280	0.75102	0.436314	0.617582	0.598706	0.534454	0.627148	0.724	0.717593	0.793388	0.558923	0.72	0.618746	0.579163	0.643557	0.608465
Random forest	1285	0.760331	0.421896	0.631229	0.594059	0.53886	0.611486	0.7251	0.711009	0.793566	0.552661	0.741483	0.617309	0.57757	0.643789	0.606795
Random forest	1290	0.744939	0.43617	0.602007	0.584158	0.542714	0.614458	0.740891	0.719626	0.806366	0.565996	0.7251	0.617021	0.577029	0.643857	0.606941
Random forest	1295	0.760684	0.43617	0.615725	0.599676	0.543333	0.620394	0.73428	0.699301	0.785908	0.578475	0.74	0.621047	0.581363	0.646722	0.611382
Random forest	1300	0.748971	0.414634	0.621978	0.599049	0.53833	0.618432	0.738337	0.72093	0.796748	0.568539	0.746032	0.620472	0.581124	0.646544	0.609351
Random forest	1305	0.747967	0.412698	0.602649	0.58671	0.532423	0.618026	0.725806	0.724299	0.797814	0.575621	0.722222	0.614146	0.573675	0.640567	0.6035
Random forest	1310	0.7897	0.427822	0.616062	0.579805	0.544554	0.626087	0.728745	0.707838	0.780749	0.57461	0.723232	0.618171	0.577701	0.645382	0.608623
Random forest	1315	0.781116	0.440367	0.624161	0.590112	0.52381	0.611542	0.72837	0.711009	0.807588	0.569492	0.739563	0.619609	0.579741	0.647921	0.610446
Random forest	1320	0.777293	0.43342	0.624018	0.604502	0.541254	0.621878	0.730924	0.712644	0.795699	0.578588	0.75502	0.624784	0.585508	0.652294	0.615314
Random forest	1325	0.805195	0.415094	0.594895	0.58748	0.521886	0.617496	0.732394	0.715935	0.774725	0.560894	0.74902	0.613283	0.572922	0.643183	0.602073
Random forest	1330	0.755187	0.443857	0.597345	0.590909	0.542088	0.624014	0.7251	0.727689	0.786885	0.574324	0.741176	0.620184	0.580351	0.646234	0.610344
Random forest	1335	0.771784	0.4375	0.608407	0.582931	0.569492	0.616967	0.740443	0.720183	0.80663	0.580858	0.73428	0.623922	0.584931	0.65177	0.614052
Random forest	1340	0.782979	0.433155	0.613861	0.590164	0.54424	0.610727	0.714286	0.737819	0.795699	0.558192	0.725838	0.617309	0.577299	0.646087	0.607546
Random forest	1345	0.747967	0.414634	0.597961	0.58671	0.510998	0.614334	0.741935	0.717833	0.791328	0.561873	0.730159	0.611271	0.57116	0.637794	0.599662
Random forest	1350	0.748936	0.439153	0.610989	0.574603	0.548495	0.619742	0.736842	0.703704	0.809783	0.562642	0.734694	0.617596	0.577462	0.644508	0.608382
Random forest	1355	0.762712	0.421896	0.622768	0.590219	0.532446	0.62735	0.736634	0.736111	0.783784	0.569196	0.73622	0.621334	0.5819	0.647212	0.61056
Random forest	1360	0.753036	0.425068	0.622517	0.576	0.524871	0.617774	0.724	0.724374	0.802198	0.578475	0.733728	0.618746	0.579382	0.643822	0.608087
Random forest	1365	0.762295	0.415894	0.616062	0.597444	0.508651	0.609146	0.716832	0.7277	0.786096	0.554299	0.71371	0.610121	0.569272	0.637102	0.59957
Random forest	1370	0.786611	0.42915	0.630992	0.592357	0.527778	0.6142	0.738337	0.711409	0.775068	0.564732	0.730539	0.619034	0.579588	0.645561	0.608501
Random forest	1375	0.765957	0.42246	0.608501	0.577922	0.522463	0.620748	0.730223	0.692483	0.780488	0.557562	0.745491	0.612133	0.571672	0.638573	0.601648
Random forest	1380	0.791489	0.427236	0.623608	0.572337	0.502479	0.62892	0.724752	0.718535	0.774373	0.554433	0.74	0.614434	0.574123	0.641651	0.604459
Random forest	1385	0.776371	0.427605	0.617582	0.58748	0.526678	0.618557	0.738337	0.706977	0.770053	0.563758	0.727984	0.616159	0.576203	0.641944	0.605306
Random forest	1390	0.766667	0.410596	0.611791	0.564593	0.519793	0.611542	0.741935	0.726437	0.784741	0.558036	0.721443	0.609833	0.568852	0.637961	0.599338
Random forest	1395	0.777778	0.421333	0.609674	0.590323	0.510135	0.611825	0.721893	0.732265	0.779292	0.566292	0.739563	0.613859	0.573695	0.641852	0.603488
Random forest	1400	0.769874	0.417437	0.620155	0.594249	0.531034	0.607112	0.728713	0.726027	0.786704	0.567297	0.731313	0.615584	0.575185	0.643629	0.605604
Random forest	1405	0.775862	0.412399	0.606943	0.596154	0.545455	0.597293	0.725451	0.725581	0.795699	0.56439	0.735178	0.613859	0.573852	0.643673	0.603355
Random forest	1410	0.773333	0.420912	0.607623	0.565561	0.505051	0.624028	0.73622	0.712644	0.778082	0.563193	0.729459	0.610983	0.57035	0.637828	0.600596
Random forest	1415	0.766667	0.43433	0.632997	0.570064	0.543253	0.6236	0.732794	0.725624	0.784946	0.565315	0.732794	0.620472	0.580662	0.64658	0.611209
Random forest	1420	0.775	0.437746	0.624592	0.57971	0.551724	0.626506	0.726547	0.722222	0.78022	0.553672	0.752556	0.621047	0.581069	0.648227	0.611703
Random forest	1425	0.776371	0.432	0.620068	0.57188	0.534247	0.618557	0.737271	0.696629	0.774725	0.560894	0.754941	0.616734	0.576865	0.643417	0.606769
Random forest	1430	0.78481	0.424802	0.615558	0.592233	0.525963	0.627927	0.732673	0.720358	0.796748	0.563986	0.741036	0.620184	0.580646	0.647827	0.609306
Random forest	1435	0.757447	0.42649	0.610925	0.57508	0.526316	0.623509	0.737052	0.711316	0.772222	0.548131	0.74502	0.612996	0.572542	0.63941	0.602784
Random forest	1440	0.754098	0.434088	0.623318	0.587859	0.526496	0.610256	0.731313	0.734694	0.790055	0.566964	0.736842	0.618171	0.578433	0.64509	0.608824
Random forest	1445	0.779661	0.425876	0.607341	0.5469	0.536503	0.602263	0.722986	0.712963	0.803279	0.55371	0.713147	0.607533	0.566548	0.636784	0.597933
Random forest	1450	0.788136	0.434899	0.612613	0.573269	0.515358	0.601363	0.734531	0.701124	0.778082	0.56439	0.741036	0.612133	0.571879	0.640436	0.602356
Random forest	1455	0.778243	0.414073	0.611738	0.576985	0.499151	0.6179	0.729084	0.740576	0.77135	0.569845	0.727273	0.612996	0.572923	0.639656	0.601682
Random forest	1460	0.763485	0.433155	0.598214	0.576985	0.525424	0.607945	0.730924	0.713318	0.774725	0.552486	0.725806	0.608971	0.567966	0.636588	0.599185
Random forest	1465	0.77686	0.43832	0.61067	0.586922	0.526496	0.614187	0.732	0.694064	0.759358	0.571109	0.726908	0.614146	0.57387	0.639717	0.604377
Random forest	1470	0.782609	0.427419	0.609865	0.571429	0.530885	0.614601	0.747475	0.72093	0.798913	0.569807	0.738703	0.617596	0.578023	0.646603	0.607383
Random forest	1475	0.780083	0.40866	0.616949	0.562893	0.528053	0.609966	0.742394	0.717833	0.790055	0.557303	0.724346	0.610983	0.570743	0.639867	0.600394
Random forest	1480	0.7897	0.43617	0.620612	0.590538	0.533333	0.613811	0.734531	0.737778	0.782609	0.567265	0.72332	0.620184	0.580802	0.648151	0.610154
Random forest	1485	0.733333	0.404794	0.612691	0.589951	0.547009	0.603284	0.724752	0.714286	0.767123	0.566292	0.730924	0.610408	0.569437	0.635858	0.6
Random forest	1490	0.769874	0.411765	0.629087	0.582931	0.536913	0.609756	0.727984	0.737079	0.796657	0.561167	0.747554	0.618171	0.578597	0.646433	0.607572
Random forest	1495	0.760684	0.429882	0.610619	0.606452	0.545763	0.621343	0.746988	0.728507	0.777778	0.561086	0.713427	0.618746	0.578588	0.645684	0.608688
Random forest	1500	0.770492	0.419486	0.604703	0.5856	0.531987	0.614458	0.729084	0.724374	0.784741	0.54115	0.738095	0.612133	0.57204	0.640379	0.600969
Random forest	1505	0.78481	0.434667	0.631229	0.576985	0.564189	0.622837	0.729783	0.755056	0.789916	0.567873	0.744094	0.626797	0.588014	0.654676	0.616977
Random forest	1510	0.75	0.435967	0.619934	0.574132	0.535652	0.62057	0.729412	0.723112	0.786704	0.567901	0.725806	0.618171	0.578767	0.642654	0.60791
Random forest	1515	0.813853	0.422764	0.626832	0.593801	0.53268	0.622108	0.733728	0.714607	0.786704	0.573661	0.741483	0.622484	0.583543	0.651111	0.611852
Random forest	1520	0.791489	0.429708	0.614512	0.593193	0.542149	0.622299	0.72549	0.736364	0.808743	0.554054	0.737052	0.620759	0.581421	0.650459	0.610475
Random forest	1525	0.734694	0.42953	0.626147	0.571875	0.527211	0.620926	0.723658	0.719626	0.792453	0.577778	0.73494	0.617884	0.578674	0.641713	0.608211
Random forest	1530	0.747899	0.450593	0.620381	0.579805	0.526846	0.611725	0.73494	0.713959	0.773842	0.567506	0.739563	0.617309	0.57741	0.64246	0.608528
Random forest	1535	0.78481	0.442105	0.607821	0.580128	0.529915	0.606374	0.729084	0.690307	0.781671	0.557414	0.738523	0.612421	0.571706	0.640741	0.603202
Random forest	1540	0.794872	0.432	0.619625	0.593997	0.505902	0.615649	0.729084	0.698851	0.781671	0.566553	0.711656	0.613859	0.573527	0.640896	0.603799
Random forest	1545	0.767347	0.427995	0.634637	0.576985	0.544521	0.604651	0.737673	0.717241	0.782609	0.561521	0.757396	0.619609	0.580296	0.646598	0.609471
Random forest	1550	0.798283	0.441253	0.613483	0.581699	0.537005	0.628085	0.73161	0.727273	0.782609	0.566929	0.733467	0.621334	0.581697	0.649245	0.611504
Random forest	1555	0.743802	0.446524	0.630531	0.571429	0.534454	0.618307	0.722986	0.70615	0.780899	0.551802	0.730539	0.615584	0.575469	0.639766	0.606618
Random forest	1560	0.741667	0.417671	0.618785	0.562914	0.514286	0.609881	0.73494	0.723502	0.78022	0.571109	0.717131	0.610408	0.569574	0.635646	0.600402
Random forest	1565	0.817391	0.43832	0.593088	0.585925	0.527397	0.616855	0.7251	0.721088	0.781163	0.571746	0.72973	0.616159	0.575666	0.646164	0.606165
Random forest	1570	0.8	0.440367	0.625971	0.594684	0.540448	0.609735	0.720792	0.716895	0.770889	0.56439	0.730539	0.618746	0.578632	0.646792	0.609603
Random forest	1575	0.786611	0.424	0.596413	0.589744	0.525597	0.612597	0.727634	0.713959	0.772973	0.580135	0.733333	0.614721	0.57469	0.642091	0.603824
Random forest	1580	0.772358	0.420213	0.613995	0.578696	0.527919	0.61512	0.734127	0.732265	0.772603	0.550396	0.737475	0.613571	0.573521	0.641379	0.603011
Random forest	1585	0.8	0.432935	0.631929	0.578199	0.527397	0.610345	0.727273	0.72	0.783069	0.540664	0.741617	0.615871	0.575948	0.644857	0.605864
Random forest	1590	0.771186	0.424242	0.61674	0.578616	0.519298	0.608027	0.733871	0.74023	0.790055	0.563927	0.737673	0.615296	0.575002	0.643988	0.605424
Random forest	1595	0.791489	0.425876	0.608981	0.584416	0.539898	0.608547	0.736	0.719818	0.779006	0.559551	0.748	0.616159	0.576067	0.645598	0.605849
Random forest	1600	0.762712	0.41555	0.610318	0.573248	0.517007	0.601196	0.729084	0.731818	0.757493	0.54902	0.74	0.607533	0.566615	0.635222	0.597141
Random forest	1605	0.77686	0.444744	0.641509	0.578778	0.533997	0.608547	0.73494	0.733179	0.80663	0.573046	0.74502	0.624497	0.585691	0.652477	0.615698
Random forest	1610	0.740741	0.444737	0.619209	0.583062	0.513699	0.614323	0.728346	0.706977	0.756757	0.579418	0.734774	0.615584	0.575499	0.638367	0.606254
Random forest	1615	0.787879	0.456464	0.615044	0.572785	0.513423	0.616855	0.757085	0.733945	0.773842	0.571106	0.758483	0.621909	0.582204	0.650628	0.613154
Random forest	1620	0.765432	0.428758	0.609784	0.57377	0.528814	0.606164	0.742063	0.681319	0.775623	0.563986	0.726908	0.610121	0.56937	0.636602	0.600212
Random forest	1625	0.766667	0.42246	0.601336	0.594507	0.52349	0.613402	0.730159	0.737327	0.774373	0.558398	0.731313	0.612996	0.572529	0.641221	0.602801
Random forest	1630	0.75	0.43909	0.610318	0.583748	0.517766	0.621277	0.721893	0.704225	0.767568	0.563412	0.755556	0.615009	0.574777	0.639532	0.605143
Random forest	1635	0.77686	0.42838	0.621381	0.582651	0.53833	0.612903	0.725838	0.741419	0.805556	0.577227	0.737052	0.621622	0.58245	0.649782	0.611624
Random forest	1640	0.786885	0.432361	0.64214	0.582524	0.5189	0.614733	0.722555	0.728538	0.768392	0.546697	0.751491	0.617884	0.578225	0.64502	0.608097
Random forest	1645	0.765957	0.436751	0.611791	0.602291	0.538194	0.607893	0.724346	0.718182	0.764228	0.561167	0.729839	0.615296	0.575186	0.641876	0.605691
Random forest	1650	0.788136	0.432577	0.60771	0.581169	0.533784	0.613811	0.719057	0.736364	0.79564	0.55079	0.735178	0.615584	0.575846	0.644929	0.605382
Random forest	1655	0.759184	0.423913	0.611236	0.582931	0.545769	0.602369	0.746507	0.726437	0.774194	0.56278	0.739563	0.615871	0.576443	0.643171	0.605137
Random forest	1660	0.8	0.443272	0.618347	0.570523	0.523973	0.605598	0.730539	0.721088	0.793388	0.563986	0.742972	0.616734	0.576932	0.646699	0.607824
Random forest	1665	0.786325	0.447682	0.612155	0.580128	0.514096	0.619089	0.742394	0.725581	0.78022	0.558824	0.750499	0.618171	0.578085	0.646999	0.609091
Random forest	1670	0.806867	0.423435	0.627803	0.589198	0.528814	0.620981	0.724	0.691796	0.784314	0.553288	0.741617	0.616734	0.576875	0.644738	0.606176
Random forest	1675	0.793249	0.451108	0.640909	0.583732	0.533333	0.610111	0.72	0.729358	0.777174	0.560364	0.763209	0.623059	0.583887	0.651141	0.614583
Random forest	1680	0.786611	0.418231	0.586399	0.589372	0.542373	0.591906	0.725838	0.711009	0.788889	0.5553	0.72332	0.607246	0.566556	0.638113	0.596713
Random forest	1685	0.772532	0.436412	0.613272	0.576378	0.5	0.608247	0.717349	0.712018	0.752044	0.557452	0.737673	0.608971	0.568695	0.634852	0.599311
Random forest	1690	0.808511	0.426846	0.624444	0.602917	0.530405	0.607445	0.743539	0.721839	0.781163	0.563636	0.754941	0.621334	0.58215	0.651426	0.610891
Random forest	1695	0.741667	0.425587	0.633596	0.614094	0.534224	0.603066	0.737673	0.728538	0.780488	0.559091	0.745562	0.619034	0.579252	0.645781	0.609532
Random forest	1700	0.770492	0.432361	0.606129	0.60443	0.508306	0.614458	0.712598	0.717593	0.804408	0.562929	0.742063	0.615296	0.575559	0.643252	0.60522
Random forest	1705	0.775862	0.432718	0.595023	0.582524	0.505051	0.620456	0.738523	0.720721	0.78022	0.556561	0.732794	0.611846	0.571339	0.640041	0.601606
Random forest	1710	0.758333	0.432432	0.623751	0.589198	0.518519	0.605551	0.72837	0.741935	0.782842	0.562358	0.755556	0.617884	0.57841	0.64535	0.608195
Random forest	1715	0.789916	0.424731	0.632517	0.576606	0.519793	0.602205	0.721248	0.731935	0.789333	0.562712	0.749507	0.617021	0.577473	0.6455	0.606757
Random forest	1720	0.788136	0.414894	0.631347	0.600332	0.509151	0.614458	0.721569	0.716895	0.805479	0.563698	0.745968	0.617884	0.577884	0.646539	0.607423
Random forest	1725	0.793103	0.419397	0.606407	0.57188	0.508418	0.609756	0.724806	0.711712	0.782369	0.559819	0.739563	0.609546	0.568838	0.638839	0.599395
Random forest	1730	0.764706	0.453581	0.61661	0.5856	0.52579	0.608919	0.733467	0.714953	0.783562	0.571111	0.750499	0.619034	0.579429	0.646254	0.610621
Random forest	1735	0.773109	0.433511	0.620767	0.596825	0.532663	0.611966	0.723658	0.727273	0.801105	0.56	0.747515	0.619609	0.580299	0.648036	0.60988
Random forest	1740	0.764706	0.416667	0.626697	0.56129	0.547297	0.600851	0.737052	0.740909	0.787879	0.571111	0.746988	0.617021	0.57739	0.645586	0.607383
Random forest	1745	0.791489	0.412869	0.631101	0.600326	0.545757	0.613288	0.722986	0.727273	0.807692	0.56982	0.752475	0.623059	0.584263	0.65228	0.612392
Random forest	1750	0.762712	0.454787	0.640798	0.591276	0.538983	0.628963	0.72619	0.726852	0.789189	0.554162	0.729783	0.624784	0.585851	0.649427	0.615508
Random forest	1755	0.793103	0.430279	0.61294	0.585124	0.55082	0.619574	0.729783	0.701835	0.798883	0.556793	0.738523	0.617884	0.578091	0.64706	0.608059
Random forest	1760	0.778243	0.419655	0.589286	0.592233	0.525424	0.615385	0.733728	0.733945	0.758808	0.561721	0.727273	0.611558	0.571051	0.639609	0.60059
Random forest	1765	0.777328	0.438247	0.598194	0.605096	0.51458	0.609524	0.725838	0.709091	0.786885	0.564679	0.729084	0.614146	0.574121	0.641686	0.603699
Random forest	1770	0.756303	0.433289	0.611174	0.594855	0.534014	0.602205	0.733467	0.703704	0.796834	0.566251	0.737052	0.615296	0.575473	0.64265	0.60549
Random forest	1775	0.757202	0.424242	0.604545	0.58671	0.524871	0.605241	0.741036	0.724771	0.770492	0.557823	0.740594	0.612133	0.571865	0.639775	0.601829
Random forest	1780	0.754098	0.419098	0.622472	0.578778	0.529118	0.603774	0.72332	0.739535	0.821229	0.564334	0.733467	0.615296	0.575251	0.644475	0.60598
Random forest	1785	0.762712	0.411765	0.61086	0.597403	0.557047	0.604255	0.721569	0.734884	0.77686	0.558398	0.721443	0.613283	0.573127	0.641563	0.603182
Random forest	1790	0.788136	0.43807	0.614016	0.604959	0.552632	0.609283	0.729839	0.740909	0.78187	0.551487	0.73428	0.619034	0.578962	0.649589	0.610277
Random forest	1795	0.767347	0.425303	0.610433	0.589577	0.548822	0.603093	0.729412	0.705607	0.772973	0.563063	0.745491	0.614721	0.574772	0.64192	0.604387
Random forest	1800	0.778243	0.444444	0.603104	0.599359	0.536503	0.62543	0.723658	0.716553	0.794366	0.563063	0.743434	0.620184	0.580445	0.648014	0.610536
Random forest	1805	0.785124	0.429907	0.610132	0.600969	0.549828	0.609589	0.726916	0.719626	0.780749	0.562002	0.730924	0.617884	0.578202	0.645979	0.607415
Random forest	1810	0.782979	0.434088	0.613861	0.585827	0.559585	0.631854	0.728346	0.734411	0.782609	0.561443	0.74502	0.623634	0.584435	0.650911	0.613273
Random forest	1815	0.779661	0.440633	0.629263	0.603476	0.563238	0.602787	0.72619	0.726027	0.762943	0.551253	0.739837	0.619609	0.579739	0.647755	0.610737
Random forest	1820	0.763485	0.429139	0.588501	0.578616	0.527778	0.623064	0.740443	0.705618	0.794521	0.559188	0.740594	0.613571	0.573376	0.640995	0.602569
Random forest	1825	0.767932	0.448598	0.630631	0.593997	0.557377	0.612457	0.728346	0.722222	0.77748	0.575654	0.737271	0.624209	0.585468	0.650179	0.615448
Random forest	1830	0.78481	0.427261	0.603429	0.592	0.543002	0.603581	0.741036	0.707763	0.788889	0.562642	0.714844	0.613283	0.573067	0.64266	0.603312
Random forest	1835	0.75102	0.434899	0.61624	0.610114	0.54	0.613675	0.730159	0.728132	0.782842	0.564278	0.740594	0.620472	0.581266	0.646541	0.610305
Random forest	1840	0.771784	0.44357	0.605991	0.588997	0.540541	0.616822	0.739563	0.718182	0.770083	0.556678	0.723658	0.616159	0.576343	0.643261	0.606547
Random forest	1845	0.763485	0.437158	0.613839	0.608833	0.496599	0.611966	0.728346	0.709977	0.775401	0.562997	0.726547	0.614434	0.574935	0.639559	0.60365
Random forest	1850	0.757202	0.427236	0.606481	0.603226	0.552189	0.625	0.744554	0.719647	0.767956	0.563348	0.731518	0.620184	0.581329	0.645305	0.608765
Random forest	1855	0.813559	0.43617	0.588235	0.599359	0.522648	0.615385	0.726916	0.706697	0.778667	0.567901	0.72619	0.614721	0.574535	0.643793	0.60376
Random forest	1860	0.776371	0.434555	0.624303	0.620355	0.526678	0.605598	0.734531	0.698851	0.781421	0.572727	0.732394	0.619034	0.579184	0.646162	0.609452
Random forest	1865	0.756972	0.434783	0.617614	0.622735	0.536082	0.62226	0.732794	0.686775	0.775623	0.568539	0.73494	0.619896	0.580229	0.644465	0.609688
Random forest	1870	0.781893	0.449735	0.627364	0.583987	0.53886	0.609442	0.731225	0.697892	0.781671	0.56	0.73494	0.618459	0.578878	0.645183	0.609268
Random forest	1875	0.769874	0.428762	0.620296	0.594855	0.503378	0.612383	0.738523	0.7	0.770889	0.558456	0.739563	0.613571	0.573678	0.639726	0.603094
Random forest	1880	0.8	0.441215	0.612571	0.583987	0.55058	0.611015	0.742394	0.705607	0.77628	0.563348	0.717054	0.617021	0.577259	0.645823	0.607705
Random forest	1885	0.759184	0.460106	0.624434	0.603834	0.548173	0.615789	0.731518	0.714286	0.805479	0.54835	0.761165	0.625072	0.586476	0.652029	0.615629
Random forest	1890	0.745098	0.442953	0.643914	0.59098	0.53012	0.627485	0.726916	0.74023	0.786885	0.555176	0.737673	0.624209	0.585974	0.647948	0.614201
Random forest	1895	0.786611	0.424967	0.613636	0.581876	0.556837	0.6236	0.72332	0.724771	0.797844	0.544202	0.715706	0.616446	0.576865	0.644852	0.605827
Random forest	1900	0.770492	0.428005	0.619154	0.60443	0.513514	0.603093	0.740443	0.713615	0.791444	0.561003	0.727273	0.614721	0.574541	0.642951	0.604742
Random forest	1905	0.754098	0.431788	0.607735	0.599681	0.527211	0.611927	0.727984	0.706977	0.768817	0.549828	0.740891	0.612708	0.572339	0.638813	0.602412
Random forest	1910	0.758065	0.421477	0.623729	0.603369	0.556314	0.61049	0.744094	0.713948	0.798928	0.562642	0.720648	0.619896	0.581053	0.6467	0.609124
Random forest	1915	0.765432	0.429319	0.622322	0.609795	0.529412	0.610111	0.739563	0.701835	0.805405	0.554926	0.711382	0.616159	0.576168	0.643591	0.60598
Random forest	1920	0.762295	0.446524	0.627803	0.61465	0.528239	0.621225	0.720472	0.696471	0.778082	0.555932	0.732	0.619321	0.579936	0.643972	0.609755
Random forest	1925	0.756098	0.425926	0.619529	0.608414	0.560976	0.614853	0.728713	0.705357	0.79564	0.551802	0.740594	0.619609	0.580105	0.646173	0.608896
Random forest	1930	0.767932	0.423435	0.61991	0.599691	0.521008	0.608466	0.716535	0.713615	0.781915	0.570462	0.72407	0.614434	0.574513	0.64064	0.604263
Random forest	1935	0.766667	0.428947	0.626966	0.596154	0.540171	0.619211	0.716535	0.704805	0.781671	0.568849	0.728016	0.618171	0.578409	0.643454	0.608393
Random forest	1940	0.760331	0.430481	0.630531	0.6094	0.547619	0.623176	0.731225	0.681818	0.767123	0.552036	0.720322	0.617596	0.577815	0.641278	0.607032
Random forest	1945	0.77686	0.421053	0.62262	0.633117	0.528302	0.608846	0.725146	0.716279	0.758621	0.559819	0.719682	0.616446	0.576463	0.642759	0.605685
Random forest	1950	0.771784	0.421918	0.631813	0.596546	0.545763	0.609068	0.726214	0.714932	0.803324	0.564571	0.736419	0.620472	0.581783	0.647487	0.609709
Random forest	1955	0.810345	0.432935	0.631111	0.606349	0.557983	0.616309	0.746032	0.754717	0.777778	0.549828	0.729084	0.625359	0.586555	0.655679	0.615202
Random forest	1960	0.779661	0.451948	0.631461	0.603531	0.517888	0.61752	0.730159	0.716279	0.763926	0.566591	0.752	0.622197	0.582604	0.648269	0.613249
Random forest	1965	0.788136	0.445033	0.614191	0.610759	0.534483	0.621507	0.734127	0.705336	0.787879	0.549828	0.729459	0.619609	0.580103	0.64734	0.609497
Random forest	1970	0.738956	0.441454	0.612613	0.595611	0.523236	0.622414	0.730845	0.735632	0.781163	0.565564	0.737864	0.619896	0.580993	0.644123	0.609392
Random forest	1975	0.793249	0.419397	0.63029	0.5966	0.532884	0.619048	0.735586	0.723502	0.782609	0.566251	0.721774	0.619321	0.579442	0.647381	0.609199
Random forest	1980	0.78481	0.435125	0.627063	0.606349	0.527778	0.605128	0.742972	0.709977	0.785908	0.56946	0.733068	0.619896	0.580102	0.647967	0.610167
Random forest	1985	0.771186	0.451527	0.620922	0.620253	0.55137	0.623288	0.737052	0.701835	0.788204	0.564626	0.734531	0.625647	0.586996	0.651345	0.615669
Random forest	1990	0.782979	0.422611	0.634421	0.599686	0.535593	0.635335	0.721248	0.714953	0.790191	0.558659	0.72549	0.621909	0.58294	0.647379	0.610929
Random forest	1995	0.762295	0.429907	0.621924	0.604134	0.536913	0.621622	0.742394	0.735632	0.789041	0.551091	0.717742	0.619609	0.58033	0.646608	0.60921
Random forest	2000	0.769231	0.428947	0.622472	0.602871	0.528302	0.623932	0.729839	0.723502	0.774194	0.562642	0.741483	0.620184	0.580751	0.646129	0.60972
Random forest	2005	0.773109	0.427056	0.610738	0.602219	0.557093	0.620808	0.735812	0.727273	0.789333	0.552661	0.724	0.619609	0.580206	0.647282	0.60874
Random forest	2010	0.754098	0.444444	0.635135	0.613924	0.542373	0.613014	0.736634	0.727273	0.793388	0.563574	0.736419	0.624784	0.586082	0.650934	0.615399
Random forest	2015	0.781513	0.43617	0.618994	0.599369	0.495868	0.616188	0.727273	0.7	0.754098	0.560726	0.746939	0.613571	0.57329	0.63974	0.603866
Random forest	2020	0.776371	0.424802	0.597491	0.584235	0.521127	0.61645	0.72549	0.708333	0.772487	0.562077	0.720472	0.610696	0.570424	0.637212	0.599695
Random forest	2025	0.8	0.411765	0.649611	0.610592	0.550427	0.612423	0.72332	0.722611	0.792453	0.563698	0.731225	0.623634	0.584687	0.651648	0.612861
Random forest	2030	0.746988	0.429319	0.613483	0.621138	0.556314	0.634483	0.719682	0.705357	0.779006	0.552036	0.723232	0.619609	0.579902	0.643731	0.608966
Random forest	2035	0.763948	0.421192	0.618465	0.609524	0.536256	0.625108	0.728346	0.702326	0.789333	0.571429	0.719682	0.619034	0.579398	0.644146	0.608124
Random forest	2040	0.770492	0.441489	0.623874	0.600639	0.539898	0.616984	0.739726	0.711628	0.767568	0.56	0.746615	0.621622	0.582647	0.647174	0.611172
Random forest	2045	0.760331	0.436658	0.617778	0.611285	0.517056	0.59622	0.72233	0.733945	0.77748	0.552036	0.740594	0.615296	0.575743	0.642337	0.604807
Random forest	2050	0.735178	0.430851	0.618102	0.600629	0.532399	0.615785	0.729783	0.718894	0.793478	0.555809	0.710843	0.615584	0.57569	0.640159	0.605071
Random forest	2055	0.761134	0.445323	0.620296	0.615625	0.539363	0.619718	0.726562	0.706422	0.77748	0.557714	0.722222	0.619896	0.580724	0.644715	0.609837
Random forest	2060	0.788136	0.425703	0.62306	0.607199	0.533795	0.605085	0.733068	0.705336	0.766756	0.574053	0.730924	0.617884	0.578439	0.644829	0.607486
Random forest	2065	0.767347	0.421477	0.618465	0.589342	0.545763	0.621528	0.729412	0.707207	0.785714	0.552752	0.744467	0.617596	0.578157	0.643952	0.606524
Random forest	2070	0.758065	0.43607	0.626424	0.602484	0.547332	0.613402	0.736	0.718894	0.784	0.561086	0.732673	0.621334	0.582698	0.646948	0.610949
Random forest	2075	0.760331	0.426052	0.623348	0.609524	0.534923	0.61868	0.731225	0.705882	0.781003	0.562572	0.75	0.620759	0.58183	0.645776	0.609416
Random forest	2080	0.788618	0.443559	0.600224	0.611544	0.540268	0.622723	0.71068	0.682578	0.801075	0.554273	0.752988	0.618746	0.579491	0.64623	0.608091
Random forest	2085	0.767347	0.433155	0.628191	0.600311	0.539792	0.629758	0.73494	0.705336	0.767123	0.56018	0.74502	0.621909	0.582721	0.646469	0.611369
Random forest	2090	0.761134	0.419786	0.611236	0.604069	0.520134	0.611785	0.740157	0.705882	0.787062	0.55787	0.736419	0.614721	0.575093	0.641412	0.603349
Random forest	2095	0.771784	0.428765	0.626667	0.59168	0.530201	0.629371	0.723735	0.719626	0.802198	0.553776	0.726916	0.619896	0.580927	0.645883	0.609006
Random forest	2100	0.75502	0.417671	0.610738	0.603476	0.535406	0.615385	0.729412	0.70615	0.766304	0.555429	0.719512	0.612708	0.572787	0.637682	0.601395
Random forest	2105	0.772358	0.416887	0.612291	0.587869	0.536585	0.602575	0.737673	0.720183	0.795699	0.548425	0.735586	0.613283	0.573345	0.642376	0.602249
Random forest	2110	0.764228	0.41129	0.626832	0.598726	0.537815	0.623288	0.732283	0.728972	0.769648	0.559727	0.730159	0.618459	0.579282	0.643906	0.607103
Random forest	2115	0.761134	0.450402	0.625422	0.6144	0.543919	0.613402	0.726562	0.713636	0.785908	0.566857	0.756539	0.625072	0.586677	0.650744	0.615308
Random forest	2120	0.737255	0.445623	0.615735	0.605304	0.536752	0.611785	0.742515	0.701357	0.752688	0.558456	0.740891	0.617021	0.57762	0.64076	0.607161
Random forest	2125	0.791667	0.446499	0.633979	0.601852	0.561102	0.623805	0.741617	0.705069	0.752688	0.557562	0.739563	0.624784	0.586167	0.650491	0.614957
Random forest	2130	0.783673	0.420213	0.628635	0.582043	0.531303	0.607174	0.731225	0.736842	0.797784	0.561364	0.754491	0.619034	0.579561	0.648613	0.608982
Random forest	2135	0.803419	0.44474	0.606539	0.58805	0.527397	0.614468	0.736	0.690141	0.784	0.565315	0.74	0.617021	0.57736	0.645461	0.607098
Random forest	2140	0.747967	0.444444	0.62237	0.602484	0.513793	0.622691	0.729412	0.719258	0.778082	0.561721	0.715447	0.617309	0.577216	0.641606	0.607827
Random forest	2145	0.78481	0.426099	0.624724	0.591549	0.542024	0.610674	0.730159	0.73903	0.797844	0.552661	0.735178	0.619321	0.579662	0.648614	0.609069
Random forest	2150	0.764706	0.444737	0.628945	0.608833	0.540728	0.621479	0.72407	0.711316	0.789333	0.550626	0.740891	0.621909	0.582259	0.647788	0.612094
Random forest	2155	0.766667	0.410667	0.631342	0.60559	0.543002	0.616056	0.708571	0.708046	0.789189	0.564868	0.715152	0.616446	0.57704	0.641741	0.605594
Random forest	2160	0.761506	0.440367	0.61055	0.584518	0.519525	0.613518	0.726547	0.708333	0.759894	0.5553	0.729783	0.611846	0.571364	0.637258	0.602112
Random forest	2165	0.754098	0.432577	0.615213	0.598765	0.552542	0.616179	0.733068	0.731481	0.768	0.538908	0.757515	0.618459	0.579258	0.645304	0.607957
Random forest	2170	0.781893	0.440633	0.613817	0.586207	0.546713	0.610111	0.741617	0.720721	0.782369	0.540046	0.742515	0.617021	0.577458	0.646058	0.607007
Random forest	2175	0.752	0.424084	0.617284	0.605304	0.540351	0.616056	0.737475	0.70615	0.781915	0.568182	0.732	0.618459	0.578778	0.643709	0.607684
Random forest	2180	0.736	0.396761	0.613662	0.588419	0.548611	0.610401	0.729783	0.717593	0.766756	0.544406	0.720792	0.608971	0.568896	0.633926	0.59692
Random forest	2185	0.789916	0.435135	0.618465	0.589905	0.534722	0.627249	0.728346	0.728111	0.781671	0.555305	0.735586	0.620759	0.581737	0.647674	0.609858
Random forest	2190	0.758333	0.430647	0.61435	0.594679	0.532423	0.620035	0.722986	0.723005	0.763158	0.551326	0.729084	0.614721	0.574846	0.640002	0.60432
Random forest	2195	0.764228	0.424967	0.619844	0.588598	0.529412	0.616319	0.731898	0.712018	0.794521	0.551963	0.73494	0.615871	0.57622	0.64261	0.605071
Random forest	2200	0.77686	0.446549	0.61978	0.585219	0.527586	0.612707	0.747036	0.711316	0.775956	0.548794	0.736419	0.617309	0.577928	0.644384	0.607261
Random forest	2205	0.767347	0.428571	0.624719	0.570093	0.53125	0.618056	0.72407	0.718535	0.75067	0.554162	0.727984	0.613571	0.573923	0.637769	0.602862
Random forest	2210	0.75502	0.435247	0.609081	0.612557	0.52921	0.622575	0.712329	0.695455	0.791209	0.53961	0.728	0.613859	0.573914	0.639117	0.603005
Support vector machine	5	0.182741	0.334302	0.40407	0.208264	0.147619	0.30547	0.298544	0.356968	0.336088	0.542279	0.299213	0.333525	0.271325	0.310505	0.333906
Support vector machine	10	0.268156	0.383285	0.484456	0.279267	0.189691	0.291262	0.328191	0.46438	0.452632	0.536729	0.517375	0.387292	0.328599	0.381402	0.392037
Support vector machine	15	0.301676	0.378457	0.485313	0.353293	0.254753	0.297741	0.319328	0.465608	0.484211	0.517839	0.560158	0.400805	0.343072	0.401671	0.406629
Support vector machine	20	0.327526	0.394886	0.491634	0.368421	0.293907	0.332984	0.321188	0.492683	0.528497	0.537374	0.589641	0.423519	0.367586	0.42534	0.428948
Support vector machine	25	0.373178	0.390516	0.494297	0.388148	0.293333	0.443155	0.371777	0.494845	0.561151	0.542574	0.600406	0.451409	0.400472	0.450307	0.45267
Support vector machine	30	0.403785	0.388186	0.51	0.39485	0.302682	0.437572	0.385246	0.511628	0.525547	0.537109	0.583333	0.453422	0.402028	0.452722	0.454202
Support vector machine	35	0.407767	0.388652	0.527473	0.397163	0.322222	0.429392	0.389116	0.485788	0.555844	0.545276	0.590909	0.458309	0.407071	0.458146	0.459348
Support vector machine	40	0.425249	0.382979	0.540606	0.398305	0.289017	0.436571	0.390582	0.496164	0.569343	0.548163	0.609756	0.46291	0.412103	0.46243	0.462218
Support vector machine	45	0.41875	0.375533	0.535585	0.42042	0.323917	0.458472	0.395448	0.527363	0.569975	0.549254	0.618762	0.47211	0.421601	0.472135	0.471176
Support vector machine	50	0.442308	0.383639	0.54459	0.406677	0.339768	0.441964	0.380556	0.507389	0.575064	0.555445	0.610778	0.47096	0.420252	0.471652	0.470722
Support vector machine	55	0.468354	0.385373	0.54567	0.432859	0.340187	0.445405	0.378223	0.548077	0.589744	0.557809	0.612326	0.478723	0.428118	0.482184	0.478187
Support vector machine	60	0.493151	0.391667	0.565421	0.445161	0.339114	0.45175	0.385294	0.555556	0.60241	0.556225	0.626747	0.488499	0.437962	0.492045	0.486771
Support vector machine	65	0.491468	0.392211	0.553341	0.438792	0.354962	0.442553	0.383838	0.548926	0.609572	0.558559	0.640816	0.486774	0.43619	0.492276	0.485855
Support vector machine	70	0.492958	0.38292	0.551479	0.435772	0.336484	0.443956	0.377931	0.552058	0.604317	0.559031	0.61477	0.481599	0.43125	0.486516	0.480396
Support vector machine	75	0.507042	0.385915	0.548837	0.421725	0.372694	0.439024	0.37741	0.565111	0.616915	0.547284	0.616302	0.482749	0.432624	0.490751	0.482307
Support vector machine	80	0.498246	0.385915	0.555814	0.420712	0.373429	0.441304	0.389281	0.569343	0.612245	0.559118	0.620968	0.486486	0.43614	0.493307	0.485961
Support vector machine	85	0.50519	0.383639	0.566745	0.426282	0.37613	0.444199	0.392211	0.582524	0.631579	0.552632	0.619048	0.490224	0.440999	0.498198	0.489504
Support vector machine	90	0.505338	0.385816	0.551887	0.425197	0.378676	0.440825	0.402282	0.565947	0.630542	0.559356	0.607143	0.488787	0.439103	0.495728	0.486846
Support vector machine	95	0.485246	0.384724	0.556213	0.433657	0.38961	0.442765	0.39886	0.565854	0.631841	0.552	0.625498	0.490224	0.440885	0.496933	0.488827
Support vector machine	100	0.494983	0.392045	0.557807	0.427215	0.383613	0.453763	0.403458	0.572816	0.62716	0.556	0.623016	0.493099	0.444112	0.499262	0.491708
Support vector machine	105	0.508475	0.37931	0.553699	0.44691	0.356757	0.484232	0.463453	0.570732	0.646766	0.562814	0.622047	0.50345	0.454535	0.508654	0.498124
Support vector machine	110	0.494915	0.380142	0.554642	0.451104	0.362989	0.485219	0.46875	0.564232	0.638404	0.559356	0.625	0.502875	0.453367	0.507705	0.498214
Support vector machine	115	0.508711	0.381636	0.56872	0.445483	0.386404	0.484484	0.480892	0.585608	0.658228	0.558233	0.636364	0.510926	0.462304	0.517706	0.506149
Support vector machine	120	0.496552	0.380544	0.569378	0.445141	0.382826	0.478128	0.468019	0.578554	0.666667	0.563437	0.632411	0.508626	0.460168	0.514696	0.504147
Support vector machine	125	0.501718	0.388571	0.562574	0.445483	0.384201	0.473738	0.470588	0.579208	0.658163	0.562313	0.626223	0.507476	0.458941	0.513889	0.503227
Support vector machine	130	0.489933	0.381223	0.569067	0.451817	0.378182	0.489879	0.478873	0.599509	0.64467	0.559031	0.632411	0.510638	0.462174	0.515872	0.506048
Support vector machine	135	0.515679	0.377841	0.578454	0.451411	0.378947	0.483607	0.468553	0.588808	0.639175	0.563323	0.625743	0.509488	0.460583	0.515595	0.505323
Support vector machine	140	0.517007	0.381766	0.577465	0.453416	0.385586	0.487854	0.472441	0.591133	0.638743	0.564516	0.628458	0.512076	0.463553	0.518035	0.507825
Support vector machine	145	0.519031	0.384068	0.589744	0.453005	0.411658	0.473361	0.464899	0.607843	0.656489	0.572874	0.645418	0.517826	0.47011	0.525308	0.514147
Support vector machine	150	0.564286	0.390382	0.592334	0.464455	0.434326	0.496	0.483412	0.605459	0.671835	0.565306	0.650699	0.52789	0.480676	0.538045	0.523809
Support vector machine	155	0.560284	0.385816	0.6	0.464678	0.421603	0.494516	0.483307	0.600509	0.659847	0.566191	0.656	0.526452	0.479105	0.535705	0.522366
Support vector machine	160	0.543554	0.378378	0.6021	0.454121	0.428319	0.490982	0.491228	0.606516	0.687339	0.568251	0.662675	0.52789	0.480874	0.537588	0.52336
Support vector machine	165	0.539249	0.383523	0.594406	0.455975	0.417266	0.489879	0.48189	0.602469	0.695652	0.566229	0.650699	0.525014	0.477901	0.534294	0.520416
Support vector machine	170	0.537415	0.384615	0.59883	0.453125	0.401421	0.492958	0.491228	0.614251	0.700767	0.563008	0.653307	0.525877	0.478839	0.535539	0.5213
Support vector machine	175	0.560284	0.379458	0.602326	0.450704	0.424028	0.501984	0.486312	0.60199	0.681704	0.571138	0.651822	0.528465	0.481381	0.537432	0.523618
Support vector machine	180	0.553191	0.381766	0.596737	0.449686	0.426808	0.505906	0.491909	0.611111	0.690176	0.569106	0.648	0.529327	0.482247	0.538581	0.52447
Support vector machine	185	0.553957	0.376605	0.595349	0.447167	0.419355	0.496063	0.490939	0.604534	0.707692	0.568569	0.65996	0.527602	0.48009	0.538199	0.522516
Support vector machine	190	0.559441	0.375358	0.611046	0.454121	0.43088	0.501463	0.499168	0.621212	0.693267	0.570281	0.669323	0.534215	0.487754	0.544142	0.528776
Support vector machine	195	0.537931	0.379603	0.602804	0.457944	0.43617	0.503984	0.496732	0.620347	0.687023	0.569138	0.651639	0.53134	0.484446	0.540301	0.526792
Support vector machine	200	0.55516	0.381636	0.606768	0.451713	0.416813	0.51378	0.492659	0.613065	0.691729	0.573158	0.659878	0.532777	0.486153	0.541487	0.527925
Support vector machine	205	0.557971	0.386364	0.604651	0.461538	0.425386	0.509091	0.502431	0.606061	0.695214	0.573441	0.662577	0.534503	0.487991	0.544066	0.529803
Support vector machine	210	0.577778	0.386364	0.604651	0.454268	0.427083	0.518812	0.502479	0.603015	0.693267	0.565923	0.669388	0.535365	0.488708	0.54573	0.530468
Support vector machine	215	0.576512	0.394886	0.600467	0.459418	0.430556	0.510891	0.501661	0.613861	0.713568	0.572874	0.657025	0.53709	0.490745	0.548338	0.532462
Support vector machine	220	0.552901	0.393723	0.593714	0.457496	0.439791	0.519174	0.508361	0.597015	0.707379	0.572008	0.648871	0.535653	0.489179	0.544585	0.530694
Support vector machine	225	0.569444	0.394886	0.586449	0.466463	0.431304	0.529121	0.512648	0.6	0.700508	0.575758	0.652977	0.537953	0.49165	0.547233	0.532495
Support vector machine	230	0.589552	0.404526	0.590698	0.4613	0.443262	0.523311	0.511149	0.600496	0.69898	0.572004	0.650307	0.539103	0.492199	0.549599	0.534144
Support vector machine	235	0.603774	0.406206	0.591813	0.462963	0.452174	0.527831	0.512821	0.603491	0.707379	0.571429	0.646217	0.541691	0.495138	0.553282	0.536848
Support vector machine	240	0.574545	0.398305	0.596737	0.46519	0.445578	0.522317	0.52921	0.603491	0.702564	0.581633	0.654397	0.542266	0.495736	0.552179	0.537016
Support vector machine	245	0.59542	0.397183	0.611111	0.474097	0.463373	0.52891	0.53012	0.606516	0.697201	0.580777	0.653061	0.547729	0.501593	0.557979	0.542455
Support vector machine	250	0.588679	0.393768	0.608997	0.470958	0.470187	0.523719	0.520548	0.615	0.704082	0.574642	0.646091	0.545141	0.498807	0.556061	0.540157
Support vector machine	255	0.603774	0.397743	0.61361	0.472843	0.456559	0.529801	0.533333	0.615	0.70229	0.578732	0.646217	0.548304	0.502244	0.559082	0.54281
Support vector machine	260	0.628352	0.401697	0.604383	0.475279	0.4494	0.52891	0.530405	0.605911	0.692308	0.574642	0.644898	0.546003	0.499759	0.557835	0.54031
Support vector machine	265	0.628352	0.400568	0.604167	0.478331	0.449827	0.52671	0.52901	0.603491	0.704082	0.574899	0.650407	0.546866	0.500702	0.559077	0.540876
Support vector machine	270	0.620155	0.394326	0.608796	0.479233	0.466216	0.528015	0.519393	0.606965	0.69898	0.572885	0.64898	0.546578	0.500465	0.55854	0.541124
Support vector machine	275	0.635659	0.394922	0.604167	0.477093	0.458333	0.522402	0.518519	0.610422	0.70202	0.568528	0.654397	0.545141	0.498852	0.558769	0.539513
Support vector machine	280	0.61597	0.397727	0.60373	0.481013	0.467577	0.522317	0.527397	0.617647	0.708861	0.565041	0.658487	0.547154	0.501218	0.560524	0.541583
Support vector machine	285	0.623077	0.398293	0.594907	0.470032	0.45993	0.521167	0.520548	0.61194	0.716792	0.568528	0.663934	0.545141	0.49888	0.559013	0.539379
Support vector machine	290	0.643411	0.40225	0.606407	0.474097	0.476357	0.529689	0.519031	0.628713	0.718593	0.562372	0.658436	0.550316	0.504275	0.565396	0.54504
Support vector machine	295	0.638132	0.401685	0.599078	0.473016	0.460457	0.529963	0.522648	0.618454	0.718204	0.570265	0.65587	0.548591	0.502321	0.562525	0.542669
Support vector machine	300	0.633205	0.400564	0.602771	0.484375	0.456942	0.529851	0.524648	0.616915	0.718593	0.563265	0.657201	0.548591	0.502398	0.562575	0.542679
Support vector machine	305	0.669291	0.409027	0.604598	0.470968	0.456261	0.534196	0.53169	0.613861	0.72	0.569388	0.654321	0.551466	0.505362	0.566691	0.545569
Support vector machine	310	0.672	0.40678	0.607102	0.478331	0.462609	0.544131	0.536673	0.610422	0.715365	0.571429	0.658487	0.554917	0.509049	0.569393	0.548556
Support vector machine	315	0.672065	0.405674	0.609589	0.47619	0.464471	0.541284	0.533095	0.606516	0.72818	0.56765	0.654397	0.554054	0.50813	0.56901	0.54776
Support vector machine	320	0.656126	0.402837	0.599542	0.481132	0.456942	0.542125	0.538182	0.604878	0.728643	0.569672	0.649087	0.552329	0.506252	0.566288	0.545383
Support vector machine	325	0.672065	0.401697	0.604119	0.480377	0.467354	0.543458	0.532609	0.609337	0.739796	0.567318	0.646341	0.553767	0.50771	0.569497	0.547404
Support vector machine	330	0.631179	0.398305	0.605714	0.497638	0.450355	0.544954	0.538182	0.629268	0.721805	0.569072	0.662602	0.555204	0.509546	0.568098	0.548144
Support vector machine	335	0.641509	0.401697	0.59633	0.479365	0.458333	0.544118	0.544118	0.608479	0.724051	0.564682	0.630952	0.550029	0.503697	0.563058	0.542992
Support vector machine	340	0.67451	0.396011	0.611684	0.477237	0.461274	0.540146	0.538462	0.608479	0.726343	0.564103	0.649299	0.552616	0.50658	0.567959	0.545872
Support vector machine	345	0.693227	0.392045	0.60274	0.475743	0.47323	0.542279	0.538462	0.625	0.721805	0.563467	0.657426	0.554342	0.508499	0.571402	0.547121
Support vector machine	350	0.671875	0.388652	0.61748	0.477987	0.461806	0.542279	0.534799	0.633166	0.724051	0.569072	0.657426	0.555492	0.509703	0.570781	0.548472
Support vector machine	355	0.688525	0.394886	0.614155	0.48074	0.453925	0.537175	0.53945	0.625	0.724051	0.567901	0.664047	0.554917	0.509082	0.571805	0.548269
Support vector machine	360	0.677291	0.392045	0.620455	0.478125	0.462867	0.53407	0.530387	0.613861	0.720403	0.572016	0.656	0.553767	0.507728	0.568865	0.54711
Support vector machine	365	0.682731	0.401697	0.609393	0.476636	0.469775	0.541781	0.536044	0.615764	0.720812	0.573183	0.645291	0.554917	0.508964	0.570282	0.548507
Support vector machine	370	0.674603	0.397743	0.611684	0.472613	0.478873	0.538108	0.546125	0.599509	0.722222	0.573183	0.642857	0.554342	0.508352	0.568866	0.547408
Support vector machine	375	0.696721	0.402266	0.608696	0.49375	0.476027	0.55292	0.563433	0.59	0.718204	0.570842	0.658683	0.56038	0.515034	0.575595	0.552707
Support vector machine	380	0.702479	0.397183	0.615034	0.488263	0.480138	0.547945	0.559701	0.596491	0.718593	0.572597	0.657371	0.560092	0.514499	0.575981	0.552652
Support vector machine	385	0.691057	0.396624	0.619048	0.481366	0.480409	0.549491	0.564007	0.599496	0.72	0.572016	0.65996	0.56038	0.514869	0.57577	0.553131
Support vector machine	390	0.696721	0.395512	0.614857	0.478261	0.467577	0.548656	0.557377	0.619647	0.725441	0.569659	0.656064	0.558654	0.513088	0.575434	0.55168
Support vector machine	395	0.702479	0.394922	0.617312	0.483077	0.473595	0.545791	0.555147	0.615	0.732824	0.575569	0.660079	0.560667	0.515342	0.5778	0.553632
Support vector machine	400	0.704453	0.39604	0.613636	0.487578	0.476027	0.546288	0.557621	0.599496	0.723618	0.576166	0.657426	0.560092	0.514705	0.576214	0.552504
Support vector machine	405	0.719008	0.390999	0.61521	0.485317	0.469178	0.542279	0.560748	0.606965	0.726817	0.575569	0.658683	0.559517	0.513871	0.577343	0.551926
Support vector machine	410	0.705394	0.396624	0.616972	0.480858	0.478485	0.538108	0.558659	0.605459	0.744304	0.578238	0.656189	0.56038	0.515018	0.578117	0.553358
Support vector machine	415	0.705394	0.397759	0.61959	0.486239	0.476684	0.539889	0.556586	0.606965	0.740554	0.577042	0.650888	0.560667	0.515223	0.577963	0.553667
Support vector machine	420	0.716049	0.394922	0.620455	0.482866	0.476522	0.53578	0.552486	0.603015	0.73183	0.578785	0.660079	0.560092	0.514657	0.577526	0.552777
Support vector machine	425	0.716049	0.394366	0.628702	0.485981	0.49827	0.543458	0.558226	0.609572	0.735	0.580844	0.664016	0.565842	0.521081	0.583135	0.55856
Support vector machine	430	0.718367	0.39548	0.618885	0.49226	0.477663	0.545288	0.557798	0.609572	0.743003	0.576446	0.66	0.563255	0.518247	0.581342	0.555837
Support vector machine	435	0.709677	0.397163	0.620612	0.485981	0.4811	0.541326	0.557196	0.620865	0.742268	0.573787	0.664016	0.562967	0.517882	0.581272	0.55596
Support vector machine	440	0.717742	0.400564	0.615558	0.491393	0.471601	0.545123	0.554128	0.617722	0.742857	0.575569	0.666667	0.563255	0.518064	0.58172	0.556145
Support vector machine	445	0.721992	0.403385	0.620922	0.488336	0.467128	0.544627	0.555147	0.624365	0.74359	0.56701	0.664	0.56268	0.517335	0.581864	0.555973
Support vector machine	450	0.718367	0.40225	0.619369	0.490625	0.459413	0.537341	0.551471	0.624365	0.742857	0.569373	0.665331	0.560667	0.515016	0.580069	0.554145
Support vector machine	455	0.72428	0.403955	0.621315	0.4875	0.47099	0.538672	0.555147	0.618926	0.744186	0.572895	0.665339	0.56268	0.51742	0.582109	0.55618
Support vector machine	460	0.714859	0.397743	0.624857	0.492212	0.463918	0.539799	0.552486	0.618926	0.742424	0.569373	0.670659	0.562105	0.516966	0.58066	0.555079
Support vector machine	465	0.717742	0.398305	0.624714	0.4875	0.466552	0.538182	0.556169	0.616162	0.746803	0.568486	0.665339	0.56153	0.516336	0.580541	0.554621
Support vector machine	470	0.718367	0.39548	0.632653	0.493023	0.464957	0.547748	0.577947	0.620513	0.743003	0.574074	0.668	0.566705	0.521839	0.58507	0.559235
Support vector machine	475	0.718367	0.396601	0.628118	0.493023	0.476027	0.540589	0.570881	0.611111	0.742268	0.571723	0.670683	0.564692	0.519566	0.583581	0.557565
Support vector machine	480	0.716049	0.397743	0.633371	0.491499	0.469983	0.542495	0.571429	0.628141	0.746803	0.576132	0.674651	0.56728	0.522443	0.586209	0.560275
Support vector machine	485	0.715447	0.391489	0.633257	0.500773	0.463668	0.549509	0.583493	0.643216	0.74359	0.568769	0.673267	0.568718	0.524233	0.587862	0.56092
Support vector machine	490	0.729508	0.389831	0.638106	0.50625	0.466552	0.55036	0.593156	0.643216	0.74359	0.566701	0.670659	0.57073	0.526253	0.590721	0.562682
Support vector machine	495	0.729508	0.389831	0.635851	0.50234	0.467354	0.550045	0.595825	0.639798	0.737113	0.56701	0.667992	0.56958	0.524957	0.589334	0.561525
Support vector machine	500	0.73251	0.389831	0.633596	0.490683	0.471601	0.548561	0.59542	0.638191	0.751918	0.565217	0.669323	0.569005	0.524324	0.589714	0.561018
Support vector machine	505	0.726531	0.392102	0.628378	0.497653	0.472222	0.548879	0.591603	0.630273	0.751918	0.570248	0.674699	0.56958	0.524918	0.5895	0.561381
Support vector machine	510	0.72428	0.398317	0.62585	0.500778	0.474048	0.551167	0.59387	0.621027	0.757732	0.571132	0.670659	0.570155	0.525535	0.589896	0.562234
Support vector machine	515	0.742616	0.391608	0.634312	0.500778	0.468376	0.549195	0.583493	0.620347	0.749354	0.568465	0.676056	0.568718	0.523706	0.589509	0.561181
Support vector machine	520	0.727273	0.392655	0.629545	0.508744	0.477002	0.546099	0.583969	0.630542	0.751958	0.57764	0.66004	0.569868	0.525257	0.589588	0.562081
Support vector machine	525	0.73251	0.394922	0.622727	0.502355	0.48547	0.548214	0.583969	0.637255	0.759162	0.573209	0.661386	0.570155	0.525613	0.591016	0.562438
Support vector machine	530	0.74477	0.394366	0.625142	0.497608	0.471186	0.552398	0.597701	0.624079	0.751323	0.577915	0.657426	0.569868	0.525055	0.590356	0.56185
Support vector machine	535	0.743802	0.391489	0.629087	0.49921	0.475382	0.549333	0.592734	0.634146	0.761394	0.573499	0.66004	0.570443	0.525816	0.591829	0.562541
Support vector machine	540	0.740741	0.392102	0.631461	0.495238	0.477157	0.545778	0.590038	0.635468	0.762667	0.575286	0.661355	0.570155	0.525355	0.591572	0.562565
Support vector machine	545	0.738589	0.391549	0.629672	0.503185	0.476351	0.545778	0.593156	0.635697	0.759358	0.57764	0.657371	0.570443	0.525744	0.591668	0.562778
Support vector machine	550	0.741667	0.388732	0.631461	0.497608	0.483816	0.548501	0.597303	0.629268	0.761905	0.571726	0.661323	0.57073	0.525935	0.592119	0.562741
Support vector machine	555	0.73029	0.395512	0.625989	0.500797	0.474403	0.550133	0.598095	0.640394	0.746032	0.574093	0.656064	0.569868	0.525022	0.590164	0.562187
Support vector machine	560	0.738589	0.391608	0.625282	0.496835	0.477663	0.548673	0.594595	0.626866	0.755906	0.571429	0.656064	0.56843	0.523321	0.58941	0.560578
Support vector machine	565	0.739496	0.389356	0.629921	0.496051	0.472603	0.542882	0.59501	0.63	0.751323	0.571429	0.653386	0.566993	0.521666	0.588314	0.55945
Support vector machine	570	0.742616	0.389356	0.625989	0.503165	0.478485	0.549645	0.592308	0.638614	0.755208	0.572314	0.66004	0.570155	0.525287	0.591613	0.562178
Support vector machine	575	0.748936	0.385373	0.628249	0.5	0.479452	0.54902	0.580153	0.623762	0.746114	0.570838	0.661355	0.567568	0.522499	0.588477	0.559597
Support vector machine	580	0.748936	0.382022	0.624146	0.511774	0.481229	0.550312	0.59387	0.62716	0.755208	0.573196	0.65873	0.569868	0.52512	0.591508	0.561384
Support vector machine	585	0.718367	0.381487	0.625	0.512579	0.472603	0.549645	0.590734	0.618454	0.75	0.574689	0.66004	0.567568	0.522575	0.586691	0.559029
Support vector machine	590	0.751055	0.389281	0.628831	0.511041	0.478485	0.551542	0.59387	0.617284	0.753927	0.57438	0.661355	0.571018	0.526462	0.591914	0.562679
Support vector machine	595	0.738589	0.383099	0.633143	0.516535	0.494845	0.550622	0.587786	0.625616	0.765625	0.57732	0.664016	0.573606	0.529493	0.594291	0.565146
Support vector machine	600	0.734694	0.385269	0.632911	0.503962	0.499139	0.548018	0.582375	0.640199	0.760925	0.581179	0.65748	0.57303	0.529114	0.593287	0.564802
Support vector machine	605	0.752066	0.392707	0.626866	0.515103	0.491409	0.54641	0.599222	0.630273	0.772021	0.583851	0.65748	0.575043	0.531043	0.597037	0.566748
Support vector machine	610	0.751055	0.385915	0.63061	0.512821	0.489796	0.545136	0.6	0.632353	0.762402	0.585315	0.656189	0.573893	0.529807	0.595599	0.565552
Support vector machine	615	0.755187	0.392102	0.627854	0.507223	0.48537	0.551845	0.596558	0.619512	0.772846	0.582383	0.658777	0.574181	0.530128	0.595423	0.565549
Support vector machine	620	0.759494	0.385269	0.629758	0.512579	0.497427	0.546737	0.58891	0.622871	0.774026	0.582988	0.654902	0.573893	0.530052	0.595905	0.565374
Support vector machine	625	0.769231	0.389281	0.632911	0.510301	0.496599	0.554667	0.579048	0.632603	0.756477	0.584711	0.654902	0.575043	0.531171	0.59643	0.566929
Support vector machine	630	0.761506	0.385373	0.632065	0.509494	0.501706	0.552702	0.590476	0.635697	0.770833	0.583593	0.657534	0.576193	0.532518	0.598271	0.567763
Support vector machine	635	0.769874	0.393258	0.634593	0.504039	0.508532	0.546889	0.586873	0.627451	0.768041	0.583593	0.656189	0.575906	0.531991	0.598121	0.567916
Support vector machine	640	0.766667	0.389902	0.633143	0.498382	0.501706	0.552265	0.588008	0.641975	0.760417	0.584456	0.661386	0.575906	0.531901	0.598028	0.567922
Support vector machine	645	0.769874	0.393812	0.641553	0.501608	0.506803	0.548135	0.590551	0.63747	0.760417	0.582726	0.656064	0.576768	0.532848	0.599001	0.569185
Support vector machine	650	0.764706	0.393812	0.633143	0.504039	0.511864	0.551965	0.589844	0.640964	0.754522	0.583942	0.665347	0.577631	0.533861	0.599468	0.569697
Support vector machine	655	0.761506	0.391061	0.637088	0.504792	0.517123	0.552331	0.596899	0.633094	0.765625	0.583942	0.653307	0.577918	0.534039	0.599706	0.569935
Support vector machine	660	0.748971	0.391061	0.635747	0.503226	0.511149	0.557692	0.595661	0.628019	0.766839	0.583333	0.649299	0.577056	0.53295	0.597363	0.568752
Support vector machine	665	0.748971	0.393812	0.63242	0.512821	0.510274	0.54833	0.590734	0.63285	0.756477	0.583333	0.653386	0.575906	0.532017	0.596673	0.567889
Support vector machine	670	0.748971	0.394366	0.637911	0.512077	0.512909	0.549088	0.588008	0.634146	0.762402	0.582463	0.662675	0.577631	0.533902	0.598638	0.56981
Support vector machine	675	0.743802	0.39604	0.635747	0.507937	0.508651	0.550347	0.590291	0.641975	0.759162	0.58125	0.658683	0.576768	0.532967	0.597626	0.569108
Support vector machine	680	0.756303	0.392102	0.636467	0.504762	0.511073	0.551965	0.590291	0.631068	0.766404	0.585774	0.66	0.577343	0.533513	0.598746	0.569505
Support vector machine	685	0.752066	0.393855	0.633596	0.517685	0.5	0.551664	0.590291	0.642686	0.778947	0.575916	0.652	0.576768	0.532648	0.598973	0.568786
Support vector machine	690	0.764706	0.40056	0.637188	0.51634	0.496622	0.551003	0.599613	0.649038	0.759162	0.579498	0.656	0.578493	0.534642	0.600885	0.570866
Support vector machine	695	0.752066	0.4	0.635535	0.511327	0.501695	0.547054	0.601533	0.652174	0.763636	0.581856	0.654691	0.578206	0.534582	0.600142	0.570456
Support vector machine	700	0.756303	0.393211	0.635028	0.508857	0.497445	0.546875	0.594488	0.63747	0.768831	0.578288	0.650794	0.575043	0.530886	0.597054	0.56705
Support vector machine	705	0.775862	0.392045	0.635135	0.506452	0.507719	0.544983	0.596078	0.644068	0.778068	0.582121	0.649505	0.577343	0.533447	0.601094	0.569321
Support vector machine	710	0.784141	0.397163	0.635955	0.508857	0.513605	0.550649	0.60039	0.645631	0.772846	0.582463	0.646825	0.579643	0.535965	0.603502	0.571852
Support vector machine	715	0.780702	0.398293	0.632402	0.508914	0.507614	0.557006	0.598058	0.640587	0.764858	0.584551	0.650794	0.579643	0.535963	0.602162	0.571433
Support vector machine	720	0.765957	0.397743	0.635347	0.508914	0.510204	0.55818	0.595745	0.650367	0.772846	0.5842	0.649299	0.580506	0.536817	0.602618	0.572505
Support vector machine	725	0.759494	0.4	0.632287	0.508857	0.51801	0.556629	0.601156	0.642336	0.761658	0.579167	0.646586	0.579068	0.53529	0.600562	0.571044
Support vector machine	730	0.761506	0.402282	0.637288	0.508039	0.516129	0.553926	0.60274	0.638821	0.778068	0.582726	0.641283	0.580219	0.536873	0.602073	0.572342
Support vector machine	735	0.756303	0.403983	0.632883	0.508091	0.509338	0.555556	0.60039	0.635922	0.766404	0.581516	0.641283	0.578206	0.534469	0.599242	0.57036
Support vector machine	740	0.765957	0.40113	0.633484	0.507987	0.511864	0.568905	0.603482	0.647343	0.757895	0.584711	0.657371	0.582519	0.539223	0.603648	0.574395
Support vector machine	745	0.770563	0.40113	0.628118	0.516129	0.510135	0.567923	0.608527	0.658654	0.763158	0.583593	0.654832	0.583381	0.540195	0.605706	0.575098
Support vector machine	750	0.779221	0.404526	0.631937	0.515298	0.510274	0.564192	0.613592	0.658654	0.766404	0.586777	0.657426	0.585106	0.542142	0.608027	0.576895
Support vector machine	755	0.787611	0.403955	0.631342	0.508143	0.517766	0.565217	0.618677	0.661871	0.761155	0.582383	0.648111	0.584244	0.541011	0.607839	0.576199
Support vector machine	760	0.773913	0.4	0.619209	0.508091	0.511945	0.560699	0.616279	0.668269	0.751295	0.579111	0.645418	0.579931	0.536361	0.603112	0.571513
Support vector machine	765	0.784483	0.410112	0.622877	0.511327	0.511864	0.567616	0.611538	0.665083	0.751295	0.584456	0.649505	0.583669	0.540445	0.606378	0.575531
Support vector machine	770	0.781116	0.409537	0.61975	0.515298	0.512733	0.574468	0.613592	0.665072	0.753247	0.581781	0.646943	0.584244	0.541068	0.606685	0.575909
Support vector machine	775	0.8	0.41573	0.621868	0.513732	0.52027	0.571429	0.608031	0.663484	0.746803	0.582383	0.646943	0.585106	0.542175	0.608243	0.577119
Support vector machine	780	0.798246	0.413986	0.62202	0.5152	0.515254	0.57041	0.611538	0.658711	0.750643	0.580042	0.645545	0.583956	0.540741	0.607418	0.576046
Support vector machine	785	0.801762	0.414566	0.625	0.516854	0.518395	0.568627	0.618042	0.661871	0.747423	0.580645	0.649505	0.585394	0.542371	0.609335	0.577607
Support vector machine	790	0.798246	0.411268	0.623874	0.5152	0.513423	0.566845	0.616858	0.658596	0.747423	0.579771	0.649505	0.583669	0.540458	0.607364	0.575647
Support vector machine	795	0.798246	0.408964	0.625989	0.515298	0.524207	0.566607	0.618677	0.657074	0.753247	0.582121	0.649505	0.585106	0.541889	0.609085	0.577144
Support vector machine	800	0.801762	0.406685	0.628959	0.523026	0.519868	0.570416	0.622824	0.660287	0.75	0.588113	0.65748	0.587982	0.545015	0.611766	0.579724
Support vector machine	805	0.791304	0.416089	0.627407	0.527005	0.523179	0.571173	0.62069	0.660287	0.751958	0.586027	0.65748	0.588844	0.545989	0.612054	0.581
Support vector machine	810	0.7897	0.414465	0.629797	0.527183	0.509934	0.571939	0.619503	0.660287	0.750656	0.588727	0.65748	0.588269	0.545369	0.610879	0.580229
Support vector machine	815	0.7897	0.413889	0.634921	0.528363	0.53	0.569643	0.618042	0.660241	0.752632	0.5919	0.653465	0.590282	0.547646	0.612981	0.58257
Support vector machine	820	0.779221	0.415042	0.632653	0.52496	0.525963	0.569902	0.615385	0.657005	0.753927	0.58897	0.658777	0.588844	0.546103	0.611073	0.581215
Support vector machine	825	0.786026	0.407252	0.637088	0.525641	0.523888	0.568627	0.61657	0.668269	0.754617	0.588113	0.665347	0.589419	0.546775	0.612858	0.581799
Support vector machine	830	0.789474	0.408333	0.635641	0.524272	0.529801	0.570919	0.610365	0.665072	0.752632	0.587747	0.657371	0.588844	0.545994	0.611966	0.581288
Support vector machine	835	0.784141	0.405517	0.634202	0.520458	0.521452	0.573451	0.618395	0.650831	0.754617	0.58897	0.653386	0.587119	0.543788	0.609584	0.579321
Support vector machine	840	0.79476	0.401107	0.636986	0.528	0.523026	0.57754	0.621094	0.647619	0.751323	0.585417	0.656064	0.588269	0.545303	0.611176	0.580168
Support vector machine	845	0.79476	0.401107	0.635641	0.522581	0.516447	0.577578	0.612717	0.661939	0.759894	0.589583	0.653307	0.588269	0.545266	0.611414	0.580221
Support vector machine	850	0.787611	0.396149	0.632653	0.52443	0.518152	0.579556	0.611219	0.663507	0.760638	0.58897	0.652	0.587407	0.544105	0.610444	0.579303
Support vector machine	855	0.79646	0.405517	0.632054	0.530081	0.513158	0.57754	0.6139	0.661905	0.753316	0.5875	0.657315	0.588269	0.54508	0.611704	0.580449
Support vector machine	860	0.8125	0.401662	0.628959	0.536349	0.514851	0.576029	0.607692	0.650831	0.752632	0.588358	0.66	0.587694	0.544563	0.611806	0.579516
Support vector machine	865	0.789474	0.397775	0.628831	0.533118	0.509868	0.576029	0.616858	0.665083	0.756614	0.591051	0.654691	0.587694	0.544731	0.610854	0.579218
Support vector machine	870	0.792952	0.401107	0.629797	0.529032	0.518272	0.58296	0.615385	0.661905	0.759894	0.591051	0.66004	0.589994	0.547128	0.612945	0.581557
Support vector machine	875	0.803571	0.409904	0.629921	0.528548	0.528736	0.589286	0.615087	0.655502	0.755906	0.585162	0.658683	0.591432	0.54854	0.614573	0.583409
Support vector machine	880	0.810811	0.409341	0.635135	0.533552	0.534884	0.583929	0.617476	0.644706	0.753927	0.586889	0.657371	0.592007	0.549131	0.615274	0.583948
Support vector machine	885	0.792952	0.40884	0.637188	0.538336	0.533113	0.5874	0.622047	0.663529	0.755906	0.587137	0.658683	0.594307	0.551873	0.61683	0.586086
Support vector machine	890	0.803571	0.406639	0.634091	0.539837	0.54	0.58636	0.622309	0.660422	0.755906	0.589212	0.661355	0.594882	0.552593	0.618155	0.586478
Support vector machine	895	0.8	0.404432	0.631342	0.537459	0.526667	0.585323	0.625	0.657143	0.761905	0.591286	0.664016	0.593445	0.5509	0.616779	0.584857
Support vector machine	900	0.798246	0.403873	0.629797	0.535073	0.522613	0.585841	0.623782	0.652381	0.763926	0.589212	0.661386	0.592007	0.549309	0.615103	0.583286
Support vector machine	905	0.784483	0.404993	0.631937	0.539837	0.522463	0.588028	0.629921	0.652278	0.770053	0.591051	0.65748	0.593445	0.551024	0.615684	0.584648
Support vector machine	910	0.798246	0.406639	0.638009	0.535714	0.53068	0.586055	0.633858	0.660241	0.770053	0.586528	0.658777	0.594882	0.552512	0.618618	0.586539
Support vector machine	915	0.80531	0.40884	0.637387	0.532468	0.531353	0.582817	0.628684	0.655422	0.764706	0.586528	0.662698	0.593732	0.55111	0.617837	0.585727
Support vector machine	920	0.801762	0.413793	0.638009	0.535073	0.528736	0.588859	0.634051	0.650602	0.764706	0.587137	0.664016	0.595457	0.5531	0.618795	0.587408
Support vector machine	925	0.80531	0.411602	0.635028	0.533552	0.543657	0.582234	0.623274	0.66506	0.770053	0.587992	0.662698	0.595457	0.553065	0.620042	0.587674
Support vector machine	930	0.810573	0.415512	0.636364	0.541329	0.543046	0.585538	0.622047	0.663462	0.770053	0.587024	0.664016	0.597182	0.555141	0.621724	0.589396
Support vector machine	935	0.817778	0.411602	0.639548	0.530744	0.537954	0.582076	0.619883	0.665083	0.758065	0.587747	0.669323	0.59517	0.552795	0.619982	0.587569
Support vector machine	940	0.814159	0.407713	0.640361	0.527005	0.535774	0.58636	0.626459	0.668258	0.752	0.587137	0.662698	0.594882	0.552411	0.618902	0.586833
Support vector machine	945	0.821429	0.410541	0.639548	0.535714	0.534653	0.584588	0.630137	0.663507	0.761394	0.585062	0.669307	0.59632	0.554137	0.621444	0.588267
Support vector machine	950	0.821429	0.411111	0.638826	0.536825	0.537068	0.587611	0.634051	0.668246	0.761905	0.587747	0.670635	0.598332	0.556421	0.623223	0.589971
Support vector machine	955	0.839286	0.409471	0.644796	0.537459	0.540984	0.582456	0.631164	0.654028	0.764706	0.585417	0.66004	0.596895	0.554867	0.62271	0.588771
Support vector machine	960	0.824561	0.412742	0.640997	0.541599	0.540098	0.584507	0.633663	0.660333	0.768	0.585417	0.661355	0.597757	0.555758	0.623025	0.589637
Support vector machine	965	0.826087	0.410615	0.638732	0.538088	0.541872	0.582968	0.633663	0.649165	0.763926	0.586889	0.66	0.59632	0.554338	0.621091	0.587861
Support vector machine	970	0.826087	0.415621	0.634202	0.525974	0.543947	0.577933	0.628458	0.660377	0.763926	0.586387	0.656064	0.594595	0.55243	0.619907	0.586581
Support vector machine	975	0.822511	0.420028	0.637911	0.533118	0.545752	0.579225	0.635108	0.661939	0.77628	0.584293	0.657371	0.597182	0.555286	0.623049	0.589497
Support vector machine	980	0.833333	0.41841	0.633257	0.53268	0.537705	0.581722	0.628458	0.651054	0.768817	0.585417	0.653543	0.594882	0.552739	0.6204	0.58689
Support vector machine	985	0.837004	0.412256	0.637088	0.530081	0.542763	0.580645	0.634731	0.655582	0.770889	0.591286	0.657426	0.596607	0.554585	0.622705	0.588542
Support vector machine	990	0.833333	0.412256	0.64	0.529221	0.539735	0.576687	0.629703	0.669789	0.775068	0.588235	0.650794	0.595745	0.553682	0.622256	0.587972
Support vector machine	995	0.818966	0.417704	0.633979	0.536585	0.546667	0.57367	0.636	0.665094	0.773842	0.589452	0.654762	0.59632	0.554179	0.622429	0.588715
Support vector machine	1000	0.837004	0.409471	0.637088	0.540717	0.537068	0.574154	0.637275	0.654118	0.781421	0.588358	0.652174	0.595457	0.553276	0.622622	0.587421
Support vector machine	1005	0.833333	0.412655	0.63854	0.539837	0.536184	0.58087	0.643725	0.65566	0.780488	0.586027	0.657426	0.597182	0.555007	0.624068	0.589254
Support vector machine	1010	0.833333	0.414365	0.640091	0.538961	0.531148	0.584133	0.64257	0.64455	0.775956	0.586279	0.653465	0.59632	0.554094	0.622259	0.588379
Support vector machine	1015	0.833333	0.413793	0.637813	0.541872	0.533552	0.579634	0.643863	0.63981	0.772973	0.586889	0.664032	0.59632	0.554068	0.622506	0.588239
Support vector machine	1020	0.818966	0.412742	0.641084	0.534426	0.546358	0.579585	0.645161	0.637681	0.772973	0.58897	0.661386	0.596895	0.554728	0.621757	0.588688
Support vector machine	1025	0.833333	0.405556	0.643341	0.53268	0.55058	0.579358	0.638554	0.639423	0.772973	0.592746	0.661386	0.597182	0.555062	0.622721	0.588796
Support vector machine	1030	0.818966	0.412256	0.640271	0.526316	0.549669	0.585281	0.647887	0.644391	0.772973	0.593977	0.667984	0.599195	0.557435	0.623634	0.590649
Support vector machine	1035	0.833333	0.409471	0.637288	0.530278	0.549669	0.583116	0.645291	0.652278	0.780749	0.591286	0.662722	0.598907	0.557089	0.625044	0.590284
Support vector machine	1040	0.840708	0.408901	0.637288	0.531353	0.546053	0.583045	0.641129	0.647619	0.789189	0.591286	0.660079	0.598332	0.55635	0.62515	0.589862
Support vector machine	1045	0.813853	0.416552	0.637288	0.527869	0.551155	0.58669	0.638723	0.640964	0.788204	0.592516	0.664032	0.598907	0.556934	0.62344	0.590699
Support vector machine	1050	0.820961	0.408901	0.638106	0.531148	0.55058	0.583624	0.641283	0.63789	0.782842	0.592746	0.664032	0.598045	0.556057	0.622919	0.589387
Support vector machine	1055	0.824561	0.409471	0.631937	0.528363	0.54	0.58885	0.646586	0.649038	0.777778	0.594819	0.661386	0.598045	0.556178	0.622981	0.589119
Support vector machine	1060	0.829694	0.410042	0.626697	0.524116	0.539735	0.584723	0.646586	0.653938	0.784	0.593588	0.653386	0.59632	0.55422	0.62241	0.587588
Support vector machine	1065	0.829694	0.411683	0.628507	0.52818	0.542429	0.587108	0.647887	0.647482	0.788204	0.591051	0.653307	0.597182	0.55506	0.62323	0.588498
Support vector machine	1070	0.817391	0.411683	0.629921	0.52496	0.543333	0.589161	0.651911	0.640964	0.781915	0.586528	0.652	0.596032	0.553797	0.620888	0.587246
Support vector machine	1075	0.837004	0.410615	0.637288	0.520767	0.545455	0.588646	0.657201	0.658654	0.787234	0.59152	0.66	0.600058	0.558402	0.626762	0.591462
Support vector machine	1080	0.829694	0.413408	0.630752	0.522436	0.542429	0.588133	0.645161	0.650602	0.784946	0.590062	0.664	0.597757	0.555755	0.623784	0.589271
Support vector machine	1085	0.815789	0.417704	0.634312	0.529887	0.542714	0.587826	0.653144	0.652278	0.784946	0.588601	0.679842	0.600345	0.558538	0.626095	0.592095
Support vector machine	1090	0.824561	0.415406	0.631937	0.529887	0.528239	0.584939	0.647887	0.655422	0.788204	0.589823	0.678501	0.598332	0.556242	0.624982	0.590137
Support vector machine	1095	0.831858	0.413793	0.634421	0.533981	0.533333	0.584133	0.649087	0.653753	0.788204	0.588601	0.674556	0.598907	0.556802	0.625975	0.590647
Support vector machine	1100	0.833333	0.412172	0.635347	0.529695	0.526846	0.58762	0.650505	0.657005	0.786096	0.58897	0.670659	0.59862	0.556529	0.625295	0.590108
Support vector machine	1105	0.828194	0.416667	0.633819	0.531401	0.533773	0.588441	0.650602	0.652068	0.789333	0.592284	0.671968	0.600058	0.558232	0.626232	0.591632
Support vector machine	1110	0.826667	0.418283	0.638202	0.532468	0.534653	0.585664	0.651911	0.658596	0.776903	0.58897	0.666667	0.599482	0.55756	0.625362	0.591303
Support vector machine	1115	0.830357	0.411111	0.646465	0.532905	0.54	0.588338	0.651639	0.65534	0.781003	0.590674	0.673267	0.601495	0.559804	0.627373	0.593075
Support vector machine	1120	0.826667	0.418283	0.645669	0.5312	0.539735	0.589364	0.655738	0.653753	0.785146	0.589212	0.669323	0.601783	0.560098	0.627644	0.593765
Support vector machine	1125	0.839286	0.413793	0.644068	0.529032	0.533773	0.586597	0.651639	0.652068	0.785146	0.592133	0.670635	0.600345	0.558434	0.627106	0.592291
Support vector machine	1130	0.839286	0.414938	0.642697	0.536585	0.533773	0.584055	0.657084	0.64891	0.790451	0.5919	0.671968	0.601208	0.55938	0.628332	0.592957
Support vector machine	1135	0.834081	0.415406	0.643498	0.529221	0.542149	0.584348	0.653061	0.650602	0.78836	0.590198	0.674651	0.60092	0.558956	0.627779	0.592924
Support vector machine	1140	0.841629	0.414938	0.642697	0.523425	0.543657	0.584562	0.655738	0.650485	0.78836	0.588113	0.671937	0.600345	0.558434	0.627776	0.592339
Support vector machine	1145	0.834081	0.414835	0.64422	0.523274	0.543046	0.585876	0.657025	0.650485	0.78836	0.590437	0.674603	0.60092	0.558911	0.62784	0.593007
Support vector machine	1150	0.841629	0.41701	0.63892	0.522436	0.542763	0.588646	0.657025	0.64891	0.785146	0.590198	0.670611	0.600345	0.55826	0.627572	0.592487
Support vector machine	1155	0.835556	0.41701	0.63964	0.532905	0.538843	0.588441	0.659836	0.644068	0.781915	0.592284	0.673228	0.601208	0.559298	0.627611	0.593011
Support vector machine	1160	0.839286	0.412088	0.641975	0.533762	0.543657	0.586995	0.654397	0.642686	0.779841	0.592902	0.673267	0.60092	0.558943	0.627351	0.592595
Support vector machine	1165	0.843049	0.413223	0.642697	0.532051	0.546053	0.588235	0.654397	0.645933	0.774536	0.591432	0.673267	0.601208	0.559335	0.627716	0.59297
Support vector machine	1170	0.846847	0.416438	0.642697	0.537842	0.546053	0.58927	0.653061	0.650602	0.774536	0.591667	0.671937	0.602358	0.560498	0.629177	0.594321
Support vector machine	1175	0.846847	0.418605	0.639731	0.5376	0.546952	0.587719	0.659794	0.657005	0.773333	0.589583	0.671937	0.602358	0.560434	0.629919	0.594542
Support vector machine	1180	0.850679	0.421341	0.640538	0.531847	0.546952	0.59331	0.659794	0.653753	0.773333	0.591667	0.666667	0.602933	0.561048	0.629989	0.59516
Support vector machine	1185	0.850679	0.409904	0.641256	0.531847	0.545156	0.5869	0.658385	0.644068	0.768817	0.590814	0.665354	0.599482	0.557285	0.626653	0.591389
Support vector machine	1190	0.844037	0.419178	0.646532	0.543131	0.542484	0.589161	0.659751	0.668281	0.77748	0.594764	0.671906	0.604945	0.563294	0.632428	0.597395
Support vector machine	1195	0.849315	0.419178	0.64574	0.548077	0.544262	0.589676	0.659708	0.666667	0.780749	0.594369	0.671906	0.605808	0.564255	0.633604	0.598058
Support vector machine	1200	0.847926	0.423913	0.644295	0.540193	0.555372	0.589161	0.656965	0.671498	0.782152	0.593521	0.669307	0.606095	0.56444	0.634028	0.598727
Support vector machine	1205	0.844037	0.420054	0.649496	0.540193	0.549593	0.59207	0.655602	0.666667	0.767196	0.599165	0.667984	0.60552	0.563724	0.632005	0.598166
Support vector machine	1210	0.844037	0.426052	0.648045	0.545161	0.556837	0.59207	0.661088	0.657074	0.778947	0.59499	0.67319	0.607533	0.565972	0.634317	0.599977
Support vector machine	1215	0.845455	0.42449	0.652514	0.547504	0.563011	0.59469	0.658385	0.677804	0.778667	0.597077	0.675835	0.610696	0.569583	0.637767	0.603176
Support vector machine	1220	0.837838	0.42292	0.651059	0.550162	0.566722	0.592593	0.658385	0.666667	0.780749	0.596455	0.675835	0.609833	0.568644	0.636307	0.602057
Support vector machine	1225	0.853211	0.41791	0.645949	0.546341	0.565789	0.592593	0.662526	0.660241	0.785146	0.597701	0.677104	0.608971	0.567506	0.636774	0.600933
Support vector machine	1230	0.853211	0.421769	0.645161	0.546341	0.5625	0.592788	0.661157	0.660287	0.772487	0.598326	0.669291	0.607821	0.566308	0.634847	0.599933
Support vector machine	1235	0.857143	0.41791	0.647386	0.550162	0.566667	0.598411	0.659751	0.663484	0.772487	0.597917	0.670565	0.609546	0.568179	0.636535	0.601398
Support vector machine	1240	0.861111	0.424899	0.64588	0.548387	0.564274	0.594547	0.668058	0.660287	0.780105	0.594369	0.671906	0.609546	0.56815	0.63762	0.601736
Support vector machine	1245	0.857143	0.416327	0.648169	0.552846	0.553897	0.59051	0.669456	0.669856	0.777778	0.598753	0.665362	0.608396	0.566862	0.636372	0.600283
Support vector machine	1250	0.849315	0.421769	0.643094	0.550162	0.556667	0.591228	0.669456	0.666667	0.779841	0.59854	0.669307	0.608396	0.566839	0.636004	0.600407
Support vector machine	1255	0.857143	0.419048	0.641509	0.549839	0.560531	0.598065	0.666667	0.679426	0.793566	0.596674	0.677165	0.610983	0.569775	0.639967	0.602942
Support vector machine	1260	0.845455	0.419619	0.640625	0.550725	0.562914	0.592788	0.666667	0.677804	0.778667	0.600832	0.681102	0.610121	0.56893	0.637927	0.602085
Support vector machine	1265	0.857143	0.418478	0.64	0.5472	0.560935	0.593833	0.666667	0.677804	0.781915	0.596674	0.678501	0.609258	0.567853	0.638104	0.601287
Support vector machine	1270	0.845455	0.420765	0.645949	0.549839	0.557596	0.592788	0.665272	0.682353	0.788204	0.598753	0.678501	0.610696	0.56954	0.638679	0.602728
Support vector machine	1275	0.853211	0.416438	0.640089	0.545161	0.55	0.590909	0.666667	0.67619	0.782842	0.597917	0.677165	0.607533	0.566026	0.636054	0.599373
Support vector machine	1280	0.857143	0.419178	0.643729	0.544283	0.553691	0.591107	0.669456	0.66506	0.775726	0.596455	0.68616	0.608396	0.567068	0.636544	0.600205
Support vector machine	1285	0.861111	0.417582	0.646018	0.546926	0.556667	0.58762	0.668067	0.666667	0.783069	0.599165	0.684825	0.609258	0.568006	0.637974	0.601069
Support vector machine	1290	0.87037	0.41701	0.650549	0.546926	0.559464	0.589676	0.67086	0.666667	0.781915	0.597701	0.68616	0.610696	0.569508	0.639754	0.602432
Support vector machine	1295	0.87037	0.415869	0.647577	0.544571	0.557596	0.594216	0.669456	0.663507	0.772487	0.598953	0.681018	0.609546	0.568202	0.637784	0.601133
Support vector machine	1300	0.869159	0.413699	0.645374	0.549273	0.559464	0.589991	0.665272	0.663484	0.773684	0.599791	0.687379	0.609258	0.567905	0.63787	0.600804
Support vector machine	1305	0.87037	0.41701	0.636663	0.551053	0.561462	0.589161	0.669474	0.661871	0.776596	0.598326	0.690058	0.608971	0.567537	0.638368	0.600564
Support vector machine	1310	0.866359	0.422497	0.63956	0.546926	0.563333	0.587927	0.669474	0.660287	0.773333	0.596234	0.695146	0.609258	0.567885	0.63828	0.601159
Support vector machine	1315	0.863636	0.42033	0.642623	0.547812	0.56229	0.589161	0.669474	0.661905	0.773333	0.598953	0.701754	0.610696	0.569494	0.639206	0.60228
Support vector machine	1320	0.858447	0.419048	0.642544	0.546926	0.566164	0.588957	0.672304	0.655502	0.778667	0.601047	0.701754	0.610696	0.569327	0.639215	0.602459
Support vector machine	1325	0.866359	0.42449	0.640351	0.557536	0.560531	0.58927	0.672269	0.666667	0.769231	0.603376	0.70428	0.612421	0.571293	0.641305	0.604305
Support vector machine	1330	0.874419	0.421769	0.63956	0.555195	0.566667	0.589676	0.672269	0.666667	0.778667	0.60274	0.70793	0.613283	0.572281	0.643233	0.605087
Support vector machine	1335	0.876712	0.421196	0.64184	0.558824	0.565724	0.588957	0.676471	0.668258	0.784946	0.599369	0.705426	0.613859	0.572846	0.644338	0.60555
Support vector machine	1340	0.888889	0.421196	0.644031	0.555008	0.572848	0.586387	0.676471	0.663484	0.782842	0.599369	0.705653	0.613859	0.57282	0.645107	0.605783
Support vector machine	1345	0.87963	0.419048	0.643172	0.546042	0.574713	0.587204	0.675052	0.668258	0.780488	0.596417	0.70428	0.612133	0.570986	0.643118	0.604269
Support vector machine	1350	0.87156	0.420054	0.640884	0.552846	0.575207	0.590193	0.679325	0.666667	0.77957	0.598739	0.706796	0.613571	0.572559	0.643804	0.605426
Support vector machine	1355	0.878505	0.422764	0.641676	0.54902	0.564356	0.592528	0.676533	0.660287	0.772118	0.597046	0.705426	0.611846	0.570597	0.641842	0.603916
Support vector machine	1360	0.883721	0.421196	0.643094	0.546341	0.567657	0.591304	0.673729	0.653846	0.766756	0.599369	0.70793	0.611558	0.570347	0.641359	0.603571
Support vector machine	1365	0.880734	0.427027	0.645304	0.543974	0.570952	0.589565	0.670913	0.661871	0.774194	0.598739	0.702703	0.612421	0.571235	0.642361	0.604821
Support vector machine	1370	0.880734	0.427605	0.646865	0.543089	0.567613	0.590592	0.679406	0.669856	0.77628	0.599369	0.700193	0.613571	0.572492	0.643782	0.605935
Support vector machine	1375	0.884793	0.429348	0.641758	0.547812	0.563758	0.585789	0.675105	0.665049	0.772118	0.598111	0.700389	0.611558	0.57033	0.642185	0.604029
Support vector machine	1380	0.876712	0.423913	0.649835	0.548387	0.568562	0.586087	0.683652	0.666667	0.772118	0.593453	0.696325	0.612133	0.570989	0.642337	0.604364
Support vector machine	1385	0.880734	0.425474	0.646154	0.545161	0.558528	0.58885	0.679406	0.666667	0.77628	0.595565	0.698842	0.611558	0.570284	0.641969	0.603841
Support vector machine	1390	0.880734	0.430311	0.642464	0.546341	0.564706	0.590988	0.692144	0.655422	0.774194	0.597266	0.696325	0.612708	0.571555	0.642809	0.604884
Support vector machine	1395	0.880734	0.422192	0.641758	0.547812	0.561462	0.588031	0.690832	0.652068	0.778378	0.599369	0.697674	0.611271	0.569894	0.641846	0.603301
Support vector machine	1400	0.876712	0.421053	0.643956	0.545455	0.557983	0.587727	0.685106	0.652068	0.783784	0.595163	0.697674	0.610121	0.568589	0.640607	0.602191
Support vector machine	1405	0.884793	0.418919	0.643881	0.548701	0.565724	0.585998	0.680851	0.663415	0.789189	0.59306	0.696325	0.610983	0.5696	0.642805	0.603209
Support vector machine	1410	0.880734	0.420485	0.64823	0.546926	0.559603	0.587931	0.689655	0.668281	0.794521	0.592437	0.697674	0.612133	0.570833	0.644225	0.604647
Support vector machine	1415	0.872727	0.419919	0.644518	0.547812	0.569052	0.590361	0.686825	0.666667	0.784741	0.596639	0.700193	0.612708	0.571501	0.643587	0.604995
Support vector machine	1420	0.876712	0.425876	0.643094	0.548124	0.567613	0.589854	0.685345	0.658596	0.784741	0.595163	0.7	0.612421	0.571177	0.643192	0.604786
Support vector machine	1425	0.880734	0.427605	0.641593	0.545752	0.559464	0.589347	0.686695	0.663438	0.783784	0.594538	0.68714	0.610983	0.569669	0.641826	0.603322
Support vector machine	1430	0.880734	0.424899	0.646154	0.545752	0.558528	0.589147	0.685225	0.668281	0.783784	0.596013	0.691262	0.611846	0.570531	0.642707	0.604189
Support vector machine	1435	0.884793	0.423181	0.639381	0.547231	0.559865	0.589655	0.679487	0.668269	0.77628	0.596859	0.689922	0.610408	0.56893	0.641357	0.602686
Support vector machine	1440	0.872727	0.424161	0.641593	0.551387	0.571429	0.585492	0.675269	0.66506	0.783784	0.599581	0.688588	0.611271	0.56982	0.641734	0.60377
Support vector machine	1445	0.872727	0.424731	0.641509	0.553191	0.562712	0.590674	0.685225	0.681055	0.77628	0.599791	0.692308	0.613283	0.572163	0.643655	0.605466
Support vector machine	1450	0.888889	0.422611	0.645304	0.552288	0.571906	0.586713	0.686567	0.671463	0.781671	0.601266	0.694981	0.614146	0.573112	0.645787	0.606462
Support vector machine	1455	0.876712	0.424566	0.642303	0.55082	0.563758	0.589655	0.685345	0.679426	0.777174	0.598111	0.693798	0.612708	0.571326	0.643788	0.605266
Support vector machine	1460	0.884793	0.421053	0.643016	0.553542	0.558528	0.585408	0.688172	0.67619	0.780488	0.599791	0.691262	0.612133	0.570866	0.64384	0.604419
Support vector machine	1465	0.876712	0.425303	0.64588	0.561576	0.566667	0.585115	0.685345	0.676259	0.775068	0.60021	0.691262	0.613571	0.572538	0.644491	0.606158
Support vector machine	1470	0.876712	0.423752	0.64437	0.563427	0.560531	0.586621	0.685345	0.692124	0.783784	0.601677	0.697674	0.615296	0.574519	0.646911	0.607665
Support vector machine	1475	0.875576	0.426052	0.642222	0.556465	0.562396	0.584404	0.681128	0.681055	0.770889	0.598953	0.701349	0.612708	0.571659	0.643681	0.605246
Support vector machine	1480	0.87156	0.423338	0.642937	0.548701	0.551261	0.587629	0.686695	0.690307	0.771739	0.599581	0.70155	0.612421	0.571387	0.643209	0.604749
Support vector machine	1485	0.87156	0.42663	0.641509	0.548124	0.560935	0.58864	0.689507	0.680952	0.780488	0.598953	0.697674	0.613283	0.572335	0.644089	0.605604
Support vector machine	1490	0.86758	0.426451	0.637969	0.553191	0.560935	0.584906	0.688034	0.676259	0.787879	0.598739	0.692607	0.611846	0.570532	0.643141	0.604442
Support vector machine	1495	0.866359	0.426451	0.637266	0.551948	0.561345	0.584906	0.686695	0.671533	0.77628	0.596639	0.692607	0.610408	0.568938	0.641093	0.602988
Support vector machine	1500	0.87037	0.427995	0.645304	0.552846	0.563758	0.585198	0.683871	0.677885	0.77628	0.595388	0.693957	0.612133	0.570807	0.642987	0.604996
Support vector machine	1505	0.893023	0.420912	0.64823	0.555008	0.57	0.584695	0.686695	0.674641	0.778378	0.597895	0.699029	0.613859	0.572681	0.646228	0.606419
Support vector machine	1510	0.880734	0.423592	0.649667	0.554098	0.569514	0.586118	0.689507	0.673077	0.787062	0.598525	0.697856	0.614721	0.573739	0.646341	0.607246
Support vector machine	1515	0.875576	0.425703	0.648948	0.555008	0.573333	0.584695	0.685225	0.676259	0.789189	0.597046	0.695146	0.614434	0.57335	0.646012	0.607206
Support vector machine	1520	0.888889	0.425134	0.651163	0.552288	0.569052	0.587425	0.688172	0.674641	0.782609	0.595789	0.696498	0.614434	0.573282	0.646514	0.607261
Support vector machine	1525	0.883721	0.425134	0.644518	0.551387	0.564706	0.589655	0.690987	0.673077	0.784	0.595789	0.702913	0.614146	0.573006	0.64599	0.606594
Support vector machine	1530	0.880734	0.425303	0.644592	0.551387	0.56229	0.586621	0.689655	0.66988	0.784946	0.593291	0.700587	0.612708	0.571463	0.64448	0.605185
Support vector machine	1535	0.875576	0.421053	0.64823	0.550162	0.564189	0.586414	0.691145	0.679518	0.788204	0.594538	0.698842	0.613571	0.572536	0.645261	0.605903
Support vector machine	1540	0.86758	0.422043	0.646865	0.55935	0.565144	0.58864	0.692473	0.682809	0.784946	0.596859	0.696673	0.614721	0.573669	0.645762	0.607018
Support vector machine	1545	0.87156	0.428954	0.64823	0.556098	0.569024	0.588438	0.688172	0.6875	0.785908	0.598326	0.700389	0.616159	0.575265	0.647509	0.60897
Support vector machine	1550	0.87156	0.429907	0.651111	0.562092	0.57047	0.58864	0.689655	0.6875	0.778378	0.601047	0.70428	0.617596	0.576864	0.648604	0.61049
Support vector machine	1555	0.86758	0.427807	0.653378	0.56486	0.563758	0.587931	0.691145	0.677966	0.784946	0.599791	0.709302	0.617309	0.576514	0.648042	0.609906
Support vector machine	1560	0.87156	0.42953	0.652655	0.557536	0.56229	0.584483	0.689805	0.6875	0.784741	0.601253	0.709302	0.616734	0.575907	0.648241	0.609725
Support vector machine	1565	0.87156	0.423181	0.649667	0.557536	0.558528	0.583979	0.689805	0.676399	0.77957	0.597701	0.704062	0.613571	0.572482	0.644726	0.606126
Support vector machine	1570	0.87156	0.425303	0.650442	0.548077	0.569024	0.585702	0.689805	0.679707	0.791328	0.598326	0.704062	0.615009	0.574072	0.646667	0.607856
Support vector machine	1575	0.863636	0.424731	0.650388	0.551613	0.564189	0.584987	0.692641	0.687805	0.793566	0.597701	0.702703	0.615296	0.574433	0.646724	0.607929
Support vector machine	1580	0.87156	0.42838	0.652561	0.554487	0.560811	0.587931	0.691304	0.690998	0.789189	0.59854	0.704062	0.616446	0.575658	0.648166	0.609456
Support vector machine	1585	0.875576	0.430481	0.649667	0.559871	0.573826	0.587629	0.695652	0.679707	0.789189	0.596234	0.705426	0.617309	0.576538	0.649387	0.610296
Support vector machine	1590	0.87963	0.431058	0.650442	0.554649	0.571429	0.588537	0.697168	0.684466	0.784741	0.596859	0.699219	0.616734	0.575845	0.648927	0.609924
Support vector machine	1595	0.87963	0.430481	0.649724	0.556098	0.566667	0.593103	0.709957	0.698795	0.797814	0.596013	0.705426	0.619896	0.579368	0.653064	0.612735
Support vector machine	1600	0.883721	0.433155	0.645949	0.544283	0.570481	0.597066	0.705628	0.699029	0.796703	0.596234	0.706796	0.619321	0.578758	0.652641	0.612478
Support vector machine	1605	0.87963	0.430481	0.64823	0.5536	0.575707	0.599309	0.708696	0.703349	0.797784	0.600632	0.70155	0.621622	0.581332	0.654452	0.614519
Support vector machine	1610	0.87963	0.430481	0.652608	0.555911	0.57479	0.602243	0.705628	0.703614	0.794521	0.596639	0.704062	0.622197	0.582058	0.654557	0.614978
Support vector machine	1615	0.875576	0.431425	0.653333	0.559486	0.577703	0.598967	0.702586	0.697115	0.798898	0.598111	0.697674	0.621622	0.581359	0.653716	0.614556
Support vector machine	1620	0.875576	0.432577	0.655592	0.560261	0.573356	0.6	0.705882	0.695652	0.789041	0.601047	0.704062	0.622484	0.582312	0.653913	0.6153
Support vector machine	1625	0.87963	0.423592	0.654788	0.552167	0.568067	0.598628	0.708696	0.697115	0.794521	0.596859	0.705426	0.620184	0.579873	0.652681	0.612767
Support vector machine	1630	0.878505	0.423025	0.655518	0.557536	0.572391	0.600343	0.707158	0.697115	0.794521	0.599165	0.702495	0.621334	0.581125	0.653434	0.613801
Support vector machine	1635	0.878505	0.423025	0.654828	0.550162	0.567114	0.600858	0.707158	0.693976	0.794521	0.594142	0.702703	0.619321	0.578803	0.651545	0.611872
Support vector machine	1640	0.881517	0.426667	0.657807	0.558442	0.566164	0.598967	0.708696	0.698795	0.79235	0.594369	0.700193	0.620472	0.579935	0.653088	0.613388
Support vector machine	1645	0.877358	0.427236	0.655592	0.560261	0.571906	0.599142	0.713043	0.695652	0.797814	0.59854	0.70155	0.621909	0.581585	0.654372	0.614672
Support vector machine	1650	0.877358	0.428954	0.660773	0.556634	0.565657	0.600343	0.713348	0.702179	0.79564	0.595833	0.702703	0.622197	0.581968	0.654493	0.61506
Support vector machine	1655	0.877358	0.426846	0.657111	0.558065	0.57	0.597425	0.71179	0.699029	0.8	0.593521	0.695146	0.620472	0.58002	0.653299	0.613406
Support vector machine	1660	0.877358	0.428954	0.654906	0.560778	0.57479	0.598115	0.710526	0.692494	0.797814	0.597294	0.697674	0.621334	0.580949	0.6537	0.614189
Support vector machine	1665	0.877358	0.422611	0.65708	0.555735	0.569514	0.597425	0.707424	0.69378	0.793388	0.594369	0.702703	0.619609	0.579127	0.651944	0.612261
Support vector machine	1670	0.882629	0.425703	0.65708	0.546926	0.563758	0.597761	0.71179	0.690476	0.791209	0.600626	0.70155	0.619609	0.579018	0.651773	0.612371
Support vector machine	1675	0.883721	0.425876	0.652031	0.553055	0.56661	0.598967	0.716157	0.695238	0.79558	0.595388	0.696325	0.619896	0.579425	0.652632	0.612337
Support vector machine	1680	0.88785	0.429907	0.656422	0.551613	0.565144	0.599483	0.716157	0.690476	0.793388	0.596013	0.70155	0.620759	0.580217	0.653455	0.613533
Support vector machine	1685	0.88785	0.431635	0.655738	0.551613	0.562712	0.598276	0.71024	0.690647	0.793388	0.597484	0.702703	0.620472	0.579919	0.652935	0.613256
Support vector machine	1690	0.896226	0.426451	0.655738	0.553746	0.560811	0.601542	0.708972	0.6875	0.785714	0.597077	0.703846	0.620184	0.579685	0.652511	0.612534
Support vector machine	1695	0.896226	0.430686	0.654984	0.55935	0.568067	0.598628	0.707424	0.689157	0.783562	0.596859	0.705202	0.621047	0.580648	0.653649	0.613716
Support vector machine	1700	0.896226	0.42915	0.657895	0.555195	0.567114	0.598628	0.707424	0.693976	0.794521	0.596859	0.707692	0.621909	0.581684	0.654971	0.614546
Support vector machine	1705	0.896226	0.432215	0.660088	0.555735	0.563238	0.599656	0.710817	0.690647	0.781421	0.598326	0.705202	0.621622	0.581238	0.653961	0.61448
Support vector machine	1710	0.888889	0.423025	0.660812	0.550162	0.559865	0.599656	0.712389	0.692494	0.784741	0.598111	0.704981	0.620184	0.579636	0.652284	0.612616
Support vector machine	1715	0.904762	0.42838	0.660812	0.552846	0.56661	0.599829	0.710817	0.693976	0.790191	0.601881	0.706334	0.622772	0.582487	0.65604	0.615567
Support vector machine	1720	0.900474	0.425134	0.661538	0.555195	0.569983	0.601709	0.710817	0.693976	0.791209	0.599791	0.712909	0.623347	0.583128	0.656612	0.616053
Support vector machine	1725	0.896226	0.429333	0.660044	0.554649	0.569024	0.601709	0.713656	0.698565	0.802198	0.599791	0.706564	0.623922	0.583777	0.657433	0.616784
Support vector machine	1730	0.896226	0.425134	0.658564	0.556098	0.569983	0.604452	0.710526	0.703088	0.794444	0.600418	0.712644	0.624209	0.58417	0.657416	0.616762
Support vector machine	1735	0.896226	0.424161	0.65859	0.552846	0.569024	0.600513	0.710526	0.706444	0.792244	0.597701	0.707692	0.622484	0.58226	0.655997	0.615147
Support vector machine	1740	0.901408	0.424566	0.659316	0.556098	0.567114	0.602058	0.715232	0.708134	0.792244	0.597701	0.706334	0.623347	0.583122	0.657291	0.616047
Support vector machine	1745	0.90566	0.428191	0.65859	0.552846	0.567114	0.601027	0.713656	0.700483	0.797784	0.599165	0.706564	0.623059	0.58271	0.657371	0.616095
Support vector machine	1750	0.90566	0.428762	0.664466	0.553398	0.566667	0.601027	0.710817	0.700483	0.797784	0.603141	0.706796	0.624209	0.584018	0.658091	0.6174
Support vector machine	1755	0.892019	0.427623	0.664466	0.556634	0.570946	0.600513	0.713656	0.697337	0.79558	0.601881	0.709302	0.624209	0.584002	0.657269	0.61726
Support vector machine	1760	0.896226	0.426099	0.661521	0.557003	0.57	0.601709	0.712389	0.695652	0.8	0.599376	0.71068	0.623634	0.583357	0.657332	0.616652
Support vector machine	1765	0.896226	0.427236	0.659341	0.555735	0.571906	0.598291	0.715232	0.690998	0.796657	0.59854	0.709302	0.622484	0.582107	0.656315	0.615588
Support vector machine	1770	0.892019	0.425703	0.657895	0.554839	0.569514	0.598291	0.718062	0.690998	0.796657	0.601881	0.709302	0.622484	0.582157	0.655924	0.615353
Support vector machine	1775	0.892019	0.423025	0.662281	0.555195	0.570952	0.59727	0.718062	0.694175	0.803324	0.601677	0.705426	0.623059	0.582816	0.656673	0.615851
Support vector machine	1780	0.892019	0.423025	0.661555	0.554295	0.573826	0.59727	0.715232	0.694175	0.803324	0.600418	0.705426	0.622772	0.582474	0.656415	0.6156
Support vector machine	1785	0.88785	0.423025	0.661555	0.554295	0.579125	0.59727	0.716814	0.694175	0.80663	0.601881	0.709302	0.623922	0.583774	0.657447	0.616673
Support vector machine	1790	0.88785	0.429907	0.665203	0.557536	0.582492	0.59727	0.716814	0.697561	0.802198	0.599791	0.705426	0.625072	0.585056	0.658368	0.618214
[truncated: 84 more rows]

## Sheet: MCFS feature list
IFS Results on MCFS feature list
[truncated: 343 more rows]

## Sheet: LightGBM feature list
IFS Results on LightGBM feature list
[truncated: 1,327 more rows]
