# Supplementary material for: Functional and embedding feature analysis for pan-cancer classification
Source: Front Oncol. 2022 Sep 29;12:979336. doi: 10.3389/fonc.2022.979336 (PMC9559388; doi:10.3389/fonc.2022.979336)
Supplement: Supplementary Table 3 — Venn results for the feature sets used in the feasible SVM classifiers on different feature lists yielded by four feature selection methods. [file Table_3.xlsx]

## Sheet: Venn results
Four intersections	Three intersections	Two intersections	One intersection
hsa04740	hsa05210	hsa05212	GO:0008270
	hsa05216	n84	GO:0031253
	hsa04730	w42	w83
	hsa04914	w221	GO:0016817
	hsa04550	w248	n270
	w48	n259	GO:0009057
	n304	w67	w242
	w250	n163	w251
	w51	w216	w247
	n6	n42	w145
	w160	n466	n68
	GO:0070601	n361	n396
	hsa04973	n201	GO:0045978
	GO:0000153	w232	w108
	GO:0007186	n328	GO:1902494
	GO:0019003	w22	n41
	GO:0031012	n428	n261
	GO:0005549	n331	n204
	GO:0046685	w165	w224
	GO:0061428	n413	n145
	hsa04919	n483	GO:0016887
	hsa05100	n379	w239
	hsa05221	n156	w236
	n419	w5	w206
	hsa04930	n222	w174
	hsa05215	n257	w169
		w1	n133
		n278	GO:1901800
		n318	GO:0048871
		n103	n91
		n384	n46
		w237	GO:0098552
		n353	GO:0051129
		n258	n217
		n22	n192
		w253	GO:0000988
		n76	w69
		n394	w43
		GO:0019002	w112
		GO:0005575	n423
		GO:0005943	n140
		GO:0031049	GO:0050803
		GO:0007608	GO:0048736
		w45	GO:0044711
		GO:0098742	GO:0043229
		GO:0007399	GO:0002020
		GO:0098609	w82
		GO:1902578	w240
		GO:0033135	w121
		GO:0007606	n255
		GO:0030275	GO:0098797
		GO:0009950	GO:0032940
		w41	GO:0006097
		GO:0005509	n213
		GO:0044459	n182
		GO:0045333	n112
		GO:0009888	GO:0043583
		GO:0007156	GO:0005783
		GO:0071944	w97
		GO:0033138	w96
		GO:0009593	w63
		w131	w12
		GO:0031657	n171
		GO:0005887	GO:0048638
		GO:1901003	GO:0046982
		GO:0018193	GO:0007611
		GO:0007416	GO:0006898
		GO:0005886	w72
		GO:0044085	w36
		GO:0043167	w156
		hsa05213	GO:1902589
		hsa04151	GO:0097190
		hsa05218	GO:0015630
		hsa04960	w44
		hsa04320	w31
		hsa04917	w256
		hsa04664	w204
		hsa05200	w2
		hsa04150	w185
		hsa04620	n43
		w233	n409
		GO:0061024	n220
		GO:0002252	n138
		GO:0009986	GO:0046903
		w153	GO:0045111
		w38	GO:0044260
		GO:0018209	GO:0033554
		w70	GO:0005518
		w212	n378
		GO:0001505	n271
		w16	GO:1990234
		GO:0016568	GO:0098588
		w126	GO:0072358
		w190	GO:0046914
		GO:0050804	GO:0005815
		GO:0008152	GO:0005615
		GO:0005759	w203
		GO:0030234	w20
		GO:0016055	w173
		GO:0010770	w149
		w245	w134
		GO:0007160	w107
		w24	w105
		GO:0040012	n72
		GO:0070647	n390
		GO:0010639	n194
		GO:0048641	n147
		w55	GO:0051240
		GO:0045861	GO:0043269
		GO:0044712	GO:0019897
		GO:0044431	n61
		GO:0005737	n498
		hsa05222	n207
		hsa05203	n136
		hsa04068	GO:0044708
		hsa05205	GO:0030534
		hsa04912	GO:0008610
		hsa05166	GO:0006979
		n424	GO:0006575
		hsa05016	GO:0001775
		n286	w57
		w198	w37
		GO:0048644	w235
		GO:0003008	w226
		GO:0031658	w13
		GO:0003159	n92
		GO:0061002	n416
		GO:0048666	GO:0097285
		GO:1902253	GO:0042303
		GO:0090071	GO:0005794
		GO:0071313	GO:0004674
		GO:0036092	w39
		GO:0051571	n47
		GO:0045595	n469
		GO:0034349	n464
		GO:0060272	n365
		GO:2000015	n104
		GO:0003337	GO:0045814
		GO:0046174	GO:0040011
		GO:0031642	GO:0034644
		GO:0070412	GO:0030425
		GO:0060914	GO:0010256
		GO:0050808	GO:0006820
		GO:0033233	GO:0005654
		GO:2000808	GO:0005176
		GO:0044425	GO:0000151
		GO:0061000	w228
		GO:0043966	w217
		GO:0006302	n59
		hsa04726	n496
		GO:0006089	n482
		GO:0021781	n451
		GO:0010225	n438
		GO:0031674	n202
		GO:0051717	GO:0048471
		GO:0060429	GO:0045597
		GO:0042762	GO:0044463
		GO:0001840	GO:0044446
		GO:0003306	GO:0044424
		GO:0035005	GO:0043279
		GO:0046834	GO:0043228
		GO:0071514	GO:0033036
		GO:0031224	GO:0005102
		GO:0009628	w188
		GO:0052745	w124
		GO:0031645	n54
		GO:0043218	n500
		GO:0097458	n39
			n351
			hsa04611
			GO:1903827
			GO:0051345
			GO:0050731
			GO:0030277
			GO:0008544
			GO:0006836
			GO:0005622
			w65
			w208
			w186
			n8
			n372
			n349
			n263
			n124
			n12
			n100
			GO:0071496
			GO:0061418
			GO:0046872
			GO:0035264
			GO:0021537
			hsa05161
			hsa05223
			hsa05219
			hsa05220
			hsa04071
			hsa04310
			hsa04720
			n266
			hsa04010
			hsa04722
			n225
			hsa05214
			hsa04530
			w23
			hsa04916
			n323
			hsa04210
			n461
			hsa04370
			hsa04662
			hsa04211
			n432
			n223
			n229
			hsa05034
			n366
			n492
			n186
			hsa04933
			n244
			hsa04540
			n234
			w27
			hsa05160
			hsa04510
			n30
			n176
			n153
			hsa04921
			hsa04024
			n455
			n73
			hsa04650
			n170
			n83
			hsa05206
			n45
			n71
			w220
			hsa05169
			n313
			n193
			hsa04660
			w102
			n358
			n177
			hsa04668
			n89
			n462
			n132
			n251
			n363
			n165
			n90
			n20
			hsa00020
			hsa04012
			n488
			hsa04015
			hsa05217
			n377
			n168
			n119
			n450
			GO:0048589
			GO:0031052
			GO:0007420
			GO:0051800
			GO:0051049
			GO:0033121
			GO:0044029
			GO:0038023
			GO:0022610
			GO:0051000
			GO:0050877
			GO:0051176
			GO:0042772
			GO:0019899
			GO:0070411
			GO:0022607
			GO:0044028
			GO:0051385
			GO:0048646
			GO:0051095
			GO:0060916
			GO:0007275
			GO:0038028
			GO:0007600
			GO:0040007
			GO:0072182
			GO:0016021
			GO:0032770
			GO:0002309
			GO:0050906
			GO:0097651
			GO:0009611
			GO:0060742
			GO:0048731
			GO:0044340
			GO:2000270
			GO:1904024
			GO:0007167
			GO:0004888
			GO:0030891
			GO:0006978
			GO:0070602
			GO:2000811
			GO:0070369
			GO:0007406
			GO:0050911
			GO:2000026
			GO:0043457
			GO:0009653
			GO:0061324
			GO:0010663
			GO:0032879
			GO:1901630
			GO:0097009
			GO:0044707
			GO:0051353
			GO:0010165
			GO:2000696
			GO:0004872
			GO:0097201
			GO:2000653
			GO:1990440
			GO:1990188
			GO:0032286
			GO:0030182
			GO:2000269
			GO:0004984
			GO:1902730
			GO:0090400
			GO:0050999
			GO:0035112
			GO:2000209
			GO:0090069
			GO:0004930
			GO:0070245
			GO:0061548
			GO:0032501
			GO:0060024
			GO:0071415
			GO:0010909
			GO:0050907
			GO:1900119
			GO:0021819
			GO:0010997
			GO:2000136
			GO:0042771
			GO:0060089
			GO:0061154
			GO:0072160
			GO:1902689
			GO:0052813
			GO:0016314
			GO:0051606
			GO:0040014
			GO:0044334
			GO:0061419
			GO:0052743
			GO:0004871
			GO:1901963
			GO:0030016
			GO:0031295
			GO:0006983
			GO:0035749
			GO:0046934
			GO:0061323
			GO:0010908
			GO:0055008
			GO:0048856
			GO:0060736
			GO:0032461
			GO:0005916
			GO:0048812
			GO:0010666
			GO:0065009
			GO:2000017
			GO:0035004
			GO:0007155
			GO:0007092
			GO:0044767
			GO:0043276
			GO:1901525
			GO:0048617
			GO:0090200
			GO:0044456
			GO:1904668
			GO:0050852
			GO:0030154
			GO:0044346
			GO:0043504
			GO:0043292
			GO:0030295
			GO:0007403
			GO:0022803
			GO:0031294
			GO:0051973
			GO:0031226
			GO:0000733
			hsa04923
			GO:0060572
			GO:0002052
			GO:1901524
			GO:0042391
			GO:0016303
			GO:0048468
			GO:0071664
			GO:0072332
			GO:1900739
			GO:0060415
			GO:0090394
			GO:0033234
			GO:0031175
			GO:0032768
			GO:0072498
			GO:0032502
			GO:0052742
			GO:0005261
			GO:0045448
			GO:0006306
			GO:0030017
			GO:0010718
			GO:0042711
			GO:2000378
			GO:0072283
			GO:0007610
			GO:0030877
			GO:0043560
			GO:0090403
			GO:0001508
			GO:0048869
			w189
			GO:0046855
			GO:0015267
			GO:0007440
			GO:0019209
			GO:0010665
			GO:0009794
			hsa05142
			GO:1990144
			GO:0010560
			GO:0048699
			hsa04932
			GO:0032206
			GO:0044336
			GO:0060746
			GO:1900740
			GO:0045202
			hsa04666
			GO:0002326
			GO:0016307
			GO:0045294
			GO:0005216
			GO:0071333
			GO:0072077
			GO:0072363
			hsa05414
			GO:0060179
			GO:0038096
			GO:0007063
			GO:0048667
			GO:2000008
			GO:0001836
			GO:0097107
			GO:0051972
			GO:0006305
			GO:0044449
			GO:0048643
			GO:0045475
			hsa04152
			GO:0035033
			GO:0061325
			GO:0034594
			GO:0022838
			GO:0060439
			GO:0098589
			GO:0046838
			GO:0060612
			GO:0061549
			GO:1904358
			GO:0050793
			GO:0022010
			GO:0043465
			GO:0042995
			GO:0003263
			GO:1903020
			GO:0046854
			GO:0007409
			GO:0051204
			GO:0071326
			GO:0060769
			GO:0097060
			GO:0022843
			GO:0010661
			GO:0002433
			GO:0060231
			GO:0022008
			GO:0003264
			GO:0006113
			GO:0032291
			GO:0043005
			GO:0045743
			GO:0046621
			GO:0090199
			GO:0030018
			GO:0016342
			GO:0019661
			GO:0044728
			GO:0045992
			GO:0035176
			GO:0071697
			hsa00562
			GO:0030030
			GO:0032212
			GO:0009648
			GO:0048599
			GO:0098794
			GO:0046873
			GO:0072087
			GO:0005161
			GO:0097252
			GO:0048096
			GO:0036211
			GO:0071545
			GO:0007062
			GO:0006007
			GO:0045603
			GO:0071322
			GO:0070234
			GO:0044428
			GO:0030812
			GO:0051172
			GO:0070266
			GO:0036276
			GO:0006139
			GO:0048546
			GO:0060571
			w98
			GO:0060341
			GO:1901214
			GO:0016192
			w171
			GO:0032436
			GO:0016070
			GO:0051298
			GO:0031619
			GO:0010906
			GO:0008543
			GO:0019902
			GO:0048679
			GO:0090559
			GO:0006974
			GO:2000379
			GO:0006984
			GO:0006109
			GO:0010941
			GO:0051092
			GO:0098660
			GO:0008092
			GO:0005859
			GO:0034750
			GO:0031016
			n50
			w59
			GO:1903844
			GO:0016052
			GO:0010823
			GO:0055085
			w119
			GO:0001833
			GO:0050681
			GO:0016301
			GO:0001569
			GO:0007017
			GO:0045322
			GO:1902807
			w207
			GO:0070585
			GO:0072593
			GO:2000144
			GO:0001882
			w197
			GO:0032776
			GO:0048713
			GO:0005768
			GO:0001525
			GO:0035050
			w214
			GO:2000027
			GO:0008630
			GO:0005719
			GO:0071680
			GO:0002286
			GO:0070374
			GO:0006661
			GO:0002218
			hsa04910
			GO:0021543
			GO:0044422
			GO:0051130
			w135
			hsa04110
			hsa00480
			w151
			GO:0071705
			GO:0048715
			GO:0051090
			hsa03440
			GO:0030858
			GO:0001077
			GO:0048147
			GO:0097194
			GO:0051721
			GO:0045087
			GO:0060048
			GO:0007268
			GO:1903146
			GO:0044275
			GO:0008015
			GO:0044030
			GO:0038127
			GO:0005267
			GO:0006275
			GO:0010464
			GO:0031667
			hsa04080
			GO:0001085
			GO:0007398
			hsa04066
			GO:0061035
			GO:1901216
			GO:0018108
			n439
			GO:0040036
			GO:0006970
			GO:0010288
			GO:0021987
			GO:0051094
			GO:0046488
			hsa04725
			hsa04670
			hsa05162
			GO:0055001
			hsa04261
			GO:0003723
			GO:0060322
			GO:2001244
			GO:0016236
			GO:0072009
			GO:0019725
			GO:1902593
			hsa05230
			GO:0071312
			GO:0009161
			GO:0071375
			w179
			GO:0005942
			GO:0046856
			GO:0014074
			GO:0007049
			GO:0048730
			GO:0022037
			GO:0071216
			GO:0040008
			GO:0002223
			GO:0098772
			GO:0010485
			GO:0001704
			GO:0034332
			GO:0005507
			GO:0034112
			w100
			GO:0022009
			w200
			GO:0051384
			hsa04213
			GO:0035113
			GO:0021885
			GO:0010662
			GO:0019932
			GO:0051924
			GO:0023057
			GO:0002250
			GO:0030326
			GO:0060538
			GO:0045786
			GO:0001656
			GO:0043566
			GO:0045165
			GO:0050900
			GO:0000060
			GO:0035637
			GO:0022407
			GO:0002931
			GO:2001233
			GO:0030054
			GO:0002696
			GO:0001702
			n265
			GO:0009952
			GO:0051488
			GO:0008366
			GO:0046365
			GO:0008233
			GO:0003151
			hsa04810
			GO:0048598
			GO:0044774
			GO:0000002
			GO:0050839
			GO:0006099
			n110
			GO:0032459
			GO:0061448
			GO:0021700
			GO:0044798
			GO:0030278
			GO:0033028
			GO:0010557
			GO:0051592
			GO:0005913
			n134
			GO:0051316
			GO:0042659
			n157
			GO:0019904
			w141
			w230
			GO:0009636
			GO:0005657
			hsa05130
			w49
			GO:2000772
			GO:1903725
			w148
			n248
			GO:0044092
			GO:0030197
			GO:0046939
			n115
			GO:0036294
			GO:0044212
			GO:0005667
			GO:0098805
			GO:0032102
			GO:0048645
			GO:0045844
			GO:0001944
			GO:0003012
			GO:0048634
			GO:0009651
			GO:0071230
			hsa05202
			GO:0022402
			GO:1902806
			GO:0045089
			hsa04390
			GO:0040019
			hsa00270
			GO:0031234
			GO:0070435
			GO:0007010
			GO:0060438
			GO:0015012
			GO:0010959
			GO:1901657
			hsa04120
			hsa04072
